# Supplementary material for: Normal milk microbiome is reestablished following experimental infection with Escherichia coli independent of intramammary antibiotic treatment with a third-generation cephalosporin in bovines
Source: Microbiome. 2017 Jul 12;5:74. doi: 10.1186/s40168-017-0291-5 (PMC5506599; doi:10.1186/s40168-017-0291-5)
Supplement: Supplementary file 2 — ANCOM results 7b. (XLSX 1094 kb) [file 40168_2017_291_MOESM2_ESM.xlsx]

## Sheet: ancom (2).csv
ANCOM_results_7b
O.T.U.	Reject null hypothesis	W	Taxonomic classification
New.ReferenceOTU15974	TRUE	7451	Unassigned
New.ReferenceOTU14389	TRUE	7450	Unassigned
New.ReferenceOTU17717	TRUE	7432	Unassigned
New.ReferenceOTU10394	TRUE	7412	k__Bacteria; p__Proteobacteria; c__Gammaproteobacteria; o__Enterobacteriales; f__Enterobacteriaceae; g__; s__
New.ReferenceOTU11201	TRUE	7394	k__Bacteria; p__Proteobacteria; c__Gammaproteobacteria; o__Enterobacteriales; f__Enterobacteriaceae; g__; s__
New.ReferenceOTU45072	TRUE	7356	Unassigned
New.ReferenceOTU7731	TRUE	7314	Unassigned
New.ReferenceOTU10847	TRUE	7046	k__Bacteria; p__Proteobacteria; c__Gammaproteobacteria; o__Enterobacteriales; f__Enterobacteriaceae; g__; s__
New.ReferenceOTU1094	TRUE	6889	k__Bacteria; p__Proteobacteria; c__Gammaproteobacteria; o__Enterobacteriales; f__Enterobacteriaceae; g__; s__
New.ReferenceOTU12873	TRUE	6876	k__Bacteria; p__Firmicutes; c__Bacilli; o__Bacillales; f__Planococcaceae
New.ReferenceOTU24812	FALSE	6212
New.ReferenceOTU22700	FALSE	6018
New.ReferenceOTU11059	FALSE	5209
New.ReferenceOTU42121	FALSE	4933
New.ReferenceOTU30368	FALSE	4374
New.ReferenceOTU1650	FALSE	2957
New.ReferenceOTU1918	FALSE	2415
New.ReferenceOTU24806	FALSE	1765
New.ReferenceOTU29943	FALSE	1699
New.ReferenceOTU20570	FALSE	1608
New.ReferenceOTU16598	FALSE	1127
New.ReferenceOTU15589	FALSE	821
New.ReferenceOTU57458	FALSE	686
New.ReferenceOTU23000	FALSE	604
New.ReferenceOTU47402	FALSE	520
New.ReferenceOTU27710	FALSE	457
New.ReferenceOTU18064	FALSE	447
New.ReferenceOTU37949	FALSE	438
New.ReferenceOTU19590	FALSE	429
New.ReferenceOTU17307	FALSE	292
New.ReferenceOTU17842	FALSE	254
New.ReferenceOTU19271	FALSE	204
New.ReferenceOTU24186	FALSE	187
New.ReferenceOTU29465	FALSE	161
New.ReferenceOTU1825	FALSE	160
New.ReferenceOTU18403	FALSE	129
New.ReferenceOTU10788	FALSE	125
New.ReferenceOTU1655	FALSE	120
New.ReferenceOTU44563	FALSE	108
New.ReferenceOTU3742	FALSE	104
New.ReferenceOTU17765	FALSE	101
New.ReferenceOTU36804	FALSE	98
New.ReferenceOTU17362	FALSE	96
New.ReferenceOTU16050	FALSE	93
New.ReferenceOTU54412	FALSE	85
New.ReferenceOTU17750	FALSE	84
New.ReferenceOTU20057	FALSE	82
New.ReferenceOTU7436	FALSE	78
New.ReferenceOTU34716	FALSE	78
New.ReferenceOTU2075	FALSE	77
New.ReferenceOTU13710	FALSE	75
New.ReferenceOTU15346	FALSE	73
New.ReferenceOTU21243	FALSE	72
New.ReferenceOTU26320	FALSE	68
New.ReferenceOTU56707	FALSE	68
New.ReferenceOTU10482	FALSE	66
New.ReferenceOTU13429	FALSE	62
New.ReferenceOTU12179	FALSE	60
New.ReferenceOTU15865	FALSE	57
New.ReferenceOTU48268	FALSE	57
New.ReferenceOTU10630	FALSE	54
New.ReferenceOTU10053	FALSE	53
New.ReferenceOTU238	FALSE	52
New.ReferenceOTU22592	FALSE	50
New.ReferenceOTU18775	FALSE	48
New.ReferenceOTU10221	FALSE	47
New.ReferenceOTU51349	FALSE	45
New.ReferenceOTU22745	FALSE	45
New.ReferenceOTU42645	FALSE	44
New.ReferenceOTU42125	FALSE	43
New.ReferenceOTU19566	FALSE	43
New.ReferenceOTU52110	FALSE	42
New.ReferenceOTU45931	FALSE	41
New.ReferenceOTU3841	FALSE	41
New.ReferenceOTU10151	FALSE	41
New.ReferenceOTU38469	FALSE	41
New.ReferenceOTU17712	FALSE	40
New.ReferenceOTU22918	FALSE	40
New.ReferenceOTU27847	FALSE	39
New.ReferenceOTU17668	FALSE	39
New.ReferenceOTU22985	FALSE	39
New.ReferenceOTU4409	FALSE	39
New.ReferenceOTU48425	FALSE	38
New.ReferenceOTU14552	FALSE	36
New.ReferenceOTU4268	FALSE	36
New.ReferenceOTU44790	FALSE	36
New.ReferenceOTU17023	FALSE	36
New.ReferenceOTU29863	FALSE	35
New.ReferenceOTU25986	FALSE	35
New.ReferenceOTU49261	FALSE	35
New.ReferenceOTU17427	FALSE	34
New.ReferenceOTU18094	FALSE	33
New.ReferenceOTU19863	FALSE	33
New.ReferenceOTU49422	FALSE	33
New.ReferenceOTU50772	FALSE	33
New.ReferenceOTU20727	FALSE	33
New.ReferenceOTU31722	FALSE	32
New.ReferenceOTU26822	FALSE	32
New.ReferenceOTU8260	FALSE	32
New.ReferenceOTU40865	FALSE	32
New.ReferenceOTU22522	FALSE	31
New.ReferenceOTU19236	FALSE	31
New.ReferenceOTU48331	FALSE	31
New.ReferenceOTU1340	FALSE	31
New.ReferenceOTU7169	FALSE	31
New.ReferenceOTU21898	FALSE	31
New.ReferenceOTU36175	FALSE	31
New.ReferenceOTU42755	FALSE	30
New.ReferenceOTU25206	FALSE	30
New.ReferenceOTU16514	FALSE	30
New.ReferenceOTU24827	FALSE	30
New.ReferenceOTU15511	FALSE	30
New.ReferenceOTU42011	FALSE	30
New.ReferenceOTU565	FALSE	30
New.ReferenceOTU12793	FALSE	30
New.ReferenceOTU46623	FALSE	30
New.ReferenceOTU448	FALSE	30
New.ReferenceOTU22765	FALSE	30
New.ReferenceOTU14072	FALSE	30
New.ReferenceOTU32637	FALSE	30
New.ReferenceOTU2601	FALSE	29
New.ReferenceOTU39002	FALSE	29
New.ReferenceOTU11207	FALSE	29
New.ReferenceOTU14325	FALSE	29
New.ReferenceOTU55266	FALSE	29
New.ReferenceOTU7641	FALSE	29
New.ReferenceOTU52475	FALSE	29
New.ReferenceOTU25606	FALSE	29
New.ReferenceOTU31943	FALSE	28
New.ReferenceOTU26507	FALSE	28
New.ReferenceOTU32690	FALSE	28
New.ReferenceOTU1858	FALSE	28
New.ReferenceOTU10276	FALSE	28
New.ReferenceOTU31286	FALSE	28
New.ReferenceOTU56272	FALSE	28
New.ReferenceOTU9391	FALSE	28
New.ReferenceOTU36258	FALSE	28
New.ReferenceOTU46759	FALSE	28
New.ReferenceOTU27068	FALSE	28
New.ReferenceOTU21890	FALSE	28
New.ReferenceOTU20146	FALSE	28
New.ReferenceOTU469	FALSE	28
New.ReferenceOTU9330	FALSE	28
New.ReferenceOTU18773	FALSE	28
New.ReferenceOTU1234	FALSE	28
New.ReferenceOTU14200	FALSE	28
New.ReferenceOTU54960	FALSE	27
New.ReferenceOTU26218	FALSE	27
New.ReferenceOTU13876	FALSE	27
New.ReferenceOTU41343	FALSE	27
New.ReferenceOTU43633	FALSE	27
New.ReferenceOTU36911	FALSE	27
New.ReferenceOTU14485	FALSE	27
New.ReferenceOTU11117	FALSE	27
New.ReferenceOTU13070	FALSE	27
New.ReferenceOTU26661	FALSE	27
New.ReferenceOTU18908	FALSE	27
New.ReferenceOTU7274	FALSE	27
New.ReferenceOTU17481	FALSE	27
New.ReferenceOTU35371	FALSE	27
New.ReferenceOTU20270	FALSE	27
New.ReferenceOTU3923	FALSE	27
New.ReferenceOTU32191	FALSE	27
New.ReferenceOTU48448	FALSE	27
New.ReferenceOTU28194	FALSE	27
New.ReferenceOTU13854	FALSE	27
New.ReferenceOTU21324	FALSE	27
New.ReferenceOTU12726	FALSE	26
New.ReferenceOTU40619	FALSE	26
New.ReferenceOTU46796	FALSE	26
New.ReferenceOTU229	FALSE	26
New.ReferenceOTU16783	FALSE	26
New.ReferenceOTU51695	FALSE	26
New.ReferenceOTU7272	FALSE	26
New.ReferenceOTU6702	FALSE	26
New.ReferenceOTU6492	FALSE	26
New.ReferenceOTU33261	FALSE	26
New.ReferenceOTU23577	FALSE	26
New.ReferenceOTU31628	FALSE	26
New.ReferenceOTU43228	FALSE	26
New.ReferenceOTU44000	FALSE	26
New.ReferenceOTU15208	FALSE	26
New.ReferenceOTU33482	FALSE	26
New.ReferenceOTU26950	FALSE	26
New.ReferenceOTU18126	FALSE	26
New.ReferenceOTU27329	FALSE	26
New.ReferenceOTU20875	FALSE	26
New.ReferenceOTU24664	FALSE	26
New.ReferenceOTU38859	FALSE	26
New.ReferenceOTU7406	FALSE	26
New.ReferenceOTU24965	FALSE	25
New.ReferenceOTU11880	FALSE	25
New.ReferenceOTU21598	FALSE	25
New.ReferenceOTU16843	FALSE	25
New.ReferenceOTU21298	FALSE	25
New.ReferenceOTU22236	FALSE	25
New.ReferenceOTU57979	FALSE	25
New.ReferenceOTU18801	FALSE	25
New.ReferenceOTU51288	FALSE	25
New.ReferenceOTU45802	FALSE	25
New.ReferenceOTU42415	FALSE	25
New.ReferenceOTU2279	FALSE	25
New.ReferenceOTU47681	FALSE	25
New.ReferenceOTU38599	FALSE	25
New.ReferenceOTU1220	FALSE	25
New.ReferenceOTU23054	FALSE	25
New.ReferenceOTU18164	FALSE	25
New.ReferenceOTU17117	FALSE	25
New.ReferenceOTU5234	FALSE	25
New.ReferenceOTU32843	FALSE	25
New.ReferenceOTU23885	FALSE	25
New.ReferenceOTU33108	FALSE	25
New.ReferenceOTU10720	FALSE	25
New.ReferenceOTU27642	FALSE	25
New.ReferenceOTU49131	FALSE	25
New.ReferenceOTU9392	FALSE	25
New.ReferenceOTU53469	FALSE	25
New.ReferenceOTU48319	FALSE	25
New.ReferenceOTU22003	FALSE	25
New.ReferenceOTU36498	FALSE	25
New.ReferenceOTU55741	FALSE	25
New.ReferenceOTU12391	FALSE	25
New.ReferenceOTU25154	FALSE	25
New.ReferenceOTU26131	FALSE	25
New.ReferenceOTU31508	FALSE	25
New.ReferenceOTU20240	FALSE	25
New.ReferenceOTU46269	FALSE	25
New.ReferenceOTU52392	FALSE	25
New.ReferenceOTU35045	FALSE	25
New.ReferenceOTU14911	FALSE	25
New.ReferenceOTU26719	FALSE	25
New.ReferenceOTU40517	FALSE	24
New.ReferenceOTU54597	FALSE	24
New.ReferenceOTU48203	FALSE	24
New.ReferenceOTU29157	FALSE	24
New.ReferenceOTU15930	FALSE	24
New.ReferenceOTU26657	FALSE	24
New.ReferenceOTU4516	FALSE	24
New.ReferenceOTU15361	FALSE	24
New.ReferenceOTU2763	FALSE	24
New.ReferenceOTU43978	FALSE	24
New.ReferenceOTU34140	FALSE	24
New.ReferenceOTU14013	FALSE	24
New.ReferenceOTU14352	FALSE	24
New.ReferenceOTU28304	FALSE	24
New.ReferenceOTU46455	FALSE	24
New.ReferenceOTU44140	FALSE	24
New.ReferenceOTU4937	FALSE	24
New.ReferenceOTU26632	FALSE	24
New.ReferenceOTU19108	FALSE	24
New.ReferenceOTU9830	FALSE	24
New.ReferenceOTU57798	FALSE	24
New.ReferenceOTU4324	FALSE	24
New.ReferenceOTU26037	FALSE	24
New.ReferenceOTU46386	FALSE	24
New.ReferenceOTU38072	FALSE	24
New.ReferenceOTU2315	FALSE	24
New.ReferenceOTU27531	FALSE	24
New.ReferenceOTU28758	FALSE	24
New.ReferenceOTU31414	FALSE	24
New.ReferenceOTU16098	FALSE	24
New.ReferenceOTU34772	FALSE	24
New.ReferenceOTU48598	FALSE	24
New.ReferenceOTU19564	FALSE	24
New.ReferenceOTU31341	FALSE	24
New.ReferenceOTU18148	FALSE	24
New.ReferenceOTU46019	FALSE	24
New.ReferenceOTU8866	FALSE	24
New.ReferenceOTU24723	FALSE	24
New.ReferenceOTU48973	FALSE	24
New.ReferenceOTU23621	FALSE	24
New.ReferenceOTU51758	FALSE	24
New.ReferenceOTU23498	FALSE	24
New.ReferenceOTU28957	FALSE	24
New.ReferenceOTU45231	FALSE	24
New.ReferenceOTU1752	FALSE	24
New.ReferenceOTU39819	FALSE	24
New.ReferenceOTU7349	FALSE	24
New.ReferenceOTU42151	FALSE	24
New.ReferenceOTU3417	FALSE	24
New.ReferenceOTU4860	FALSE	24
New.ReferenceOTU22129	FALSE	24
New.ReferenceOTU39180	FALSE	24
New.ReferenceOTU23020	FALSE	24
New.ReferenceOTU56233	FALSE	24
New.ReferenceOTU511	FALSE	24
New.ReferenceOTU38046	FALSE	23
New.ReferenceOTU41789	FALSE	23
New.ReferenceOTU14943	FALSE	23
New.ReferenceOTU17316	FALSE	23
New.ReferenceOTU39874	FALSE	23
New.ReferenceOTU27607	FALSE	23
New.ReferenceOTU44821	FALSE	23
New.ReferenceOTU3678	FALSE	23
New.ReferenceOTU18104	FALSE	23
New.ReferenceOTU31970	FALSE	23
New.ReferenceOTU14664	FALSE	23
New.ReferenceOTU19175	FALSE	23
New.ReferenceOTU3020	FALSE	23
New.ReferenceOTU56861	FALSE	23
New.ReferenceOTU44161	FALSE	23
New.ReferenceOTU4889	FALSE	23
New.ReferenceOTU49036	FALSE	23
New.ReferenceOTU4606	FALSE	23
New.ReferenceOTU20609	FALSE	23
New.ReferenceOTU43266	FALSE	23
New.ReferenceOTU31725	FALSE	23
New.ReferenceOTU52913	FALSE	23
New.ReferenceOTU41405	FALSE	23
New.ReferenceOTU56354	FALSE	23
New.ReferenceOTU12356	FALSE	23
New.ReferenceOTU29590	FALSE	23
New.ReferenceOTU12093	FALSE	23
New.ReferenceOTU20314	FALSE	23
New.ReferenceOTU31894	FALSE	23
New.ReferenceOTU4120	FALSE	23
New.ReferenceOTU15424	FALSE	23
New.ReferenceOTU9238	FALSE	23
New.ReferenceOTU31369	FALSE	23
New.ReferenceOTU48292	FALSE	23
New.ReferenceOTU24530	FALSE	23
New.ReferenceOTU12884	FALSE	23
New.ReferenceOTU42835	FALSE	23
New.ReferenceOTU27895	FALSE	23
New.ReferenceOTU56306	FALSE	23
New.ReferenceOTU30450	FALSE	23
New.ReferenceOTU18017	FALSE	23
New.ReferenceOTU47817	FALSE	23
New.ReferenceOTU38894	FALSE	23
New.ReferenceOTU11989	FALSE	23
New.ReferenceOTU10399	FALSE	23
New.ReferenceOTU38136	FALSE	23
New.ReferenceOTU19798	FALSE	23
New.ReferenceOTU1535	FALSE	23
New.ReferenceOTU22282	FALSE	23
New.ReferenceOTU25380	FALSE	23
New.ReferenceOTU11373	FALSE	23
New.ReferenceOTU43501	FALSE	23
New.ReferenceOTU21762	FALSE	23
New.ReferenceOTU48782	FALSE	23
New.ReferenceOTU10894	FALSE	23
New.ReferenceOTU11440	FALSE	23
New.ReferenceOTU53460	FALSE	23
New.ReferenceOTU35142	FALSE	23
New.ReferenceOTU29450	FALSE	23
New.ReferenceOTU2762	FALSE	23
New.ReferenceOTU25714	FALSE	23
New.ReferenceOTU32281	FALSE	23
New.ReferenceOTU36519	FALSE	23
New.ReferenceOTU9474	FALSE	23
New.ReferenceOTU55152	FALSE	23
New.ReferenceOTU39167	FALSE	23
New.ReferenceOTU15379	FALSE	23
New.ReferenceOTU53308	FALSE	23
New.ReferenceOTU53967	FALSE	23
New.ReferenceOTU1309	FALSE	23
New.ReferenceOTU21661	FALSE	23
New.ReferenceOTU149	FALSE	23
New.ReferenceOTU7108	FALSE	23
New.ReferenceOTU30523	FALSE	23
New.ReferenceOTU44375	FALSE	23
New.ReferenceOTU50489	FALSE	23
New.ReferenceOTU8186	FALSE	23
New.ReferenceOTU12845	FALSE	23
New.ReferenceOTU2977	FALSE	23
New.ReferenceOTU46913	FALSE	23
New.ReferenceOTU6622	FALSE	23
New.ReferenceOTU19421	FALSE	23
New.ReferenceOTU42731	FALSE	23
New.ReferenceOTU35654	FALSE	23
New.ReferenceOTU1000	FALSE	23
New.ReferenceOTU18159	FALSE	23
New.ReferenceOTU44099	FALSE	23
New.ReferenceOTU33389	FALSE	23
4343844	FALSE	22
571178	FALSE	22
New.ReferenceOTU15299	FALSE	22
New.ReferenceOTU4653	FALSE	22
New.ReferenceOTU16972	FALSE	22
New.ReferenceOTU23536	FALSE	22
New.ReferenceOTU8610	FALSE	22
New.ReferenceOTU40755	FALSE	22
New.ReferenceOTU8008	FALSE	22
New.ReferenceOTU50785	FALSE	22
New.ReferenceOTU30871	FALSE	22
New.ReferenceOTU38447	FALSE	22
New.ReferenceOTU35682	FALSE	22
New.ReferenceOTU28235	FALSE	22
New.ReferenceOTU37866	FALSE	22
New.ReferenceOTU21	FALSE	22
New.ReferenceOTU19342	FALSE	22
New.ReferenceOTU35276	FALSE	22
New.ReferenceOTU22649	FALSE	22
New.ReferenceOTU6643	FALSE	22
New.ReferenceOTU47364	FALSE	22
New.ReferenceOTU44958	FALSE	22
New.ReferenceOTU42961	FALSE	22
New.ReferenceOTU53182	FALSE	22
New.ReferenceOTU25209	FALSE	22
New.ReferenceOTU47569	FALSE	22
New.ReferenceOTU28963	FALSE	22
New.ReferenceOTU30418	FALSE	22
New.ReferenceOTU36618	FALSE	22
New.ReferenceOTU600	FALSE	22
New.ReferenceOTU8145	FALSE	22
New.ReferenceOTU28262	FALSE	22
New.ReferenceOTU9664	FALSE	22
New.ReferenceOTU51792	FALSE	22
New.ReferenceOTU49111	FALSE	22
New.ReferenceOTU39461	FALSE	22
New.ReferenceOTU52779	FALSE	22
New.ReferenceOTU35743	FALSE	22
New.ReferenceOTU43082	FALSE	22
New.ReferenceOTU20928	FALSE	22
New.ReferenceOTU32151	FALSE	22
New.ReferenceOTU27548	FALSE	22
New.ReferenceOTU46643	FALSE	22
New.ReferenceOTU20068	FALSE	22
New.ReferenceOTU15896	FALSE	22
New.ReferenceOTU51969	FALSE	22
New.ReferenceOTU41060	FALSE	22
New.ReferenceOTU49095	FALSE	22
New.ReferenceOTU29944	FALSE	22
New.ReferenceOTU56307	FALSE	22
New.ReferenceOTU17385	FALSE	22
New.ReferenceOTU18670	FALSE	22
New.ReferenceOTU10315	FALSE	22
New.ReferenceOTU46535	FALSE	22
New.ReferenceOTU48006	FALSE	22
New.ReferenceOTU53218	FALSE	22
New.ReferenceOTU8743	FALSE	22
New.ReferenceOTU333	FALSE	22
New.ReferenceOTU20979	FALSE	22
New.ReferenceOTU18534	FALSE	22
New.ReferenceOTU52228	FALSE	22
New.ReferenceOTU51883	FALSE	22
New.ReferenceOTU54802	FALSE	22
New.ReferenceOTU39754	FALSE	22
New.ReferenceOTU44426	FALSE	22
New.ReferenceOTU4037	FALSE	22
New.ReferenceOTU10211	FALSE	22
New.ReferenceOTU19698	FALSE	22
New.ReferenceOTU17686	FALSE	22
New.ReferenceOTU41617	FALSE	22
New.ReferenceOTU22316	FALSE	22
New.ReferenceOTU21566	FALSE	22
New.ReferenceOTU2691	FALSE	22
New.ReferenceOTU26054	FALSE	22
New.ReferenceOTU1982	FALSE	22
New.ReferenceOTU22595	FALSE	22
New.ReferenceOTU3575	FALSE	22
New.ReferenceOTU34432	FALSE	22
New.ReferenceOTU19760	FALSE	22
New.ReferenceOTU39097	FALSE	22
New.ReferenceOTU1010	FALSE	22
New.ReferenceOTU10712	FALSE	22
New.ReferenceOTU43183	FALSE	22
New.ReferenceOTU17990	FALSE	22
New.ReferenceOTU54042	FALSE	22
New.ReferenceOTU25607	FALSE	22
New.ReferenceOTU7331	FALSE	22
New.ReferenceOTU27154	FALSE	22
New.ReferenceOTU13441	FALSE	22
New.ReferenceOTU27061	FALSE	22
New.ReferenceOTU24834	FALSE	22
New.ReferenceOTU8347	FALSE	22
New.ReferenceOTU37078	FALSE	22
New.ReferenceOTU1811	FALSE	22
New.ReferenceOTU41681	FALSE	22
New.ReferenceOTU32460	FALSE	22
New.ReferenceOTU36590	FALSE	22
New.ReferenceOTU3910	FALSE	22
New.ReferenceOTU57828	FALSE	22
New.ReferenceOTU8854	FALSE	22
New.ReferenceOTU53140	FALSE	22
New.ReferenceOTU10445	FALSE	22
New.ReferenceOTU22979	FALSE	22
New.ReferenceOTU16072	FALSE	22
New.ReferenceOTU7375	FALSE	22
New.ReferenceOTU48196	FALSE	22
New.ReferenceOTU43564	FALSE	22
New.ReferenceOTU51814	FALSE	22
New.ReferenceOTU2383	FALSE	22
New.ReferenceOTU4834	FALSE	22
New.ReferenceOTU47458	FALSE	22
New.ReferenceOTU29713	FALSE	22
New.ReferenceOTU48688	FALSE	22
New.ReferenceOTU56517	FALSE	22
New.ReferenceOTU55332	FALSE	22
New.ReferenceOTU3475	FALSE	22
New.ReferenceOTU14603	FALSE	22
New.ReferenceOTU10738	FALSE	22
New.ReferenceOTU57137	FALSE	22
New.ReferenceOTU30515	FALSE	22
New.ReferenceOTU4135	FALSE	22
New.ReferenceOTU23733	FALSE	22
New.ReferenceOTU33278	FALSE	22
New.ReferenceOTU9473	FALSE	22
New.ReferenceOTU46848	FALSE	22
New.ReferenceOTU29538	FALSE	22
New.ReferenceOTU38851	FALSE	22
New.ReferenceOTU22623	FALSE	22
New.ReferenceOTU8662	FALSE	22
New.ReferenceOTU38174	FALSE	22
New.ReferenceOTU51721	FALSE	22
New.ReferenceOTU48583	FALSE	22
New.ReferenceOTU33424	FALSE	22
New.ReferenceOTU15883	FALSE	22
New.ReferenceOTU32386	FALSE	22
New.ReferenceOTU39714	FALSE	21
New.ReferenceOTU28283	FALSE	21
New.ReferenceOTU16358	FALSE	21
New.ReferenceOTU35996	FALSE	21
New.ReferenceOTU6028	FALSE	21
New.ReferenceOTU51442	FALSE	21
New.ReferenceOTU26883	FALSE	21
New.ReferenceOTU35207	FALSE	21
New.ReferenceOTU33149	FALSE	21
New.ReferenceOTU11910	FALSE	21
New.ReferenceOTU42535	FALSE	21
New.ReferenceOTU27354	FALSE	21
New.ReferenceOTU44708	FALSE	21
New.ReferenceOTU31657	FALSE	21
New.ReferenceOTU50051	FALSE	21
New.ReferenceOTU34026	FALSE	21
New.ReferenceOTU54173	FALSE	21
New.ReferenceOTU10262	FALSE	21
New.ReferenceOTU20042	FALSE	21
New.ReferenceOTU20526	FALSE	21
New.ReferenceOTU53678	FALSE	21
New.ReferenceOTU52103	FALSE	21
New.ReferenceOTU48742	FALSE	21
New.ReferenceOTU57837	FALSE	21
New.ReferenceOTU50157	FALSE	21
New.ReferenceOTU6714	FALSE	21
New.ReferenceOTU52804	FALSE	21
New.ReferenceOTU56329	FALSE	21
New.ReferenceOTU37492	FALSE	21
New.ReferenceOTU47280	FALSE	21
New.ReferenceOTU33683	FALSE	21
New.ReferenceOTU13970	FALSE	21
New.ReferenceOTU12754	FALSE	21
New.ReferenceOTU20894	FALSE	21
New.ReferenceOTU13781	FALSE	21
New.ReferenceOTU2441	FALSE	21
New.ReferenceOTU18714	FALSE	21
New.ReferenceOTU39328	FALSE	21
New.ReferenceOTU26082	FALSE	21
New.ReferenceOTU6310	FALSE	21
New.ReferenceOTU44651	FALSE	21
New.ReferenceOTU12126	FALSE	21
New.ReferenceOTU45187	FALSE	21
New.ReferenceOTU29229	FALSE	21
New.ReferenceOTU1020	FALSE	21
New.ReferenceOTU15949	FALSE	21
New.ReferenceOTU8959	FALSE	21
New.ReferenceOTU34400	FALSE	21
New.ReferenceOTU14801	FALSE	21
New.ReferenceOTU22541	FALSE	21
New.ReferenceOTU51953	FALSE	21
New.ReferenceOTU36614	FALSE	21
New.ReferenceOTU19102	FALSE	21
New.ReferenceOTU5327	FALSE	21
New.ReferenceOTU3401	FALSE	21
New.ReferenceOTU2271	FALSE	21
New.ReferenceOTU50982	FALSE	21
New.ReferenceOTU17461	FALSE	21
New.ReferenceOTU29548	FALSE	21
New.ReferenceOTU38334	FALSE	21
New.ReferenceOTU23744	FALSE	21
New.ReferenceOTU35315	FALSE	21
New.ReferenceOTU22780	FALSE	21
New.ReferenceOTU349	FALSE	21
New.ReferenceOTU22905	FALSE	21
New.ReferenceOTU19745	FALSE	21
New.ReferenceOTU17808	FALSE	21
New.ReferenceOTU30855	FALSE	21
New.ReferenceOTU22707	FALSE	21
New.ReferenceOTU52354	FALSE	21
New.ReferenceOTU34299	FALSE	21
New.ReferenceOTU15726	FALSE	21
New.ReferenceOTU14036	FALSE	21
New.ReferenceOTU10313	FALSE	21
New.ReferenceOTU7517	FALSE	21
New.ReferenceOTU14959	FALSE	21
New.ReferenceOTU55238	FALSE	21
New.ReferenceOTU23318	FALSE	21
New.ReferenceOTU12271	FALSE	21
New.ReferenceOTU54526	FALSE	21
New.ReferenceOTU15410	FALSE	21
New.ReferenceOTU13107	FALSE	21
New.ReferenceOTU5896	FALSE	21
New.ReferenceOTU22411	FALSE	21
New.ReferenceOTU49925	FALSE	21
New.ReferenceOTU52523	FALSE	21
New.ReferenceOTU41805	FALSE	21
New.ReferenceOTU41803	FALSE	21
New.ReferenceOTU38813	FALSE	21
New.ReferenceOTU32444	FALSE	21
New.ReferenceOTU12629	FALSE	21
New.ReferenceOTU7677	FALSE	21
New.ReferenceOTU31434	FALSE	21
New.ReferenceOTU35458	FALSE	21
New.ReferenceOTU30246	FALSE	21
New.ReferenceOTU52304	FALSE	21
New.ReferenceOTU12954	FALSE	21
New.ReferenceOTU49621	FALSE	21
New.ReferenceOTU22361	FALSE	21
New.ReferenceOTU1362	FALSE	21
New.ReferenceOTU22731	FALSE	21
New.ReferenceOTU11683	FALSE	21
New.ReferenceOTU13531	FALSE	21
New.ReferenceOTU5730	FALSE	21
New.ReferenceOTU793	FALSE	21
New.ReferenceOTU28243	FALSE	21
New.ReferenceOTU43390	FALSE	21
New.ReferenceOTU51561	FALSE	21
New.ReferenceOTU1673	FALSE	21
New.ReferenceOTU49139	FALSE	21
New.ReferenceOTU4557	FALSE	21
New.ReferenceOTU9217	FALSE	21
New.ReferenceOTU24592	FALSE	21
New.ReferenceOTU12867	FALSE	21
New.ReferenceOTU23444	FALSE	21
New.ReferenceOTU44869	FALSE	21
New.ReferenceOTU56367	FALSE	21
New.ReferenceOTU52165	FALSE	21
New.ReferenceOTU1842	FALSE	21
New.ReferenceOTU8947	FALSE	21
New.ReferenceOTU32496	FALSE	21
New.ReferenceOTU11934	FALSE	21
New.ReferenceOTU33395	FALSE	21
New.ReferenceOTU45506	FALSE	21
New.ReferenceOTU36801	FALSE	21
New.ReferenceOTU24023	FALSE	21
New.ReferenceOTU57633	FALSE	21
New.ReferenceOTU56940	FALSE	21
New.ReferenceOTU18759	FALSE	21
New.ReferenceOTU10334	FALSE	21
New.ReferenceOTU22478	FALSE	21
New.ReferenceOTU11889	FALSE	21
New.ReferenceOTU47156	FALSE	21
New.ReferenceOTU45149	FALSE	21
New.ReferenceOTU6878	FALSE	21
New.ReferenceOTU19227	FALSE	21
New.ReferenceOTU41101	FALSE	21
New.ReferenceOTU22889	FALSE	21
New.ReferenceOTU32365	FALSE	21
New.ReferenceOTU21519	FALSE	21
New.ReferenceOTU370	FALSE	21
New.ReferenceOTU28131	FALSE	21
New.ReferenceOTU41354	FALSE	21
New.ReferenceOTU33404	FALSE	21
New.ReferenceOTU12668	FALSE	21
New.ReferenceOTU57517	FALSE	21
New.ReferenceOTU45257	FALSE	21
New.ReferenceOTU35638	FALSE	21
New.ReferenceOTU38061	FALSE	21
New.ReferenceOTU57351	FALSE	21
New.ReferenceOTU53307	FALSE	21
New.ReferenceOTU19803	FALSE	21
New.ReferenceOTU37814	FALSE	21
New.ReferenceOTU37732	FALSE	21
New.ReferenceOTU48199	FALSE	21
New.ReferenceOTU58102	FALSE	21
New.ReferenceOTU7698	FALSE	21
New.ReferenceOTU37307	FALSE	21
New.ReferenceOTU56772	FALSE	21
New.ReferenceOTU2631	FALSE	21
New.ReferenceOTU52675	FALSE	21
New.ReferenceOTU26743	FALSE	21
New.ReferenceOTU7101	FALSE	21
New.ReferenceOTU49532	FALSE	21
New.ReferenceOTU13456	FALSE	21
New.ReferenceOTU51546	FALSE	21
New.ReferenceOTU43605	FALSE	21
New.ReferenceOTU5095	FALSE	21
New.ReferenceOTU35974	FALSE	21
New.ReferenceOTU32783	FALSE	21
New.ReferenceOTU8183	FALSE	21
New.ReferenceOTU53194	FALSE	21
New.ReferenceOTU22294	FALSE	21
New.ReferenceOTU16981	FALSE	21
New.ReferenceOTU33473	FALSE	21
New.ReferenceOTU56681	FALSE	21
New.ReferenceOTU46030	FALSE	21
New.ReferenceOTU110	FALSE	21
New.ReferenceOTU634	FALSE	21
New.ReferenceOTU40548	FALSE	21
New.ReferenceOTU29473	FALSE	21
New.ReferenceOTU30990	FALSE	21
New.ReferenceOTU904	FALSE	21
New.ReferenceOTU3130	FALSE	21
New.ReferenceOTU11761	FALSE	21
New.ReferenceOTU38285	FALSE	21
New.ReferenceOTU48470	FALSE	21
New.ReferenceOTU11824	FALSE	21
New.ReferenceOTU47740	FALSE	21
New.ReferenceOTU27574	FALSE	21
New.ReferenceOTU24174	FALSE	21
New.ReferenceOTU25228	FALSE	21
New.ReferenceOTU25223	FALSE	21
New.ReferenceOTU8971	FALSE	21
New.ReferenceOTU21412	FALSE	21
297256	FALSE	20
531867	FALSE	20
720093	FALSE	20
New.ReferenceOTU30677	FALSE	20
New.ReferenceOTU9098	FALSE	20
New.ReferenceOTU55403	FALSE	20
New.ReferenceOTU593	FALSE	20
New.ReferenceOTU15487	FALSE	20
New.ReferenceOTU19596	FALSE	20
New.ReferenceOTU32773	FALSE	20
New.ReferenceOTU1126	FALSE	20
New.ReferenceOTU54035	FALSE	20
New.ReferenceOTU45224	FALSE	20
New.ReferenceOTU43060	FALSE	20
New.ReferenceOTU32853	FALSE	20
New.ReferenceOTU34736	FALSE	20
New.ReferenceOTU24459	FALSE	20
New.ReferenceOTU20642	FALSE	20
New.ReferenceOTU20649	FALSE	20
New.ReferenceOTU24615	FALSE	20
New.ReferenceOTU53856	FALSE	20
New.ReferenceOTU9251	FALSE	20
New.ReferenceOTU36052	FALSE	20
New.ReferenceOTU13381	FALSE	20
New.ReferenceOTU24803	FALSE	20
New.ReferenceOTU50693	FALSE	20
New.ReferenceOTU12288	FALSE	20
New.ReferenceOTU11737	FALSE	20
New.ReferenceOTU29730	FALSE	20
New.ReferenceOTU2074	FALSE	20
New.ReferenceOTU1808	FALSE	20
New.ReferenceOTU25565	FALSE	20
New.ReferenceOTU7437	FALSE	20
New.ReferenceOTU50612	FALSE	20
New.ReferenceOTU7540	FALSE	20
New.ReferenceOTU18803	FALSE	20
New.ReferenceOTU9373	FALSE	20
New.ReferenceOTU56491	FALSE	20
New.ReferenceOTU56493	FALSE	20
New.ReferenceOTU49467	FALSE	20
New.ReferenceOTU4223	FALSE	20
New.ReferenceOTU12949	FALSE	20
New.ReferenceOTU58083	FALSE	20
New.ReferenceOTU51431	FALSE	20
New.ReferenceOTU37122	FALSE	20
New.ReferenceOTU16060	FALSE	20
New.ReferenceOTU3278	FALSE	20
New.ReferenceOTU2108	FALSE	20
New.ReferenceOTU41213	FALSE	20
New.ReferenceOTU57424	FALSE	20
New.ReferenceOTU44491	FALSE	20
New.ReferenceOTU37869	FALSE	20
New.ReferenceOTU49351	FALSE	20
New.ReferenceOTU42576	FALSE	20
New.ReferenceOTU39436	FALSE	20
New.ReferenceOTU11530	FALSE	20
New.ReferenceOTU4115	FALSE	20
New.ReferenceOTU37952	FALSE	20
New.ReferenceOTU54782	FALSE	20
New.ReferenceOTU54129	FALSE	20
New.ReferenceOTU51577	FALSE	20
New.ReferenceOTU35345	FALSE	20
New.ReferenceOTU1640	FALSE	20
New.ReferenceOTU27122	FALSE	20
New.ReferenceOTU50397	FALSE	20
New.ReferenceOTU20486	FALSE	20
New.ReferenceOTU686	FALSE	20
New.ReferenceOTU52857	FALSE	20
New.ReferenceOTU36810	FALSE	20
New.ReferenceOTU14263	FALSE	20
New.ReferenceOTU19575	FALSE	20
New.ReferenceOTU3762	FALSE	20
New.ReferenceOTU37174	FALSE	20
New.ReferenceOTU15072	FALSE	20
New.ReferenceOTU47067	FALSE	20
New.ReferenceOTU39080	FALSE	20
New.ReferenceOTU38020	FALSE	20
New.ReferenceOTU3482	FALSE	20
New.ReferenceOTU7753	FALSE	20
New.ReferenceOTU1694	FALSE	20
New.ReferenceOTU10980	FALSE	20
New.ReferenceOTU13	FALSE	20
New.ReferenceOTU33972	FALSE	20
New.ReferenceOTU36919	FALSE	20
New.ReferenceOTU1958	FALSE	20
New.ReferenceOTU12012	FALSE	20
New.ReferenceOTU12013	FALSE	20
New.ReferenceOTU56026	FALSE	20
New.ReferenceOTU27141	FALSE	20
New.ReferenceOTU53695	FALSE	20
New.ReferenceOTU51583	FALSE	20
New.ReferenceOTU49728	FALSE	20
New.ReferenceOTU47495	FALSE	20
New.ReferenceOTU39372	FALSE	20
New.ReferenceOTU4464	FALSE	20
New.ReferenceOTU22119	FALSE	20
New.ReferenceOTU15425	FALSE	20
New.ReferenceOTU47846	FALSE	20
New.ReferenceOTU14523	FALSE	20
New.ReferenceOTU30022	FALSE	20
New.ReferenceOTU52250	FALSE	20
New.ReferenceOTU17886	FALSE	20
New.ReferenceOTU47413	FALSE	20
New.ReferenceOTU37885	FALSE	20
New.ReferenceOTU34213	FALSE	20
New.ReferenceOTU32123	FALSE	20
New.ReferenceOTU45222	FALSE	20
New.ReferenceOTU7418	FALSE	20
New.ReferenceOTU19293	FALSE	20
New.ReferenceOTU17798	FALSE	20
New.ReferenceOTU55590	FALSE	20
New.ReferenceOTU14855	FALSE	20
New.ReferenceOTU49843	FALSE	20
New.ReferenceOTU20584	FALSE	20
New.ReferenceOTU35428	FALSE	20
New.ReferenceOTU37800	FALSE	20
New.ReferenceOTU32224	FALSE	20
New.ReferenceOTU47518	FALSE	20
New.ReferenceOTU13899	FALSE	20
New.ReferenceOTU12964	FALSE	20
New.ReferenceOTU44226	FALSE	20
New.ReferenceOTU40044	FALSE	20
New.ReferenceOTU51619	FALSE	20
New.ReferenceOTU4432	FALSE	20
New.ReferenceOTU31789	FALSE	20
New.ReferenceOTU16949	FALSE	20
New.ReferenceOTU18019	FALSE	20
New.ReferenceOTU11982	FALSE	20
New.ReferenceOTU3839	FALSE	20
New.ReferenceOTU44975	FALSE	20
New.ReferenceOTU18539	FALSE	20
New.ReferenceOTU8772	FALSE	20
New.ReferenceOTU44832	FALSE	20
New.ReferenceOTU5923	FALSE	20
New.ReferenceOTU15926	FALSE	20
New.ReferenceOTU57725	FALSE	20
New.ReferenceOTU31332	FALSE	20
New.ReferenceOTU56617	FALSE	20
New.ReferenceOTU20797	FALSE	20
New.ReferenceOTU4717	FALSE	20
New.ReferenceOTU53644	FALSE	20
New.ReferenceOTU17833	FALSE	20
New.ReferenceOTU17836	FALSE	20
New.ReferenceOTU54186	FALSE	20
New.ReferenceOTU57374	FALSE	20
New.ReferenceOTU7073	FALSE	20
New.ReferenceOTU36161	FALSE	20
New.ReferenceOTU56810	FALSE	20
New.ReferenceOTU13735	FALSE	20
New.ReferenceOTU17609	FALSE	20
New.ReferenceOTU18604	FALSE	20
New.ReferenceOTU33102	FALSE	20
New.ReferenceOTU24072	FALSE	20
New.ReferenceOTU19712	FALSE	20
New.ReferenceOTU19710	FALSE	20
New.ReferenceOTU123	FALSE	20
New.ReferenceOTU29784	FALSE	20
New.ReferenceOTU51877	FALSE	20
New.ReferenceOTU19862	FALSE	20
New.ReferenceOTU55604	FALSE	20
New.ReferenceOTU23800	FALSE	20
New.ReferenceOTU12489	FALSE	20
New.ReferenceOTU6652	FALSE	20
New.ReferenceOTU9133	FALSE	20
New.ReferenceOTU25842	FALSE	20
New.ReferenceOTU22317	FALSE	20
New.ReferenceOTU33859	FALSE	20
New.ReferenceOTU29800	FALSE	20
New.ReferenceOTU56798	FALSE	20
New.ReferenceOTU49702	FALSE	20
New.ReferenceOTU11171	FALSE	20
New.ReferenceOTU48666	FALSE	20
New.ReferenceOTU53007	FALSE	20
New.ReferenceOTU16616	FALSE	20
New.ReferenceOTU28820	FALSE	20
New.ReferenceOTU29883	FALSE	20
New.ReferenceOTU28596	FALSE	20
New.ReferenceOTU20276	FALSE	20
New.ReferenceOTU53634	FALSE	20
New.ReferenceOTU14984	FALSE	20
New.ReferenceOTU34060	FALSE	20
New.ReferenceOTU9027	FALSE	20
New.ReferenceOTU2533	FALSE	20
New.ReferenceOTU2537	FALSE	20
New.ReferenceOTU19736	FALSE	20
New.ReferenceOTU11636	FALSE	20
New.ReferenceOTU56669	FALSE	20
New.ReferenceOTU27268	FALSE	20
New.ReferenceOTU32514	FALSE	20
New.ReferenceOTU6264	FALSE	20
New.ReferenceOTU30213	FALSE	20
New.ReferenceOTU40529	FALSE	20
New.ReferenceOTU35408	FALSE	20
New.ReferenceOTU57469	FALSE	20
New.ReferenceOTU28495	FALSE	20
New.ReferenceOTU28720	FALSE	20
New.ReferenceOTU21847	FALSE	20
New.ReferenceOTU52003	FALSE	20
New.ReferenceOTU7769	FALSE	20
New.ReferenceOTU48517	FALSE	20
New.ReferenceOTU2484	FALSE	20
New.ReferenceOTU31229	FALSE	20
New.ReferenceOTU32041	FALSE	20
New.ReferenceOTU2893	FALSE	20
New.ReferenceOTU2703	FALSE	20
New.ReferenceOTU37335	FALSE	20
New.ReferenceOTU21100	FALSE	20
New.ReferenceOTU33058	FALSE	20
New.ReferenceOTU26166	FALSE	20
New.ReferenceOTU5519	FALSE	20
New.ReferenceOTU34895	FALSE	20
New.ReferenceOTU48656	FALSE	20
New.ReferenceOTU46123	FALSE	20
New.ReferenceOTU28606	FALSE	20
New.ReferenceOTU22600	FALSE	20
New.ReferenceOTU3815	FALSE	20
New.ReferenceOTU9221	FALSE	20
New.ReferenceOTU56215	FALSE	20
New.ReferenceOTU39451	FALSE	20
New.ReferenceOTU50665	FALSE	20
New.ReferenceOTU2064	FALSE	20
New.ReferenceOTU4059	FALSE	20
New.ReferenceOTU5906	FALSE	20
New.ReferenceOTU33407	FALSE	20
New.ReferenceOTU26828	FALSE	20
New.ReferenceOTU24323	FALSE	20
New.ReferenceOTU47029	FALSE	20
New.ReferenceOTU31907	FALSE	20
New.ReferenceOTU27183	FALSE	20
New.ReferenceOTU37994	FALSE	20
New.ReferenceOTU14678	FALSE	20
New.ReferenceOTU44892	FALSE	20
New.ReferenceOTU53142	FALSE	20
New.ReferenceOTU1895	FALSE	20
New.ReferenceOTU12398	FALSE	20
New.ReferenceOTU39307	FALSE	20
New.ReferenceOTU49213	FALSE	20
New.ReferenceOTU28923	FALSE	20
New.ReferenceOTU21990	FALSE	20
New.ReferenceOTU3201	FALSE	20
New.ReferenceOTU11932	FALSE	20
New.ReferenceOTU57661	FALSE	20
New.ReferenceOTU19476	FALSE	20
New.ReferenceOTU45076	FALSE	20
New.ReferenceOTU31217	FALSE	20
New.ReferenceOTU7568	FALSE	20
New.ReferenceOTU11214	FALSE	20
New.ReferenceOTU52678	FALSE	20
New.ReferenceOTU37401	FALSE	20
New.ReferenceOTU16179	FALSE	20
New.ReferenceOTU24630	FALSE	20
New.ReferenceOTU22584	FALSE	20
New.ReferenceOTU13616	FALSE	20
New.ReferenceOTU18547	FALSE	20
New.ReferenceOTU22423	FALSE	20
New.ReferenceOTU33240	FALSE	20
New.ReferenceOTU32977	FALSE	20
New.ReferenceOTU37222	FALSE	20
New.ReferenceOTU19028	FALSE	20
New.ReferenceOTU22210	FALSE	20
New.ReferenceOTU15349	FALSE	20
New.ReferenceOTU39816	FALSE	20
New.ReferenceOTU50381	FALSE	20
New.ReferenceOTU33622	FALSE	20
New.ReferenceOTU6281	FALSE	20
New.ReferenceOTU52299	FALSE	20
New.ReferenceOTU1549	FALSE	20
New.ReferenceOTU56104	FALSE	20
New.ReferenceOTU28740	FALSE	20
New.ReferenceOTU53443	FALSE	20
New.ReferenceOTU49403	FALSE	20
New.ReferenceOTU27748	FALSE	20
New.ReferenceOTU35160	FALSE	20
New.ReferenceOTU29173	FALSE	20
New.ReferenceOTU14075	FALSE	20
New.ReferenceOTU56687	FALSE	20
New.ReferenceOTU25020	FALSE	20
New.ReferenceOTU11009	FALSE	20
New.ReferenceOTU29626	FALSE	20
New.ReferenceOTU29622	FALSE	20
New.ReferenceOTU32574	FALSE	20
New.ReferenceOTU49058	FALSE	20
New.ReferenceOTU29187	FALSE	20
New.ReferenceOTU24237	FALSE	20
New.ReferenceOTU40477	FALSE	20
New.ReferenceOTU2666	FALSE	20
New.ReferenceOTU52644	FALSE	20
New.ReferenceOTU52391	FALSE	20
New.ReferenceOTU36780	FALSE	20
New.ReferenceOTU42155	FALSE	20
New.ReferenceOTU10683	FALSE	20
New.ReferenceOTU38746	FALSE	20
New.ReferenceOTU43018	FALSE	20
New.ReferenceOTU22453	FALSE	20
New.ReferenceOTU57329	FALSE	20
New.ReferenceOTU28431	FALSE	20
New.ReferenceOTU25477	FALSE	20
New.ReferenceOTU38589	FALSE	20
New.ReferenceOTU48471	FALSE	20
New.ReferenceOTU30037	FALSE	20
New.ReferenceOTU49795	FALSE	20
New.ReferenceOTU17448	FALSE	20
New.ReferenceOTU43465	FALSE	20
New.ReferenceOTU35132	FALSE	20
New.ReferenceOTU20510	FALSE	20
New.ReferenceOTU15889	FALSE	20
New.ReferenceOTU17764	FALSE	20
New.ReferenceOTU51683	FALSE	20
New.ReferenceOTU45550	FALSE	20
New.ReferenceOTU44639	FALSE	20
4385967	FALSE	19
292360	FALSE	19
New.ReferenceOTU5308	FALSE	19
New.ReferenceOTU31066	FALSE	19
New.ReferenceOTU13882	FALSE	19
New.ReferenceOTU5149	FALSE	19
New.ReferenceOTU24035	FALSE	19
New.ReferenceOTU6618	FALSE	19
New.ReferenceOTU3228	FALSE	19
New.ReferenceOTU48208	FALSE	19
New.ReferenceOTU12036	FALSE	19
New.ReferenceOTU29674	FALSE	19
New.ReferenceOTU46500	FALSE	19
New.ReferenceOTU42086	FALSE	19
New.ReferenceOTU27949	FALSE	19
New.ReferenceOTU10490	FALSE	19
New.ReferenceOTU55487	FALSE	19
New.ReferenceOTU55489	FALSE	19
New.ReferenceOTU49746	FALSE	19
New.ReferenceOTU49741	FALSE	19
New.ReferenceOTU28467	FALSE	19
New.ReferenceOTU36778	FALSE	19
New.ReferenceOTU507	FALSE	19
New.ReferenceOTU21976	FALSE	19
New.ReferenceOTU21021	FALSE	19
New.ReferenceOTU39408	FALSE	19
New.ReferenceOTU15625	FALSE	19
New.ReferenceOTU18729	FALSE	19
New.ReferenceOTU286	FALSE	19
New.ReferenceOTU25819	FALSE	19
New.ReferenceOTU37595	FALSE	19
New.ReferenceOTU10858	FALSE	19
New.ReferenceOTU10852	FALSE	19
New.ReferenceOTU31527	FALSE	19
New.ReferenceOTU31525	FALSE	19
New.ReferenceOTU16444	FALSE	19
New.ReferenceOTU17479	FALSE	19
New.ReferenceOTU15162	FALSE	19
New.ReferenceOTU43432	FALSE	19
New.ReferenceOTU11679	FALSE	19
New.ReferenceOTU21315	FALSE	19
New.ReferenceOTU26835	FALSE	19
New.ReferenceOTU3884	FALSE	19
New.ReferenceOTU34478	FALSE	19
New.ReferenceOTU26572	FALSE	19
New.ReferenceOTU27227	FALSE	19
New.ReferenceOTU29686	FALSE	19
New.ReferenceOTU29684	FALSE	19
New.ReferenceOTU17823	FALSE	19
New.ReferenceOTU17007	FALSE	19
New.ReferenceOTU16759	FALSE	19
New.ReferenceOTU40400	FALSE	19
New.ReferenceOTU37729	FALSE	19
New.ReferenceOTU55884	FALSE	19
New.ReferenceOTU27787	FALSE	19
New.ReferenceOTU35186	FALSE	19
New.ReferenceOTU14835	FALSE	19
New.ReferenceOTU48270	FALSE	19
New.ReferenceOTU40848	FALSE	19
New.ReferenceOTU33483	FALSE	19
New.ReferenceOTU28234	FALSE	19
New.ReferenceOTU51233	FALSE	19
New.ReferenceOTU32282	FALSE	19
New.ReferenceOTU8567	FALSE	19
New.ReferenceOTU49770	FALSE	19
New.ReferenceOTU23484	FALSE	19
New.ReferenceOTU24763	FALSE	19
New.ReferenceOTU17322	FALSE	19
New.ReferenceOTU9148	FALSE	19
New.ReferenceOTU39908	FALSE	19
New.ReferenceOTU16497	FALSE	19
New.ReferenceOTU53275	FALSE	19
New.ReferenceOTU25332	FALSE	19
New.ReferenceOTU53854	FALSE	19
New.ReferenceOTU7068	FALSE	19
New.ReferenceOTU36557	FALSE	19
New.ReferenceOTU44954	FALSE	19
New.ReferenceOTU10378	FALSE	19
New.ReferenceOTU43037	FALSE	19
New.ReferenceOTU23710	FALSE	19
New.ReferenceOTU27415	FALSE	19
New.ReferenceOTU24878	FALSE	19
New.ReferenceOTU44320	FALSE	19
New.ReferenceOTU22435	FALSE	19
New.ReferenceOTU54123	FALSE	19
New.ReferenceOTU20608	FALSE	19
New.ReferenceOTU21554	FALSE	19
New.ReferenceOTU5767	FALSE	19
New.ReferenceOTU2027	FALSE	19
New.ReferenceOTU42224	FALSE	19
New.ReferenceOTU36721	FALSE	19
New.ReferenceOTU26866	FALSE	19
New.ReferenceOTU34484	FALSE	19
New.ReferenceOTU49324	FALSE	19
New.ReferenceOTU760	FALSE	19
New.ReferenceOTU31981	FALSE	19
New.ReferenceOTU10085	FALSE	19
New.ReferenceOTU50027	FALSE	19
New.ReferenceOTU47686	FALSE	19
New.ReferenceOTU26544	FALSE	19
New.ReferenceOTU26504	FALSE	19
New.ReferenceOTU6293	FALSE	19
New.ReferenceOTU34070	FALSE	19
New.ReferenceOTU48796	FALSE	19
New.ReferenceOTU50629	FALSE	19
New.ReferenceOTU36349	FALSE	19
New.ReferenceOTU41988	FALSE	19
New.ReferenceOTU29221	FALSE	19
New.ReferenceOTU473	FALSE	19
New.ReferenceOTU21622	FALSE	19
New.ReferenceOTU10009	FALSE	19
New.ReferenceOTU47405	FALSE	19
New.ReferenceOTU43822	FALSE	19
New.ReferenceOTU13539	FALSE	19
New.ReferenceOTU13369	FALSE	19
New.ReferenceOTU53343	FALSE	19
New.ReferenceOTU31864	FALSE	19
New.ReferenceOTU27846	FALSE	19
New.ReferenceOTU33571	FALSE	19
New.ReferenceOTU55620	FALSE	19
New.ReferenceOTU16130	FALSE	19
New.ReferenceOTU19316	FALSE	19
New.ReferenceOTU20318	FALSE	19
New.ReferenceOTU32051	FALSE	19
New.ReferenceOTU13493	FALSE	19
New.ReferenceOTU35988	FALSE	19
New.ReferenceOTU9442	FALSE	19
New.ReferenceOTU25704	FALSE	19
New.ReferenceOTU21952	FALSE	19
New.ReferenceOTU20397	FALSE	19
New.ReferenceOTU4578	FALSE	19
New.ReferenceOTU7149	FALSE	19
New.ReferenceOTU19927	FALSE	19
New.ReferenceOTU43087	FALSE	19
New.ReferenceOTU17066	FALSE	19
New.ReferenceOTU41974	FALSE	19
New.ReferenceOTU47750	FALSE	19
New.ReferenceOTU15264	FALSE	19
New.ReferenceOTU13209	FALSE	19
New.ReferenceOTU49970	FALSE	19
New.ReferenceOTU57711	FALSE	19
New.ReferenceOTU49193	FALSE	19
New.ReferenceOTU46640	FALSE	19
New.ReferenceOTU21424	FALSE	19
New.ReferenceOTU28314	FALSE	19
New.ReferenceOTU28310	FALSE	19
New.ReferenceOTU35125	FALSE	19
New.ReferenceOTU34459	FALSE	19
New.ReferenceOTU14851	FALSE	19
New.ReferenceOTU12534	FALSE	19
New.ReferenceOTU35522	FALSE	19
New.ReferenceOTU37106	FALSE	19
New.ReferenceOTU11421	FALSE	19
New.ReferenceOTU45790	FALSE	19
New.ReferenceOTU50138	FALSE	19
New.ReferenceOTU41456	FALSE	19
New.ReferenceOTU30857	FALSE	19
New.ReferenceOTU49364	FALSE	19
New.ReferenceOTU3006	FALSE	19
New.ReferenceOTU34161	FALSE	19
New.ReferenceOTU2312	FALSE	19
New.ReferenceOTU30337	FALSE	19
New.ReferenceOTU30332	FALSE	19
New.ReferenceOTU53726	FALSE	19
New.ReferenceOTU15026	FALSE	19
New.ReferenceOTU14376	FALSE	19
New.ReferenceOTU12027	FALSE	19
New.ReferenceOTU27135	FALSE	19
New.ReferenceOTU56760	FALSE	19
New.ReferenceOTU31815	FALSE	19
New.ReferenceOTU26142	FALSE	19
New.ReferenceOTU57179	FALSE	19
New.ReferenceOTU39926	FALSE	19
New.ReferenceOTU54889	FALSE	19
New.ReferenceOTU23509	FALSE	19
New.ReferenceOTU34979	FALSE	19
New.ReferenceOTU41715	FALSE	19
New.ReferenceOTU41648	FALSE	19
New.ReferenceOTU42328	FALSE	19
New.ReferenceOTU46671	FALSE	19
New.ReferenceOTU9778	FALSE	19
New.ReferenceOTU42776	FALSE	19
New.ReferenceOTU34466	FALSE	19
New.ReferenceOTU19247	FALSE	19
New.ReferenceOTU43324	FALSE	19
New.ReferenceOTU45579	FALSE	19
New.ReferenceOTU31966	FALSE	19
New.ReferenceOTU20248	FALSE	19
New.ReferenceOTU54459	FALSE	19
New.ReferenceOTU6208	FALSE	19
New.ReferenceOTU19161	FALSE	19
New.ReferenceOTU12853	FALSE	19
New.ReferenceOTU47704	FALSE	19
New.ReferenceOTU34158	FALSE	19
New.ReferenceOTU10216	FALSE	19
New.ReferenceOTU51404	FALSE	19
New.ReferenceOTU41759	FALSE	19
New.ReferenceOTU15257	FALSE	19
New.ReferenceOTU36098	FALSE	19
New.ReferenceOTU48859	FALSE	19
New.ReferenceOTU25170	FALSE	19
New.ReferenceOTU18258	FALSE	19
New.ReferenceOTU48540	FALSE	19
New.ReferenceOTU16486	FALSE	19
New.ReferenceOTU18689	FALSE	19
New.ReferenceOTU53084	FALSE	19
New.ReferenceOTU38538	FALSE	19
New.ReferenceOTU41605	FALSE	19
New.ReferenceOTU54079	FALSE	19
New.ReferenceOTU19983	FALSE	19
New.ReferenceOTU29123	FALSE	19
New.ReferenceOTU32075	FALSE	19
New.ReferenceOTU29804	FALSE	19
New.ReferenceOTU20980	FALSE	19
New.ReferenceOTU20618	FALSE	19
New.ReferenceOTU29776	FALSE	19
New.ReferenceOTU48661	FALSE	19
New.ReferenceOTU47241	FALSE	19
New.ReferenceOTU7165	FALSE	19
New.ReferenceOTU49330	FALSE	19
New.ReferenceOTU57541	FALSE	19
New.ReferenceOTU26536	FALSE	19
New.ReferenceOTU6112	FALSE	19
New.ReferenceOTU9971	FALSE	19
New.ReferenceOTU12794	FALSE	19
New.ReferenceOTU11446	FALSE	19
New.ReferenceOTU12860	FALSE	19
New.ReferenceOTU12865	FALSE	19
New.ReferenceOTU40341	FALSE	19
New.ReferenceOTU32683	FALSE	19
New.ReferenceOTU38160	FALSE	19
New.ReferenceOTU32914	FALSE	19
New.ReferenceOTU37245	FALSE	19
New.ReferenceOTU27562	FALSE	19
New.ReferenceOTU24143	FALSE	19
New.ReferenceOTU324	FALSE	19
New.ReferenceOTU20644	FALSE	19
New.ReferenceOTU21357	FALSE	19
New.ReferenceOTU2371	FALSE	19
New.ReferenceOTU21577	FALSE	19
New.ReferenceOTU7298	FALSE	19
New.ReferenceOTU15323	FALSE	19
New.ReferenceOTU16569	FALSE	19
New.ReferenceOTU32517	FALSE	19
New.ReferenceOTU6266	FALSE	19
New.ReferenceOTU52148	FALSE	19
New.ReferenceOTU38931	FALSE	19
New.ReferenceOTU23379	FALSE	19
New.ReferenceOTU37823	FALSE	19
New.ReferenceOTU21269	FALSE	19
New.ReferenceOTU39686	FALSE	19
New.ReferenceOTU14296	FALSE	19
New.ReferenceOTU39947	FALSE	19
New.ReferenceOTU12905	FALSE	19
New.ReferenceOTU5138	FALSE	19
New.ReferenceOTU42175	FALSE	19
New.ReferenceOTU23653	FALSE	19
New.ReferenceOTU53701	FALSE	19
New.ReferenceOTU52077	FALSE	19
New.ReferenceOTU32047	FALSE	19
New.ReferenceOTU23777	FALSE	19
New.ReferenceOTU36763	FALSE	19
New.ReferenceOTU24191	FALSE	19
New.ReferenceOTU57258	FALSE	19
New.ReferenceOTU42718	FALSE	19
New.ReferenceOTU31648	FALSE	19
New.ReferenceOTU3107	FALSE	19
New.ReferenceOTU8680	FALSE	19
New.ReferenceOTU34919	FALSE	19
New.ReferenceOTU14538	FALSE	19
New.ReferenceOTU11576	FALSE	19
New.ReferenceOTU51084	FALSE	19
New.ReferenceOTU16277	FALSE	19
New.ReferenceOTU20562	FALSE	19
New.ReferenceOTU37895	FALSE	19
New.ReferenceOTU11103	FALSE	19
New.ReferenceOTU23025	FALSE	19
New.ReferenceOTU45845	FALSE	19
New.ReferenceOTU11661	FALSE	19
New.ReferenceOTU39160	FALSE	19
New.ReferenceOTU38348	FALSE	19
New.ReferenceOTU17207	FALSE	19
New.ReferenceOTU25364	FALSE	19
New.ReferenceOTU23201	FALSE	19
New.ReferenceOTU29340	FALSE	19
New.ReferenceOTU40717	FALSE	19
New.ReferenceOTU8033	FALSE	19
New.ReferenceOTU1512	FALSE	19
New.ReferenceOTU9070	FALSE	19
New.ReferenceOTU7059	FALSE	19
New.ReferenceOTU29956	FALSE	19
New.ReferenceOTU30843	FALSE	19
New.ReferenceOTU53143	FALSE	19
New.ReferenceOTU55667	FALSE	19
New.ReferenceOTU3034	FALSE	19
New.ReferenceOTU8261	FALSE	19
New.ReferenceOTU52373	FALSE	19
New.ReferenceOTU50438	FALSE	19
New.ReferenceOTU36460	FALSE	19
New.ReferenceOTU435	FALSE	19
New.ReferenceOTU32756	FALSE	19
New.ReferenceOTU29034	FALSE	19
New.ReferenceOTU4976	FALSE	19
New.ReferenceOTU28221	FALSE	19
New.ReferenceOTU19672	FALSE	19
New.ReferenceOTU42964	FALSE	19
New.ReferenceOTU8575	FALSE	19
New.ReferenceOTU40570	FALSE	19
New.ReferenceOTU19886	FALSE	19
New.ReferenceOTU23495	FALSE	19
New.ReferenceOTU33537	FALSE	19
New.ReferenceOTU1384	FALSE	19
New.ReferenceOTU7848	FALSE	19
New.ReferenceOTU36957	FALSE	19
New.ReferenceOTU33709	FALSE	19
New.ReferenceOTU39422	FALSE	19
New.ReferenceOTU22674	FALSE	19
New.ReferenceOTU15610	FALSE	19
New.ReferenceOTU12050	FALSE	19
New.ReferenceOTU42399	FALSE	19
New.ReferenceOTU31735	FALSE	19
New.ReferenceOTU29829	FALSE	19
New.ReferenceOTU27464	FALSE	19
New.ReferenceOTU24284	FALSE	19
New.ReferenceOTU18543	FALSE	19
New.ReferenceOTU54113	FALSE	19
New.ReferenceOTU16860	FALSE	19
New.ReferenceOTU12156	FALSE	19
New.ReferenceOTU24988	FALSE	19
New.ReferenceOTU16464	FALSE	19
New.ReferenceOTU19020	FALSE	19
New.ReferenceOTU55161	FALSE	19
New.ReferenceOTU55169	FALSE	19
New.ReferenceOTU31494	FALSE	19
New.ReferenceOTU3514	FALSE	19
New.ReferenceOTU34254	FALSE	19
New.ReferenceOTU46689	FALSE	19
New.ReferenceOTU15916	FALSE	19
New.ReferenceOTU30922	FALSE	19
New.ReferenceOTU15692	FALSE	19
New.ReferenceOTU28843	FALSE	19
New.ReferenceOTU54443	FALSE	19
New.ReferenceOTU11464	FALSE	19
New.ReferenceOTU5753	FALSE	19
New.ReferenceOTU37701	FALSE	19
New.ReferenceOTU19542	FALSE	19
New.ReferenceOTU39896	FALSE	19
New.ReferenceOTU39891	FALSE	19
New.ReferenceOTU24046	FALSE	19
New.ReferenceOTU17752	FALSE	19
New.ReferenceOTU16082	FALSE	19
New.ReferenceOTU11006	FALSE	19
New.ReferenceOTU46634	FALSE	19
New.ReferenceOTU27914	FALSE	19
New.ReferenceOTU15266	FALSE	19
New.ReferenceOTU19114	FALSE	19
New.ReferenceOTU46266	FALSE	19
New.ReferenceOTU31853	FALSE	19
New.ReferenceOTU29981	FALSE	19
New.ReferenceOTU34784	FALSE	19
New.ReferenceOTU407	FALSE	19
New.ReferenceOTU8295	FALSE	19
New.ReferenceOTU1376	FALSE	19
New.ReferenceOTU39961	FALSE	19
New.ReferenceOTU53255	FALSE	19
New.ReferenceOTU16121	FALSE	19
New.ReferenceOTU45458	FALSE	19
New.ReferenceOTU20321	FALSE	19
New.ReferenceOTU26803	FALSE	19
New.ReferenceOTU56966	FALSE	19
New.ReferenceOTU4475	FALSE	19
New.ReferenceOTU38742	FALSE	19
New.ReferenceOTU27990	FALSE	19
New.ReferenceOTU19197	FALSE	19
New.ReferenceOTU34547	FALSE	19
New.ReferenceOTU38594	FALSE	19
New.ReferenceOTU902	FALSE	19
New.ReferenceOTU45166	FALSE	19
New.ReferenceOTU35365	FALSE	19
New.ReferenceOTU1086	FALSE	19
New.ReferenceOTU30912	FALSE	19
New.ReferenceOTU21940	FALSE	19
New.ReferenceOTU39186	FALSE	19
New.ReferenceOTU24669	FALSE	19
New.ReferenceOTU35752	FALSE	19
New.ReferenceOTU17933	FALSE	19
New.ReferenceOTU17934	FALSE	19
New.ReferenceOTU38324	FALSE	19
New.ReferenceOTU1438	FALSE	19
New.ReferenceOTU28050	FALSE	19
New.ReferenceOTU37090	FALSE	19
New.ReferenceOTU47424	FALSE	19
New.ReferenceOTU15465	FALSE	19
New.ReferenceOTU10416	FALSE	19
New.ReferenceOTU29240	FALSE	19
New.ReferenceOTU24798	FALSE	19
New.ReferenceOTU25225	FALSE	19
New.ReferenceOTU18152	FALSE	19
New.ReferenceOTU55305	FALSE	19
New.ReferenceOTU55309	FALSE	19
New.ReferenceOTU50088	FALSE	19
New.ReferenceOTU57539	FALSE	19
New.ReferenceOTU31929	FALSE	19
323481	FALSE	18
1084865	FALSE	18
330846	FALSE	18
525914	FALSE	18
151647	FALSE	18
New.ReferenceOTU6181	FALSE	18
New.ReferenceOTU48893	FALSE	18
New.ReferenceOTU44818	FALSE	18
New.ReferenceOTU12893	FALSE	18
New.ReferenceOTU35412	FALSE	18
New.ReferenceOTU57475	FALSE	18
New.ReferenceOTU57476	FALSE	18
New.ReferenceOTU43193	FALSE	18
New.ReferenceOTU56853	FALSE	18
New.ReferenceOTU5140	FALSE	18
New.ReferenceOTU10516	FALSE	18
New.ReferenceOTU53516	FALSE	18
New.ReferenceOTU29506	FALSE	18
New.ReferenceOTU43549	FALSE	18
New.ReferenceOTU12037	FALSE	18
New.ReferenceOTU3749	FALSE	18
New.ReferenceOTU13991	FALSE	18
New.ReferenceOTU35070	FALSE	18
New.ReferenceOTU42084	FALSE	18
New.ReferenceOTU14167	FALSE	18
New.ReferenceOTU17530	FALSE	18
New.ReferenceOTU41248	FALSE	18
New.ReferenceOTU41245	FALSE	18
New.ReferenceOTU20655	FALSE	18
New.ReferenceOTU26971	FALSE	18
New.ReferenceOTU38252	FALSE	18
New.ReferenceOTU49237	FALSE	18
New.ReferenceOTU9250	FALSE	18
New.ReferenceOTU50552	FALSE	18
New.ReferenceOTU11384	FALSE	18
New.ReferenceOTU51323	FALSE	18
New.ReferenceOTU7327	FALSE	18
New.ReferenceOTU23767	FALSE	18
New.ReferenceOTU22405	FALSE	18
New.ReferenceOTU10461	FALSE	18
New.ReferenceOTU16965	FALSE	18
New.ReferenceOTU14753	FALSE	18
New.ReferenceOTU25769	FALSE	18
New.ReferenceOTU54817	FALSE	18
New.ReferenceOTU41814	FALSE	18
New.ReferenceOTU41368	FALSE	18
New.ReferenceOTU13012	FALSE	18
New.ReferenceOTU11307	FALSE	18
New.ReferenceOTU48107	FALSE	18
New.ReferenceOTU27206	FALSE	18
New.ReferenceOTU39724	FALSE	18
New.ReferenceOTU31111	FALSE	18
New.ReferenceOTU22489	FALSE	18
New.ReferenceOTU3967	FALSE	18
New.ReferenceOTU56127	FALSE	18
New.ReferenceOTU55472	FALSE	18
New.ReferenceOTU19170	FALSE	18
New.ReferenceOTU19171	FALSE	18
New.ReferenceOTU47731	FALSE	18
New.ReferenceOTU44410	FALSE	18
New.ReferenceOTU52801	FALSE	18
New.ReferenceOTU25275	FALSE	18
New.ReferenceOTU36846	FALSE	18
New.ReferenceOTU38448	FALSE	18
New.ReferenceOTU14257	FALSE	18
New.ReferenceOTU55887	FALSE	18
New.ReferenceOTU16526	FALSE	18
New.ReferenceOTU22572	FALSE	18
New.ReferenceOTU48185	FALSE	18
New.ReferenceOTU56985	FALSE	18
New.ReferenceOTU12598	FALSE	18
New.ReferenceOTU11024	FALSE	18
New.ReferenceOTU5860	FALSE	18
New.ReferenceOTU50873	FALSE	18
New.ReferenceOTU52397	FALSE	18
New.ReferenceOTU33980	FALSE	18
New.ReferenceOTU52464	FALSE	18
New.ReferenceOTU31830	FALSE	18
New.ReferenceOTU39223	FALSE	18
New.ReferenceOTU19348	FALSE	18
New.ReferenceOTU46167	FALSE	18
New.ReferenceOTU57215	FALSE	18
New.ReferenceOTU7254	FALSE	18
New.ReferenceOTU36968	FALSE	18
New.ReferenceOTU36965	FALSE	18
New.ReferenceOTU3144	FALSE	18
New.ReferenceOTU35736	FALSE	18
New.ReferenceOTU56784	FALSE	18
New.ReferenceOTU3333	FALSE	18
New.ReferenceOTU10820	FALSE	18
New.ReferenceOTU26122	FALSE	18
New.ReferenceOTU44364	FALSE	18
New.ReferenceOTU35968	FALSE	18
New.ReferenceOTU2681	FALSE	18
New.ReferenceOTU39645	FALSE	18
New.ReferenceOTU17264	FALSE	18
New.ReferenceOTU42750	FALSE	18
New.ReferenceOTU12354	FALSE	18
New.ReferenceOTU32420	FALSE	18
New.ReferenceOTU14572	FALSE	18
New.ReferenceOTU54635	FALSE	18
New.ReferenceOTU18131	FALSE	18
New.ReferenceOTU52440	FALSE	18
New.ReferenceOTU180	FALSE	18
New.ReferenceOTU46336	FALSE	18
New.ReferenceOTU33092	FALSE	18
New.ReferenceOTU6292	FALSE	18
New.ReferenceOTU7658	FALSE	18
New.ReferenceOTU12788	FALSE	18
New.ReferenceOTU12782	FALSE	18
New.ReferenceOTU537	FALSE	18
New.ReferenceOTU41407	FALSE	18
New.ReferenceOTU29913	FALSE	18
New.ReferenceOTU44449	FALSE	18
New.ReferenceOTU13250	FALSE	18
New.ReferenceOTU331	FALSE	18
New.ReferenceOTU14066	FALSE	18
New.ReferenceOTU5427	FALSE	18
New.ReferenceOTU38838	FALSE	18
New.ReferenceOTU19103	FALSE	18
New.ReferenceOTU38926	FALSE	18
New.ReferenceOTU52436	FALSE	18
New.ReferenceOTU49835	FALSE	18
New.ReferenceOTU50108	FALSE	18
New.ReferenceOTU46270	FALSE	18
New.ReferenceOTU38492	FALSE	18
New.ReferenceOTU35727	FALSE	18
New.ReferenceOTU48525	FALSE	18
New.ReferenceOTU14400	FALSE	18
New.ReferenceOTU49320	FALSE	18
New.ReferenceOTU28671	FALSE	18
New.ReferenceOTU18421	FALSE	18
New.ReferenceOTU54941	FALSE	18
New.ReferenceOTU37632	FALSE	18
New.ReferenceOTU57081	FALSE	18
New.ReferenceOTU47359	FALSE	18
New.ReferenceOTU46031	FALSE	18
New.ReferenceOTU10295	FALSE	18
New.ReferenceOTU28403	FALSE	18
New.ReferenceOTU13863	FALSE	18
New.ReferenceOTU18958	FALSE	18
New.ReferenceOTU23559	FALSE	18
New.ReferenceOTU33749	FALSE	18
New.ReferenceOTU35741	FALSE	18
New.ReferenceOTU35748	FALSE	18
New.ReferenceOTU3791	FALSE	18
New.ReferenceOTU16338	FALSE	18
New.ReferenceOTU36502	FALSE	18
New.ReferenceOTU10633	FALSE	18
New.ReferenceOTU10272	FALSE	18
New.ReferenceOTU23746	FALSE	18
New.ReferenceOTU56227	FALSE	18
New.ReferenceOTU9911	FALSE	18
New.ReferenceOTU10870	FALSE	18
New.ReferenceOTU47754	FALSE	18
New.ReferenceOTU25976	FALSE	18
New.ReferenceOTU26237	FALSE	18
New.ReferenceOTU52865	FALSE	18
New.ReferenceOTU38424	FALSE	18
New.ReferenceOTU13951	FALSE	18
New.ReferenceOTU22783	FALSE	18
New.ReferenceOTU51715	FALSE	18
New.ReferenceOTU17575	FALSE	18
New.ReferenceOTU12309	FALSE	18
New.ReferenceOTU21333	FALSE	18
New.ReferenceOTU2930	FALSE	18
New.ReferenceOTU42195	FALSE	18
New.ReferenceOTU17234	FALSE	18
New.ReferenceOTU20500	FALSE	18
New.ReferenceOTU25066	FALSE	18
New.ReferenceOTU48294	FALSE	18
New.ReferenceOTU50348	FALSE	18
New.ReferenceOTU46387	FALSE	18
New.ReferenceOTU12313	FALSE	18
New.ReferenceOTU5294	FALSE	18
New.ReferenceOTU32534	FALSE	18
New.ReferenceOTU32530	FALSE	18
New.ReferenceOTU49097	FALSE	18
New.ReferenceOTU9085	FALSE	18
New.ReferenceOTU49842	FALSE	18
New.ReferenceOTU50131	FALSE	18
New.ReferenceOTU35391	FALSE	18
New.ReferenceOTU53482	FALSE	18
New.ReferenceOTU13765	FALSE	18
New.ReferenceOTU41554	FALSE	18
New.ReferenceOTU38629	FALSE	18
New.ReferenceOTU33890	FALSE	18
New.ReferenceOTU23583	FALSE	18
New.ReferenceOTU44227	FALSE	18
New.ReferenceOTU34250	FALSE	18
New.ReferenceOTU41793	FALSE	18
New.ReferenceOTU19461	FALSE	18
New.ReferenceOTU11598	FALSE	18
New.ReferenceOTU31202	FALSE	18
New.ReferenceOTU48825	FALSE	18
New.ReferenceOTU38993	FALSE	18
New.ReferenceOTU34501	FALSE	18
New.ReferenceOTU9632	FALSE	18
New.ReferenceOTU40587	FALSE	18
New.ReferenceOTU42525	FALSE	18
New.ReferenceOTU23316	FALSE	18
New.ReferenceOTU7709	FALSE	18
New.ReferenceOTU15416	FALSE	18
New.ReferenceOTU40422	FALSE	18
New.ReferenceOTU43247	FALSE	18
New.ReferenceOTU8487	FALSE	18
New.ReferenceOTU2985	FALSE	18
New.ReferenceOTU17974	FALSE	18
New.ReferenceOTU3830	FALSE	18
New.ReferenceOTU50568	FALSE	18
New.ReferenceOTU337	FALSE	18
New.ReferenceOTU26381	FALSE	18
New.ReferenceOTU20972	FALSE	18
New.ReferenceOTU21734	FALSE	18
New.ReferenceOTU51885	FALSE	18
New.ReferenceOTU47461	FALSE	18
New.ReferenceOTU19573	FALSE	18
New.ReferenceOTU948	FALSE	18
New.ReferenceOTU27672	FALSE	18
New.ReferenceOTU33233	FALSE	18
New.ReferenceOTU10456	FALSE	18
New.ReferenceOTU35323	FALSE	18
New.ReferenceOTU31514	FALSE	18
New.ReferenceOTU11623	FALSE	18
New.ReferenceOTU49148	FALSE	18
New.ReferenceOTU49146	FALSE	18
New.ReferenceOTU47233	FALSE	18
New.ReferenceOTU42778	FALSE	18
New.ReferenceOTU40259	FALSE	18
New.ReferenceOTU25576	FALSE	18
New.ReferenceOTU38368	FALSE	18
New.ReferenceOTU4993	FALSE	18
New.ReferenceOTU39801	FALSE	18
New.ReferenceOTU21111	FALSE	18
New.ReferenceOTU9051	FALSE	18
New.ReferenceOTU5020	FALSE	18
New.ReferenceOTU51216	FALSE	18
New.ReferenceOTU41461	FALSE	18
New.ReferenceOTU41467	FALSE	18
New.ReferenceOTU47705	FALSE	18
New.ReferenceOTU27536	FALSE	18
New.ReferenceOTU3584	FALSE	18
New.ReferenceOTU8201	FALSE	18
New.ReferenceOTU49410	FALSE	18
New.ReferenceOTU37710	FALSE	18
New.ReferenceOTU18603	FALSE	18
New.ReferenceOTU18608	FALSE	18
New.ReferenceOTU44153	FALSE	18
New.ReferenceOTU10554	FALSE	18
New.ReferenceOTU33462	FALSE	18
New.ReferenceOTU26148	FALSE	18
New.ReferenceOTU21367	FALSE	18
New.ReferenceOTU12270	FALSE	18
New.ReferenceOTU33109	FALSE	18
New.ReferenceOTU24079	FALSE	18
New.ReferenceOTU3266	FALSE	18
New.ReferenceOTU12566	FALSE	18
New.ReferenceOTU33690	FALSE	18
New.ReferenceOTU30588	FALSE	18
New.ReferenceOTU30634	FALSE	18
New.ReferenceOTU629	FALSE	18
New.ReferenceOTU47125	FALSE	18
New.ReferenceOTU42578	FALSE	18
New.ReferenceOTU26445	FALSE	18
New.ReferenceOTU26447	FALSE	18
New.ReferenceOTU4611	FALSE	18
New.ReferenceOTU3057	FALSE	18
New.ReferenceOTU16482	FALSE	18
New.ReferenceOTU23689	FALSE	18
New.ReferenceOTU52027	FALSE	18
New.ReferenceOTU51647	FALSE	18
New.ReferenceOTU1442	FALSE	18
New.ReferenceOTU4467	FALSE	18
New.ReferenceOTU27168	FALSE	18
New.ReferenceOTU43392	FALSE	18
New.ReferenceOTU44559	FALSE	18
New.ReferenceOTU27405	FALSE	18
New.ReferenceOTU40423	FALSE	18
New.ReferenceOTU33266	FALSE	18
New.ReferenceOTU26936	FALSE	18
New.ReferenceOTU3635	FALSE	18
New.ReferenceOTU16386	FALSE	18
New.ReferenceOTU11172	FALSE	18
New.ReferenceOTU40188	FALSE	18
New.ReferenceOTU40454	FALSE	18
New.ReferenceOTU49880	FALSE	18
New.ReferenceOTU11851	FALSE	18
New.ReferenceOTU33765	FALSE	18
New.ReferenceOTU23968	FALSE	18
New.ReferenceOTU8655	FALSE	18
New.ReferenceOTU9212	FALSE	18
New.ReferenceOTU32899	FALSE	18
New.ReferenceOTU29880	FALSE	18
New.ReferenceOTU28594	FALSE	18
New.ReferenceOTU6116	FALSE	18
New.ReferenceOTU34066	FALSE	18
New.ReferenceOTU52271	FALSE	18
New.ReferenceOTU32911	FALSE	18
New.ReferenceOTU52599	FALSE	18
New.ReferenceOTU16300	FALSE	18
New.ReferenceOTU8497	FALSE	18
New.ReferenceOTU46626	FALSE	18
New.ReferenceOTU57199	FALSE	18
New.ReferenceOTU2958	FALSE	18
New.ReferenceOTU15328	FALSE	18
New.ReferenceOTU14057	FALSE	18
New.ReferenceOTU56665	FALSE	18
New.ReferenceOTU25008	FALSE	18
New.ReferenceOTU34375	FALSE	18
New.ReferenceOTU11056	FALSE	18
New.ReferenceOTU44083	FALSE	18
New.ReferenceOTU12550	FALSE	18
New.ReferenceOTU23178	FALSE	18
New.ReferenceOTU14629	FALSE	18
New.ReferenceOTU57009	FALSE	18
New.ReferenceOTU43180	FALSE	18
New.ReferenceOTU7750	FALSE	18
New.ReferenceOTU1687	FALSE	18
New.ReferenceOTU51476	FALSE	18
New.ReferenceOTU51471	FALSE	18
New.ReferenceOTU25086	FALSE	18
New.ReferenceOTU38566	FALSE	18
New.ReferenceOTU17992	FALSE	18
New.ReferenceOTU54046	FALSE	18
New.ReferenceOTU57637	FALSE	18
New.ReferenceOTU19408	FALSE	18
New.ReferenceOTU11067	FALSE	18
New.ReferenceOTU33311	FALSE	18
New.ReferenceOTU33317	FALSE	18
New.ReferenceOTU2850	FALSE	18
New.ReferenceOTU38767	FALSE	18
New.ReferenceOTU32599	FALSE	18
New.ReferenceOTU4843	FALSE	18
New.ReferenceOTU37338	FALSE	18
New.ReferenceOTU3378	FALSE	18
New.ReferenceOTU45228	FALSE	18
New.ReferenceOTU40613	FALSE	18
New.ReferenceOTU12211	FALSE	18
New.ReferenceOTU4649	FALSE	18
New.ReferenceOTU681	FALSE	18
New.ReferenceOTU50973	FALSE	18
New.ReferenceOTU13124	FALSE	18
New.ReferenceOTU56467	FALSE	18
New.ReferenceOTU52540	FALSE	18
New.ReferenceOTU10589	FALSE	18
New.ReferenceOTU48655	FALSE	18
New.ReferenceOTU46127	FALSE	18
New.ReferenceOTU26730	FALSE	18
New.ReferenceOTU32283	FALSE	18
New.ReferenceOTU21036	FALSE	18
New.ReferenceOTU1415	FALSE	18
New.ReferenceOTU50541	FALSE	18
New.ReferenceOTU16667	FALSE	18
New.ReferenceOTU11577	FALSE	18
New.ReferenceOTU11391	FALSE	18
New.ReferenceOTU51331	FALSE	18
New.ReferenceOTU37059	FALSE	18
New.ReferenceOTU2370	FALSE	18
New.ReferenceOTU47640	FALSE	18
New.ReferenceOTU16853	FALSE	18
New.ReferenceOTU41943	FALSE	18
New.ReferenceOTU10478	FALSE	18
New.ReferenceOTU32166	FALSE	18
New.ReferenceOTU45770	FALSE	18
New.ReferenceOTU38696	FALSE	18
New.ReferenceOTU38694	FALSE	18
New.ReferenceOTU32467	FALSE	18
New.ReferenceOTU35118	FALSE	18
New.ReferenceOTU1491	FALSE	18
New.ReferenceOTU57983	FALSE	18
New.ReferenceOTU56583	FALSE	18
New.ReferenceOTU56633	FALSE	18
New.ReferenceOTU54670	FALSE	18
New.ReferenceOTU14303	FALSE	18
New.ReferenceOTU42610	FALSE	18
New.ReferenceOTU50095	FALSE	18
New.ReferenceOTU35636	FALSE	18
New.ReferenceOTU45762	FALSE	18
New.ReferenceOTU30848	FALSE	18
New.ReferenceOTU2254	FALSE	18
New.ReferenceOTU10947	FALSE	18
New.ReferenceOTU24017	FALSE	18
New.ReferenceOTU15860	FALSE	18
New.ReferenceOTU48195	FALSE	18
New.ReferenceOTU15031	FALSE	18
New.ReferenceOTU19477	FALSE	18
New.ReferenceOTU28229	FALSE	18
New.ReferenceOTU14185	FALSE	18
New.ReferenceOTU43683	FALSE	18
New.ReferenceOTU32660	FALSE	18
New.ReferenceOTU7711	FALSE	18
New.ReferenceOTU40299	FALSE	18
New.ReferenceOTU51136	FALSE	18
New.ReferenceOTU46171	FALSE	18
New.ReferenceOTU43496	FALSE	18
New.ReferenceOTU39428	FALSE	18
New.ReferenceOTU22583	FALSE	18
New.ReferenceOTU22586	FALSE	18
New.ReferenceOTU52008	FALSE	18
New.ReferenceOTU34949	FALSE	18
New.ReferenceOTU50571	FALSE	18
New.ReferenceOTU49395	FALSE	18
New.ReferenceOTU19964	FALSE	18
New.ReferenceOTU18705	FALSE	18
New.ReferenceOTU44969	FALSE	18
New.ReferenceOTU45615	FALSE	18
New.ReferenceOTU30522	FALSE	18
New.ReferenceOTU20964	FALSE	18
New.ReferenceOTU10163	FALSE	18
New.ReferenceOTU10830	FALSE	18
New.ReferenceOTU33241	FALSE	18
New.ReferenceOTU5090	FALSE	18
New.ReferenceOTU35353	FALSE	18
New.ReferenceOTU43168	FALSE	18
New.ReferenceOTU1657	FALSE	18
New.ReferenceOTU5933	FALSE	18
New.ReferenceOTU50927	FALSE	18
New.ReferenceOTU52530	FALSE	18
New.ReferenceOTU47222	FALSE	18
New.ReferenceOTU54368	FALSE	18
New.ReferenceOTU51920	FALSE	18
New.ReferenceOTU33628	FALSE	18
New.ReferenceOTU29334	FALSE	18
New.ReferenceOTU54449	FALSE	18
New.ReferenceOTU52297	FALSE	18
New.ReferenceOTU52823	FALSE	18
New.ReferenceOTU56345	FALSE	18
New.ReferenceOTU22290	FALSE	18
New.ReferenceOTU40123	FALSE	18
New.ReferenceOTU47553	FALSE	18
New.ReferenceOTU20725	FALSE	18
New.ReferenceOTU9500	FALSE	18
New.ReferenceOTU33130	FALSE	18
New.ReferenceOTU53766	FALSE	18
New.ReferenceOTU15993	FALSE	18
New.ReferenceOTU3256	FALSE	18
New.ReferenceOTU54683	FALSE	18
New.ReferenceOTU45985	FALSE	18
New.ReferenceOTU45564	FALSE	18
New.ReferenceOTU40867	FALSE	18
New.ReferenceOTU28576	FALSE	18
New.ReferenceOTU30599	FALSE	18
New.ReferenceOTU38032	FALSE	18
New.ReferenceOTU36082	FALSE	18
New.ReferenceOTU36088	FALSE	18
New.ReferenceOTU18242	FALSE	18
New.ReferenceOTU10199	FALSE	18
New.ReferenceOTU46912	FALSE	18
New.ReferenceOTU47131	FALSE	18
New.ReferenceOTU19875	FALSE	18
New.ReferenceOTU26454	FALSE	18
New.ReferenceOTU30810	FALSE	18
New.ReferenceOTU4622	FALSE	18
New.ReferenceOTU54562	FALSE	18
New.ReferenceOTU45473	FALSE	18
New.ReferenceOTU7234	FALSE	18
New.ReferenceOTU13521	FALSE	18
New.ReferenceOTU38509	FALSE	18
New.ReferenceOTU14895	FALSE	18
New.ReferenceOTU56961	FALSE	18
New.ReferenceOTU14139	FALSE	18
New.ReferenceOTU20429	FALSE	18
New.ReferenceOTU14687	FALSE	18
New.ReferenceOTU55903	FALSE	18
New.ReferenceOTU24850	FALSE	18
New.ReferenceOTU16217	FALSE	18
New.ReferenceOTU49713	FALSE	18
New.ReferenceOTU12187	FALSE	18
New.ReferenceOTU11763	FALSE	18
New.ReferenceOTU26920	FALSE	18
New.ReferenceOTU3622	FALSE	18
New.ReferenceOTU22125	FALSE	18
New.ReferenceOTU36700	FALSE	18
New.ReferenceOTU30282	FALSE	18
New.ReferenceOTU1799	FALSE	18
New.ReferenceOTU16399	FALSE	18
New.ReferenceOTU16682	FALSE	18
New.ReferenceOTU12379	FALSE	18
New.ReferenceOTU33756	FALSE	18
New.ReferenceOTU21057	FALSE	18
New.ReferenceOTU49547	FALSE	18
New.ReferenceOTU15642	FALSE	18
New.ReferenceOTU12604	FALSE	18
New.ReferenceOTU35352	FALSE	18
New.ReferenceOTU28832	FALSE	18
New.ReferenceOTU43093	FALSE	18
New.ReferenceOTU14994	FALSE	18
New.ReferenceOTU52268	FALSE	18
New.ReferenceOTU11827	FALSE	18
New.ReferenceOTU32144	FALSE	18
New.ReferenceOTU29930	FALSE	18
New.ReferenceOTU27572	FALSE	18
New.ReferenceOTU14764	FALSE	18
New.ReferenceOTU3548	FALSE	18
New.ReferenceOTU22244	FALSE	18
New.ReferenceOTU10250	FALSE	18
New.ReferenceOTU11060	FALSE	18
New.ReferenceOTU21415	FALSE	18
New.ReferenceOTU2365	FALSE	18
New.ReferenceOTU25077	FALSE	18
New.ReferenceOTU55304	FALSE	18
New.ReferenceOTU50375	FALSE	18
New.ReferenceOTU44539	FALSE	18
New.ReferenceOTU28506	FALSE	18
New.ReferenceOTU20759	FALSE	18
New.ReferenceOTU21482	FALSE	18
291054	FALSE	17
806675	FALSE	17
New.ReferenceOTU9093	FALSE	17
New.ReferenceOTU49852	FALSE	17
New.ReferenceOTU669	FALSE	17
New.ReferenceOTU50125	FALSE	17
New.ReferenceOTU23389	FALSE	17
New.ReferenceOTU26403	FALSE	17
New.ReferenceOTU41758	FALSE	17
New.ReferenceOTU54593	FALSE	17
New.ReferenceOTU8246	FALSE	17
New.ReferenceOTU15733	FALSE	17
New.ReferenceOTU17642	FALSE	17
New.ReferenceOTU40992	FALSE	17
New.ReferenceOTU45462	FALSE	17
New.ReferenceOTU57331	FALSE	17
New.ReferenceOTU30329	FALSE	17
New.ReferenceOTU15800	FALSE	17
New.ReferenceOTU38578	FALSE	17
New.ReferenceOTU56524	FALSE	17
New.ReferenceOTU49557	FALSE	17
New.ReferenceOTU51600	FALSE	17
New.ReferenceOTU12035	FALSE	17
New.ReferenceOTU38905	FALSE	17
New.ReferenceOTU46503	FALSE	17
New.ReferenceOTU2132	FALSE	17
New.ReferenceOTU31799	FALSE	17
New.ReferenceOTU13303	FALSE	17
New.ReferenceOTU13300	FALSE	17
New.ReferenceOTU13309	FALSE	17
New.ReferenceOTU38982	FALSE	17
New.ReferenceOTU8555	FALSE	17
New.ReferenceOTU5526	FALSE	17
New.ReferenceOTU26972	FALSE	17
New.ReferenceOTU38520	FALSE	17
New.ReferenceOTU37421	FALSE	17
New.ReferenceOTU1631	FALSE	17
New.ReferenceOTU13111	FALSE	17
New.ReferenceOTU12447	FALSE	17
New.ReferenceOTU54895	FALSE	17
New.ReferenceOTU26725	FALSE	17
New.ReferenceOTU33498	FALSE	17
New.ReferenceOTU57026	FALSE	17
New.ReferenceOTU46584	FALSE	17
New.ReferenceOTU56201	FALSE	17
New.ReferenceOTU34029	FALSE	17
New.ReferenceOTU958	FALSE	17
New.ReferenceOTU41958	FALSE	17
New.ReferenceOTU31526	FALSE	17
New.ReferenceOTU9450	FALSE	17
New.ReferenceOTU22237	FALSE	17
New.ReferenceOTU20043	FALSE	17
New.ReferenceOTU58016	FALSE	17
New.ReferenceOTU5640	FALSE	17
New.ReferenceOTU35105	FALSE	17
New.ReferenceOTU40753	FALSE	17
New.ReferenceOTU31974	FALSE	17
New.ReferenceOTU23273	FALSE	17
New.ReferenceOTU23279	FALSE	17
New.ReferenceOTU24552	FALSE	17
New.ReferenceOTU52106	FALSE	17
New.ReferenceOTU17829	FALSE	17
New.ReferenceOTU17001	FALSE	17
New.ReferenceOTU9060	FALSE	17
New.ReferenceOTU52923	FALSE	17
New.ReferenceOTU11409	FALSE	17
New.ReferenceOTU40389	FALSE	17
New.ReferenceOTU41470	FALSE	17
New.ReferenceOTU52800	FALSE	17
New.ReferenceOTU39392	FALSE	17
New.ReferenceOTU10957	FALSE	17
New.ReferenceOTU13548	FALSE	17
New.ReferenceOTU11923	FALSE	17
New.ReferenceOTU17024	FALSE	17
New.ReferenceOTU43575	FALSE	17
[truncated: 5,457 more rows]

## Sheet: Sheet1
	Percentile	0	25	50	75	100	0	25	50	75	100	0	25	50	75	100	0	25	50	75	100	0	25	50	75	100	0	25	50	75	100	0	25	50	75	100
	Group	AfterTRT-TRT	AfterTRT-TRT	AfterTRT-TRT	AfterTRT-TRT	AfterTRT-TRT	AfterTRT-ctrl	AfterTRT-ctrl	AfterTRT-ctrl	AfterTRT-ctrl	AfterTRT-ctrl	Chall-TRT-TRT	Chall-TRT-TRT	Chall-TRT-TRT	Chall-TRT-TRT	Chall-TRT-TRT	Chall-TRT-ctrl	Chall-TRT-ctrl	Chall-TRT-ctrl	Chall-TRT-ctrl	Chall-TRT-ctrl	Chall-lag-TRT	Chall-lag-TRT	Chall-lag-TRT	Chall-lag-TRT	Chall-lag-TRT	Chall-lag-ctrl	Chall-lag-ctrl	Chall-lag-ctrl	Chall-lag-ctrl	Chall-lag-ctrl	PreChall	PreChall	PreChall	PreChall	PreChall
Reject null hypothesis	New.ReferenceOTU15974	1	1	4	11.5	124	1	6.5	14	23	236	1	1	3	6	287	1	2	15.5	77.5	478	1	1	3	9.25	110	1	1.5	29	110.5	347	1	1	2	5.5	100
ref	New.ReferenceOTU12873	1	1	1	1	7	1	1	1	1	137	1	1	1	1	16	1	1	1	1	1	1	1	1	1	20	1	1	1	1	3	1	1	1	3.5	169
ref	New.ReferenceOTU17717	1	1	1	2	7	1	2	2.5	6.25	17	1	1	1	2	27	1	1	3	7	30	1	1	1	2.25	13	1	1	6	9	24	1	1	1	1	7
ref	New.ReferenceOTU11201	1	1	1	1	3	1	1	1	2	10	1	1	1	1	59	1	1	1	6.25	1554	1	1	2.5	8.25	456	1	1	2	9	54	1	1	1	1	7
ref	New.ReferenceOTU10394	1	1	1	2	22	1	1	1	3.25	56	1	1	2	4	5595	1	1	1.5	13.75	8486	1	1	4	19.25	2465	1	1.5	11	25	929	1	1	1	3	29
ref	New.ReferenceOTU10847	1	1	1	1	4	1	1	1	1	2	1	1	1	1	39	1	1	1	2.75	40	1	1	1	8	429	1	1	1	2	10	1	1	1	1	6
ref	New.ReferenceOTU7731	1	1	1	2	10	1	1	1.5	3.5	18	1	1	1	2	8	1	1	2	3.75	17	1	1	1	2	8	1	1	4	8	14	1	1	1	1	4
ref	New.ReferenceOTU1094	1	1	1	1	1	1	1	1	1	2	1	1	1	1	6	1	1	1	1	351	1	1	1	1	30	1	1	1	4	241	1	1	1	1	2
ref	New.ReferenceOTU45072	1	1	1	1.5	6	1	1	2	3.25	13	1	1	1	2	8	1	1	2	4	19	1	1	1	2	4	1	1	3	9.5	21	1	1	1	1	4
re	New.ReferenceOTU14389	1	1	3	7.5	20	1	2	4	9.25	42	1	1	2	4	43	1	1	2.5	12.5	60	1	1	1	4	14	1	2	10	21	41	1	1	1	2	14

## Sheet: Sheet2
Percentile	100	100	100	100	100	100	100
Group	AfterTRT-TRT	AfterTRT-ctrl	Chall-TRT-TRT	Chall-TRT-ctrl	Chall-lag-TRT	Chall-lag-ctrl	PreChall
New.ReferenceOTU10394	22	56	5595	8486	2465	929	29	New.ReferenceOTU10394	k__Bacteria; p__Proteobacteria; c__Gammaproteobacteria; o__Enterobacteriales; f__Enterobacteriaceae; g__; s__
New.ReferenceOTU10847	4	2	39	40	429	10	6	New.ReferenceOTU10847	k__Bacteria; p__Proteobacteria; c__Gammaproteobacteria; o__Enterobacteriales; f__Enterobacteriaceae; g__; s__
New.ReferenceOTU1094	1	2	6	351	30	241	2	New.ReferenceOTU1094	k__Bacteria; p__Proteobacteria; c__Gammaproteobacteria; o__Enterobacteriales; f__Enterobacteriaceae; g__; s__
New.ReferenceOTU11201	3	10	59	1554	456	54	7	New.ReferenceOTU11201	k__Bacteria; p__Proteobacteria; c__Gammaproteobacteria; o__Enterobacteriales; f__Enterobacteriaceae; g__; s__
New.ReferenceOTU12873	7	137	16	1	20	3	169	New.ReferenceOTU12873	k__Bacteria; p__Firmicutes; c__Bacilli; o__Bacillales; f__Planococcaceae
New.ReferenceOTU14389	20	42	43	60	14	41	14	New.ReferenceOTU14389	Unassigned
New.ReferenceOTU15974	124	236	287	478	110	347	100	New.ReferenceOTU15974	Unassigned
New.ReferenceOTU17717	7	17	27	30	13	24	7	New.ReferenceOTU17717	Unassigned
New.ReferenceOTU45072	6	13	8	19	4	21	4	New.ReferenceOTU45072	Unassigned
New.ReferenceOTU7731	10	18	8	17	8	14	4	New.ReferenceOTU7731	Unassigned

## Sheet: Sheet3
	Percentile	0	25	50	75	100	0	25	50	75	100	0	25	50	75	100	0	25	50	75	100	0	25	50	75	100	0	25	50	75	100	0	25	50	75	100
	Group	AfterTRT-TRT	AfterTRT-TRT	AfterTRT-TRT	AfterTRT-TRT	AfterTRT-TRT	AfterTRT-ctrl	AfterTRT-ctrl	AfterTRT-ctrl	AfterTRT-ctrl	AfterTRT-ctrl	Chall-TRT-TRT	Chall-TRT-TRT	Chall-TRT-TRT	Chall-TRT-TRT	Chall-TRT-TRT	Chall-TRT-ctrl	Chall-TRT-ctrl	Chall-TRT-ctrl	Chall-TRT-ctrl	Chall-TRT-ctrl	Chall-lag-TRT	Chall-lag-TRT	Chall-lag-TRT	Chall-lag-TRT	Chall-lag-TRT	Chall-lag-ctrl	Chall-lag-ctrl	Chall-lag-ctrl	Chall-lag-ctrl	Chall-lag-ctrl	PreChall	PreChall	PreChall	PreChall	PreChall
Reject null hypothesis	New.ReferenceOTU15974	1	1	4	11.5	124	1	6.5	14	23	236	1	1	3	6	287	1	2	15.5	77.5	478	1	1	3	9.25	110	1	1.5	29	110.5	347	1	1	2	5.5	100
ref	New.ReferenceOTU12873	1	1	1	1	7	1	1	1	1	137	1	1	1	1	16	1	1	1	1	1	1	1	1	1	20	1	1	1	1	3	1	1	1	3.5	169
ref	New.ReferenceOTU17717	1	1	1	2	7	1	2	2.5	6.25	17	1	1	1	2	27	1	1	3	7	30	1	1	1	2.25	13	1	1	6	9	24	1	1	1	1	7
ref	New.ReferenceOTU11201	1	1	1	1	3	1	1	1	2	10	1	1	1	1	59	1	1	1	6.25	1554	1	1	2.5	8.25	456	1	1	2	9	54	1	1	1	1	7
ref	New.ReferenceOTU10394	1	1	1	2	22	1	1	1	3.25	56	1	1	2	4	5595	1	1	1.5	13.75	8486	1	1	4	19.25	2465	1	1.5	11	25	929	1	1	1	3	29
ref	New.ReferenceOTU10847	1	1	1	1	4	1	1	1	1	2	1	1	1	1	39	1	1	1	2.75	40	1	1	1	8	429	1	1	1	2	10	1	1	1	1	6
ref	New.ReferenceOTU7731	1	1	1	2	10	1	1	1.5	3.5	18	1	1	1	2	8	1	1	2	3.75	17	1	1	1	2	8	1	1	4	8	14	1	1	1	1	4
ref	New.ReferenceOTU1094	1	1	1	1	1	1	1	1	1	2	1	1	1	1	6	1	1	1	1	351	1	1	1	1	30	1	1	1	4	241	1	1	1	1	2
ref	New.ReferenceOTU45072	1	1	1	1.5	6	1	1	2	3.25	13	1	1	1	2	8	1	1	2	4	19	1	1	1	2	4	1	1	3	9.5	21	1	1	1	1	4
re	New.ReferenceOTU14389	1	1	3	7.5	20	1	2	4	9.25	42	1	1	2	4	43	1	1	2.5	12.5	60	1	1	1	4	14	1	2	10	21	41	1	1	1	2	14
	4343844	1	1	1	1	1	1	1	1	1	1	1	1	1	1	1	1	1	1	1	1	1	1	1	1	1	1	1	1	1	1	1	1	1	1	4
	302192	1	1	1	1	1	1	1	1	1	2	1	1	1	1	1	1	1	1	1	4	1	1	1	1	1	1	1	1	1	1	1	1	1	1	1
	291054	1	1	1	1	1	1	1	1	1	1	1	1	1	1	1	1	1	1	1	1	1	1	1	1	7	1	1	1	1	1	1	1	1	1	1
	4385967	1	1	1	1	2	1	1	1	1	1	1	1	1	1	1	1	1	1	1	1	1	1	1	1	1	1	1	1	1	1	1	1	1	1	6
	287505	1	1	1	1	3	1	1	1	1	5	1	1	1	1	3	1	1	1	1	1	1	1	1	1	1	1	1	1	1	1	1	1	1	1	1
	4388430	1	1	1	1	1	1	1	1	1	6	1	1	1	1	1	1	1	1	1	1	1	1	1	1	1	1	1	1	1	1	1	1	1	1	1
	219154	1	1	1	1	1	1	1	1	1	5	1	1	1	1	1	1	1	1	1	2	1	1	1	1	1	1	1	1	1	1	1	1	1	1	2
	4425571	1	1	1	1	1	1	1	1	1	1	1	1	1	1	2	1	1	1	1	1	1	1	1	1	1	1	1	1	1	28	1	1	1	1	1
	292906	1	1	1	1	1	1	1	1	1	1	1	1	1	1	1	1	1	1	1	1	1	1	1	1	12	1	1	1	1	1	1	1	1	1	1
	323481	1	1	1	1	1	1	1	1	1	1	1	1	1	1	1	1	1	1	1	1	1	1	1	1	5	1	1	1	1	1	1	1	1	1	2
	297256	1	1	1	1	1	1	1	1	1	1	1	1	1	1	1	1	1	1	1	1	1	1	1	1	1	1	1	1	1	1	1	1	1	1	6
	329271	1	1	1	1	1	1	1	1	1	2	1	1	1	1	1	1	1	1	1	1	1	1	1	1	1	1	1	1	1	1	1	1	1	1	19
	592139	1	1	1	1	2	1	1	1	1	9	1	1	1	1	3	1	1	1	1	1	1	1	1	1	1	1	1	1	1	11	1	1	1	1	19
	261182	1	1	1	1	1	1	1	1	1	1	1	1	1	1	1	1	1	1	1	11	1	1	1	1	1	1	1	1	1	1	1	1	1	1	1
	515476	1	1	1	1	1	1	1	1	1	6	1	1	1	1	1	1	1	1	1	1	1	1	1	1	1	1	1	1	1	1	1	1	1	1	1
	806675	1	1	1	1	1	1	1	1	1	1	1	1	1	1	1	1	1	1	1	1	1	1	1	1	1	1	1	1	1	1	1	1	1	1	13
	1084865	1	1	1	1	1	1	1	1	1	4	1	1	1	1	2	1	1	1	1	1	1	1	1	1	1	1	1	1	1	1	1	1	1	1	1
	4483990	1	1	1	1	2	1	1	1	1	2	1	1	1	1	3	1	1	1	1	19	1	1	1	1	1	1	1	1	1	1	1	1	1	1	2
	339064	1	1	1	1	3	1	1	1	1	24	1	1	1	1	5	1	1	1	1	1	1	1	1	1	1	1	1	1	1	1	1	1	1	1	2
	1057402	1	1	1	1	1	1	1	1	1	8	1	1	1	1	2	1	1	1	1	1	1	1	1	1	2	1	1	1	1	2	1	1	1	1	2
	657266	1	1	1	1	29	1	1	1	1	6	1	1	1	1	9	1	1	1	1	3	1	1	1	1	20	1	1	1	1	6	1	1	1	1	65
	330846	1	1	1	1	1	1	1	1	1	1	1	1	1	1	1	1	1	1	1	5	1	1	1	1	1	1	1	1	1	1	1	1	1	1	2
	525914	1	1	1	1	3	1	1	1	1	2	1	1	1	1	2	1	1	1	1	1	1	1	1	1	2	1	1	1	1	1	1	1	1	1	3
	611931	1	1	1	1	2	1	1	1	1	44	1	1	1	1	1	1	1	1	1	1	1	1	1	1	1	1	1	1	1	1	1	1	1	1	7
	292360	1	1	1	1	2	1	1	1	1	1	1	1	1	1	1	1	1	1	1	1	1	1	1	1	3	1	1	1	1	1	1	1	1	1	6
	531867	1	1	1	1	1	1	1	1	1	1	1	1	1	1	2	1	1	1	1	1	1	1	1	1	3	1	1	1	1	1	1	1	1	1	4
	720093	1	1	1	1	6	1	1	1	1	2	1	1	1	1	2	1	1	1	1	1	1	1	1	1	3	1	1	1	1	1	1	1	1	1	6
	524111	1	1	1	1	12	1	1	1	1	3	1	1	1	1	2	1	1	1	1	1	1	1	1	1	3	1	1	1	1	2	1	1	1	1	3
	580421	1	1	1	1	7	1	1	1	1	3	1	1	1	1	3	1	1	1	1	3	1	1	1	1	1	1	1	1	1	1	1	1	1	1	15
	151647	1	1	1	1	1	1	1	1	1	1	1	1	1	1	1	1	1	1	1	1	1	1	1	1	1	1	1	1	1	1	1	1	1	1	8
	4306002	1	1	1	1	2	1	1	1	1	2	1	1	1	1	2	1	1	1	1	3	1	1	1	1	4	1	1	1	1	1	1	1	1	1	1
	293779	1	1	1	1	1	1	1	1	1	1	1	1	1	1	1	1	1	1	1	8	1	1	1	1	1	1	1	1	1	1	1	1	1	1	1
	571178	1	1	1	1	1	1	1	1	1	2	1	1	1	1	1	1	1	1	1	1	1	1	1	1	1	1	1	1	1	1	1	1	1	1	4
	248219	1	1	1	1	1	1	1	1	1	1	1	1	1	1	2	1	1	1	1	1	1	1	1	1	1	1	1	1	1	4	1	1	1	1	10
	824606	1	1	1	1	1	1	1	1	1	8	1	1	1	1	1	1	1	1	1	1	1	1	1	1	1	1	1	1	1	1	1	1	1	1	1
	1111294	1	1	1	1	2	1	1	1	1	2	1	1	1	1	2	1	1	1	1	1	1	1	1	1	2	1	1	1	1	44	1	1	1	1	1
	New.ReferenceOTU39714	1	1	1	1	5	1	1	1	1	1	1	1	1	1	1	1	1	1	1	2	1	1	1	1	1	1	1	1	1	2	1	1	1	1	1
	New.ReferenceOTU12493	1	1	1	1	1	1	1	1	1	2	1	1	1	1	1	1	1	1	1	4	1	1	1	1	1	1	1	1	1	1	1	1	1	1	18
	New.ReferenceOTU28288	1	1	1	1	1	1	1	1	1	2	1	1	1	1	2	1	1	1	1	1	1	1	1	1	1	1	1	1	1	118	1	1	1	1	2
	New.ReferenceOTU25672	1	1	1	1	2	1	1	1	1	12	1	1	1	1	6	1	1	1	1	3	1	1	1	1	2	1	1	1	1	5	1	1	1	1	23
	New.ReferenceOTU28283	1	1	1	1	2	1	1	1	1	1	1	1	1	1	2	1	1	1	1	3	1	1	1	1	1	1	1	1	1	1	1	1	1	1	2
	New.ReferenceOTU38043	1	1	1	1	2	1	1	1	1	1	1	1	1	1	2	1	1	1	1	3	1	1	1	1	2	1	1	1	1	2	1	1	1	1	2
	New.ReferenceOTU38046	1	1	1	1	7	1	1	1	1	5	1	1	1	1	2	1	1	1	1	1	1	1	1	1	2	1	1	1	1	1	1	1	1	1	4
	New.ReferenceOTU38049	1	1	1	1	1	1	1	1	1	28	1	1	1	1	1	1	1	1	1	1	1	1	1	1	1	1	1	1	1	1	1	1	1	1	1
	New.ReferenceOTU7587	1	1	1	1	1	1	1	1	1	1	1	1	1	1	97	1	1	1	1	2	1	1	1	1	1	1	1	1	1	1	1	1	1	1	151
	New.ReferenceOTU6181	1	1	1	1	1	1	1	1	1	1	1	1	1	1	1	1	1	1	1	1	1	1	1	1	1	1	1	1	1	1	1	1	1	1	8
	New.ReferenceOTU30678	1	1	1	1	1	1	1	1	1	13	1	1	1	1	11	1	1	1	1	5	1	1	1	1	7	1	1	1	1	5	1	1	1	1	8
	New.ReferenceOTU30677	1	1	1	1	1	1	1	1	1	1	1	1	1	1	16	1	1	1	1	1	1	1	1	1	1	1	1	1	1	1	1	1	1	1	1
	New.ReferenceOTU54412	1	1	1	1	1	1	1	1	1	2	1	1	1	1	2	1	1	1	1	1	1	1	1	1	2	1	1	1	1	2	1	1	1	1	19
	New.ReferenceOTU54411	1	1	1	1	1	1	1	1	1	1	1	1	1	1	76	1	1	1	1	1	1	1	1	1	1	1	1	1	1	1	1	1	1	1	1
	New.ReferenceOTU48738	1	1	1	1	2	1	1	1	1	4	1	1	1	1	8	1	1	1	1	1	1	1	1	1	6	1	1	1	1	4	1	1	1	1	6
	New.ReferenceOTU7635	1	1	1	1	7	1	1	1	1	1	1	1	1	1	2	1	1	1	1	1	1	1	1	1	1	1	1	1	1	37	1	1	1	1	5
	New.ReferenceOTU7636	1	1	1	1	1	1	1	1	1	1	1	1	1	1	1	1	1	1	1	1	1	1	1	1	8	1	1	1	1	1	1	1	1	1	1
	New.ReferenceOTU8056	1	1	1	1	2	1	1	1	1	3	1	1	1	1	3	1	1	1	1	3	1	1	1	1	2	1	1	1	1	2	1	1	1	1	4
	New.ReferenceOTU23142	1	1	1	1	1	1	1	1	1	7	1	1	1	1	1	1	1	1	1	2	1	1	1	1	1	1	1	1	1	1	1	1	1	1	6
	New.ReferenceOTU386	1	1	1	1	2	1	1	1	1	69	1	1	1	1	1	1	1	1	1	1	1	1	1	1	2	1	1	1	1	1	1	1	1	1	1
	New.ReferenceOTU15299	1	1	1	1	1	1	1	1	1	1	1	1	1	1	1	1	1	1	1	1	1	1	1	1	1	1	1	1	1	1	1	1	1	1	6
	New.ReferenceOTU49069	1	1	1	1	2	1	1	1	1	2	1	1	1	1	3	1	1	1	1	2	1	1	1	1	2	1	1	1	2	2	1	1	1	1	2
	New.ReferenceOTU9098	1	1	1	1	6	1	1	1	1	1	1	1	1	1	1	1	1	1	1	1	1	1	1	1	1	1	1	1	1	2	1	1	1	1	2
	New.ReferenceOTU9095	1	1	1	1	1	1	1	1	1	1	1	1	1	1	7	1	1	1	1	1	1	1	1	1	1	1	1	1	1	1	1	1	1	1	19
	New.ReferenceOTU9093	1	1	1	1	6	1	1	1	1	2	1	1	1	1	1	1	1	1	1	2	1	1	1	1	2	1	1	1	1	1	1	1	1	1	6
	New.ReferenceOTU57330	1	1	1	1	1	1	1	1	1	4	1	1	1	1	1	1	1	1	1	1	1	1	1	1	7	1	1	1	1	1	1	1	1	1	2
	New.ReferenceOTU13928	1	1	1	1	10	1	1	1	1	22	1	1	1	1	3	1	1	1	1	2	1	1	1	1	7	1	1	1	1	3	1	1	1	1	55
	New.ReferenceOTU48893	1	1	1	1	6	1	1	1	1	9	1	1	1	1	3	1	1	1	1	1	1	1	1	1	1	1	1	1	1	1	1	1	1	1	1
	New.ReferenceOTU16722	1	1	1	1	1	1	1	1	1	80	1	1	1	1	1	1	1	1	1	1	1	1	1	1	1	1	1	1	1	1	1	1	1	1	1
	New.ReferenceOTU16723	1	1	1	1	4	1	1	1	1	3	1	1	1	1	11	1	1	1	1	1	1	1	1	1	5	1	1	1	1	1	1	1	1	1	4
	New.ReferenceOTU16721	1	1	1	1	1	1	1	1	1	320	1	1	1	1	1	1	1	1	1	6	1	1	1	1	1	1	1	1	1	1	1	1	1	1	13
	New.ReferenceOTU16726	1	1	1	1	20	1	1	1	1	4	1	1	1	1	1	1	1	1	1	3	1	1	1	1	1	1	1	1	1	1	1	1	1	1	1
	New.ReferenceOTU24267	1	1	1	1	2	1	1	1	1	3	1	1	1	1	2	1	1	1	1	1	1	1	1	1	2	1	1	1	1	2	1	1	1	1	3
	New.ReferenceOTU24264	1	1	1	1	52	1	1	1	1	44	1	1	1	1	8	1	1	1	1	2	1	1	1	1	1	1	1	1	1	1	1	1	1	1	4
	New.ReferenceOTU24262	1	1	1	1	9	1	1	1	1	3	1	1	1	1	5	1	1	1	1	1	1	1	1	1	1	1	1	1	1	2	1	1	1	1	1
	New.ReferenceOTU44818	1	1	1	1	19	1	1	1	1	1	1	1	1	1	1	1	1	1	1	1	1	1	1	1	1	1	1	1	1	1	1	1	1	1	1
	New.ReferenceOTU55403	1	1	1	1	3	1	1	1	1	3	1	1	1	1	2	1	1	1	1	1	1	1	1	1	1	1	1	1	1	1	1	1	1	1	1
	New.ReferenceOTU55405	1	1	1	1	1	1	1	1	1	1	1	1	1	1	23	1	1	1	1	2	1	1	1	1	1	1	1	1	1	2	1	1	1	1	3
	New.ReferenceOTU18834	1	1	1	1	3	1	1	1	1.25	4	1	1	1	1	2	1	1	1	1	6	1	1	1	1	3	1	1	1	1	3	1	1	1	1	2
	New.ReferenceOTU18830	1	1	1	1	3	1	1	1	1	1	1	1	1	1	7	1	1	1	1	1	1	1	1	1	6	1	1	1	1	1	1	1	1	1	5
	New.ReferenceOTU18839	1	1	1	1	1	1	1	1	1	1	1	1	1	1	1	1	1	1	1	30	1	1	1	1	1	1	1	1	1	1	1	1	1	1	2
	New.ReferenceOTU12726	1	1	1	1	4	1	1	1	1	7	1	1	1	1	4	1	1	1	1	1	1	1	1	1	1	1	1	1	1	1	1	1	1	1	3
	New.ReferenceOTU49850	1	1	1	1	1	1	1	1	1	5	1	1	1	1	1	1	1	1	1	1	1	1	1	1	1	1	1	1	1	2	1	1	1	1	1
	New.ReferenceOTU49852	1	1	1	1	1	1	1	1	1	1	1	1	1	1	5	1	1	1	1	1	1	1	1	1	1	1	1	1	1	1	1	1	1	1	46
	New.ReferenceOTU12721	1	1	1	1	1	1	1	1	1	6	1	1	1	1	3	1	1	1	1	1	1	1	1	1	4	1	1	1	1	6	1	1	1	1	12
	New.ReferenceOTU40178	1	1	1	1	1	1	1	1	1	1	1	1	1	1	25	1	1	1	1	1	1	1	1	1	1	1	1	1	1	1	1	1	1	1	1
	New.ReferenceOTU12893	1	1	1	1	1	1	1	1	1	1	1	1	1	1	3	1	1	1	1	2	1	1	1	1	1	1	1	1	1	2	1	1	1	1	1
	New.ReferenceOTU12899	1	1	1	1	4	1	1	1	1	1	1	1	1	1	2	1	1	1	1	2	1	1	1	1	1	1	1	1	1	49	1	1	1	1	8
	New.ReferenceOTU660	1	1	1	1	7	1	1	1	1	6	1	1	1	1	4	1	1	1	1	1	1	1	1	1	3	1	1	1	1	4	1	1	1	1	10
	New.ReferenceOTU10491	1	1	1	1	2	1	1	1	1	2	1	1	1	1	3	1	1	1	1	1	1	1	1	1	7	1	1	1	1	7	1	1	1	1	2
	New.ReferenceOTU665	1	1	1	1	1	1	1	1	1	1	1	1	1	1	2	1	1	1	1	9	1	1	1	1	1	1	1	1	1	1	1	1	1	1	4
	New.ReferenceOTU669	1	1	1	1	14	1	1	1	1	1	1	1	1	1	1	1	1	1	1	2	1	1	1	1	1	1	1	1	1	1	1	1	1	1	1
	New.ReferenceOTU593	1	1	1	1	1	1	1	1	1	1	1	1	1	1	7	1	1	1	1	1	1	1	1	1	1	1	1	1	1	1	1	1	1	1	1
	New.ReferenceOTU599	1	1	1	1	1	1	1	1	1	4	1	1	1	1	3	1	1	1	1	3	1	1	1	1	1	1	1	1	1	4	1	1	1	1	2
	New.ReferenceOTU46920	1	1	1	1	1	1	1	1	1	1	1	1	1	1	1	1	1	1	1	1	1	1	1	1	183	1	1	1	1	1	1	1	1	1	1
	New.ReferenceOTU46923	1	1	1	1	1	1	1	1	1	2	1	1	1	1	48	1	1	1	1	1	1	1	1	1	1	1	1	1	1	2	1	1	1	1	1
	New.ReferenceOTU46922	1	1	1	1	1	1	1	1	1	1	1	1	1	1	1	1	1	1	1	1	1	1	1	1	113	1	1	1	1	1	1	1	1	1	1
	New.ReferenceOTU40517	1	1	1	1	12	1	1	1	1	1	1	1	1	1	4	1	1	1	1	1	1	1	1	1	1	1	1	1	1	1	1	1	1	1	3
	New.ReferenceOTU40518	1	1	1	1	1	1	1	1	1	1	1	1	1	1	756	1	1	1	1	1	1	1	1	1	1	1	1	1	1	1	1	1	1	1	1
	New.ReferenceOTU50125	1	1	1	1	1	1	1	1	1	1	1	1	1	1	2	1	1	1	1	1	1	1	1	1	7	1	1	1	1	1	1	1	1	1	2
	New.ReferenceOTU16358	1	1	1	1	2	1	1	1	1	1	1	1	1	1	1	1	1	1	1	4	1	1	1	1	1	1	1	1	1	1	1	1	1	1	5
	New.ReferenceOTU35414	1	1	1	1	4	1	1	1	1	3	1	1	1	1	1633	1	1	1	1	2262	1	1	1	2	21456	1	1	1	2	556	1	1	1	1	3
	New.ReferenceOTU35412	1	1	1	1	14	1	1	1	1	1	1	1	1	1	2	1	1	1	1	1	1	1	1	1	2	1	1	1	1	1	1	1	1	1	3
	New.ReferenceOTU46219	1	1	1	1	2	1	1	1	1	1	1	1	1	1	3	1	1	1	1	1	1	1	1	1	1	1	1	1	1	1	1	1	1	1	50
	New.ReferenceOTU40797	1	1	1	1	2	1	1	1	1	3	1	1	1	1	95	1	1	1	1	3	1	1	1	1	4	1	1	1	1	2	1	1	1	1	8
	New.ReferenceOTU57475	1	1	1	1	1	1	1	1	1	1	1	1	1	1	17	1	1	1	1	1	1	1	1	1	1	1	1	1	1	1	1	1	1	1	2
	New.ReferenceOTU57476	1	1	1	1	8	1	1	1	1	1	1	1	1	1	1	1	1	1	1	2	1	1	1	1	1	1	1	1	1	1	1	1	1	1	1
	New.ReferenceOTU57479	1	1	1	1	1	1	1	1	1	1	1	1	1	1	1	1	1	1	1	13	1	1	1	1	1	1	1	1	1	1	1	1	1	1	1
	New.ReferenceOTU19821	1	1	1	1	2	1	1	1	2	2	1	1	1	1	2	1	1	1	1	4	1	1	1	1	2	1	1	1	2	3	1	1	1	1	4
	New.ReferenceOTU43193	1	1	1	1	2	1	1	1	1	1	1	1	1	1	5	1	1	1	1	2	1	1	1	1	1	1	1	1	1	1	1	1	1	1	8
	New.ReferenceOTU42821	1	1	1	1	3	1	1	1	1	2	1	1	1	1	1	1	1	1	1	1	1	1	1	1	10	1	1	1	1	1	1	1	1	1	1
	New.ReferenceOTU42823	1	1	1	1	3	1	1	1	1	827	1	1	1	1	5	1	1	1	1	2	1	1	1	1	7	1	1	1	1	1	1	1	1	1	3
	New.ReferenceOTU42829	1	1	1	1	24	1	1	1	1	86	1	1	1	1	161	1	1	1	1	1	1	1	1	1	2	1	1	1	1	2	1	1	1	1	20
	New.ReferenceOTU23389	1	1	1	1	2	1	1	1	1	2	1	1	1	1	1	1	1	1	1	1	1	1	1	1	1	1	1	1	1	1	1	1	1	1	12
	New.ReferenceOTU31880	1	1	1	1	1	1	1	1	1	1	1	1	1	1	2	1	1	1	1	2	1	1	1	1	525	1	1	1	1	1	1	1	1	1	1
	New.ReferenceOTU31887	1	1	1	1	2	1	1	1	1	3	1	1	1	1	4	1	1	1	1	5	1	1	1	1	2	1	1	1	1	3	1	1	1	1	1
	New.ReferenceOTU27868	1	1	1	1	1	1	1	1	1	33	1	1	1	1	1	1	1	1	1	1	1	1	1	1	1	1	1	1	1	1	1	1	1	1	1
	New.ReferenceOTU27867	1	1	1	1	1	1	1	1	1	1	1	1	1	1	1	1	1	1	1	1	1	1	1	1	9	1	1	1	1	1	1	1	1	1	1
	New.ReferenceOTU26409	1	1	1	1	10	1	1	1	1	5	1	1	1	1	1	1	1	1	1	5	1	1	1	1	1	1	1	1	1	2	1	1	1	1	6
	New.ReferenceOTU26403	1	1	1	1	3	1	1	1	1	2	1	1	1	1	2	1	1	1	1	1	1	1	1	1	3	1	1	1	1	5	1	1	1	1	5
	New.ReferenceOTU53614	1	1	1	1	5	1	1	1	1	11	1	1	1	1	8	1	1	1	1	3	1	1	1	1	1	1	1	1	1	2	1	1	1	1	3
	New.ReferenceOTU30825	1	1	1	1	1	1	1	1	1	1	1	1	1	1	1	1	1	1	1	1	1	1	1	1	146	1	1	1	1	1	1	1	1	1	1
	New.ReferenceOTU5308	1	1	1	1	1	1	1	1	1	1	1	1	1	1	4	1	1	1	1	1	1	1	1	1	3	1	1	1	1	1	1	1	1	1	2
	New.ReferenceOTU5302	1	1	1	1	96	1	1	1	1	9	1	1	1	1	8	1	1	1	1	1	1	1	1	1	1	1	1	1	1	5	1	1	1	1	7
	New.ReferenceOTU28719	1	1	1	1	1	1	1	1	1	2	1	1	1	1	1	1	1	1	1	5	1	1	1	1	1	1	1	1	1	1	1	1	1	1	2
	New.ReferenceOTU2659	1	1	1	1	1	1	1	1	1	1	1	1	1	1	1	1	1	1	1	1	1	1	1	1	106	1	1	1	1	1	1	1	1	1	1
	New.ReferenceOTU41758	1	1	1	1	1	1	1	1	1	2	1	1	1	1	2	1	1	1	1	3	1	1	1	1	1	1	1	1	1	1	1	1	1	1	3
	New.ReferenceOTU36872	1	1	1	1	1	1	1	1	1	15	1	1	1	1	1	1	1	1	1	1	1	1	1	1	2	1	1	1	1	17	1	1	1	1	11
	New.ReferenceOTU36876	1	1	1	1	1	1	1	1	1	6	1	1	1	1	1	1	1	1	1	1	1	1	1	1	7	1	1	1	1	1	1	1	1	1	5
	New.ReferenceOTU29447	1	1	1	1	3	1	1	1	1.25	3	1	1	1	1	2	1	1	1	1	4	1	1	1	1	3	1	1	1	1.5	3	1	1	1	1	2
	New.ReferenceOTU29442	1	1	1	1	2	1	1	1	1	23	1	1	1	1	14	1	1	1	1	11	1	1	1	1	6	1	1	1	1	1	1	1	1	1	23
	New.ReferenceOTU39696	1	1	1	1	1	1	1	1	1	56	1	1	1	1	4	1	1	1	1	1	1	1	1	1	1	1	1	1	1	2	1	1	1	1	2
	New.ReferenceOTU39698	1	1	1	1	1	1	1	1	1	2	1	1	1	1	1	1	1	1	1	8	1	1	1	1	1	1	1	1	1	8	1	1	1	1	2
	New.ReferenceOTU52697	1	1	1	1	48	1	1	1	1	23	1	1	1	1	1	1	1	1	1	2	1	1	1	1	34	1	1	1	1	1	1	1	1	1	1
	New.ReferenceOTU35996	1	1	1	1	3	1	1	1	1	1	1	1	1	1	2	1	1	1	1	1	1	1	1	1	2	1	1	1	1	1	1	1	1	1	3
	New.ReferenceOTU35995	1	1	1	1	2	1	1	1	1	18	1	1	1	1	64	1	1	1	1	1	1	1	1	1	2	1	1	1	1	1	1	1	1	1	5
	New.ReferenceOTU35992	1	1	1	1	2	1	1	1	1	3	1	1	1	1	1	1	1	1	1	1	1	1	1	1	5	1	1	1	1	2	1	1	1	1	1
	New.ReferenceOTU11602	1	1	1	1	2	1	1	1	1	1	1	1	1	1	82	1	1	1	1	47	1	1	1	1	1	1	1	1	1	1	1	1	1	1	1
	New.ReferenceOTU31066	1	1	1	1	3	1	1	1	1	1	1	1	1	1	2	1	1	1	1	1	1	1	1	1	1	1	1	1	1	3	1	1	1	1	4
	New.ReferenceOTU31060	1	1	1	1	28	1	1	1	1	1	1	1	1	1	1	1	1	1	1	1	1	1	1	1	1	1	1	1	1	1	1	1	1	1	1
	New.ReferenceOTU6028	1	1	1	1	1	1	1	1	1	1	1	1	1	1	1	1	1	1	1	1	1	1	1	1	1	1	1	1	1	2	1	1	1	1	3
	New.ReferenceOTU55640	1	1	1	1	2	1	1	1	1	1	1	1	1	1	1	1	1	1	1	29	1	1	1	1	24	1	1	1	1	1	1	1	1	1	1
	New.ReferenceOTU55649	1	1	1	1	4	1	1	1	1	1	1	1	1	1	1	1	1	1	1	1	1	1	1	1	1	1	1	1	1	4	1	1	1	1	2
	New.ReferenceOTU34116	1	1	1	1	3	1	1	1	1	2	1	1	1	1	3	1	1	1	1	1	1	1	1	1	3	1	1	1	1	1	1	1	1	1	49
	New.ReferenceOTU34119	1	1	1	1	1	1	1	1	1	1	1	1	1	1	27	1	1	1	1	7	1	1	1	1	5889	1	1	1	1	226	1	1	1	1	1
	New.ReferenceOTU54597	1	1	1	1	1	1	1	1	1	1	1	1	1	1	5	1	1	1	1	1	1	1	1	1	2	1	1	1	1	1	1	1	1	1	1
	New.ReferenceOTU54595	1	1	1	1	5	1	1	1	1	26	1	1	1	1	1	1	1	1	1	1	1	1	1	1	2	1	1	1	1	1	1	1	1	1	1
	New.ReferenceOTU54593	1	1	1	1	8	1	1	1	1	2	1	1	1	1	2	1	1	1	1	1	1	1	1	1	1	1	1	1	1	2	1	1	1	1	2
	New.ReferenceOTU41755	1	1	1	1	1	1	1	1	1	51	1	1	1	1	1	1	1	1	1	1	1	1	1	1	1	1	1	1	1	1	1	1	1	1	1
	New.ReferenceOTU15487	1	1	1	1	1	1	1	1	1	1	1	1	1	1	3	1	1	1	1	1	1	1	1	1	3	1	1	1	1	1	1	1	1	1	3
	New.ReferenceOTU15485	1	1	1	1	1	1	1	1	1	1	1	1	1	1	1	1	1	1	1	6	1	1	1	1	1	1	1	1	1	1	1	1	1	1	1
	New.ReferenceOTU34805	1	1	1	1	2	1	1	1	1	1	1	1	1	1	1	1	1	1	1	1	1	1	1	1	1	1	1	1	1	1	1	1	1	1	180
	New.ReferenceOTU8246	1	1	1	1	1	1	1	1	1	1	1	1	1	1	1	1	1	1	1	1	1	1	1	1	1	1	1	1	1	1	1	1	1	1	12
	New.ReferenceOTU41627	1	1	1	1	1	1	1	1	1	1	1	1	1	1	1	1	1	1	1	1	1	1	1	1	254	1	1	1	1	1	1	1	1	1	1
	New.ReferenceOTU41625	1	1	1	1	1	1	1	1	1	1	1	1	1	1	83	1	1	1	1	1	1	1	1	1	1	1	1	1	1	1	1	1	1	1	1
	New.ReferenceOTU9117	1	1	1	1	7	1	1	1	1	1	1	1	1	1	3	1	1	1	1	7	1	1	1	1	11	1	1	1	1	3	1	1	1	1	3
	New.ReferenceOTU15732	1	1	1	1	2	1	1	1	1	1	1	1	1	1	1	1	1	1	1	16	1	1	1	1	1	1	1	1	1	2	1	1	1	1	1
	New.ReferenceOTU15733	1	1	1	1	6	1	1	1	1	6	1	1	1	1	6	1	1	1	1	2	1	1	1	1	2	1	1	1	1	2	1	1	1	1	14
	New.ReferenceOTU37700	1	1	1	1	1	1	1	1	1	1	1	1	1	1	4	1	1	1	1	1	1	1	1	1	19	1	1	1	1	1	1	1	1	1	4
	New.ReferenceOTU56851	1	1	1	1	1	1	1	1	1	1	1	1	1	1	1	1	1	1	1	18	1	1	1	1	1	1	1	1	1	1	1	1	1	1	40
	New.ReferenceOTU56853	1	1	1	1	2	1	1	1	1	1	1	1	1	1	21	1	1	1	1	1	1	1	1	1	1	1	1	1	1	1	1	1	1	1	1
	New.ReferenceOTU47502	1	1	1	1	3	1	1	1	1	2	1	1	1	1	1	1	1	1	1	37	1	1	1	1	12	1	1	1	1	1	1	1	1	1	2
	New.ReferenceOTU13882	1	1	1	1	6	1	1	1	1	6	1	1	1	1	3	1	1	1	1	1	1	1	1	1	15	1	1	1	1	2	1	1	1	1	3
	New.ReferenceOTU13883	1	1	1	1	6	1	1	1	1	3	1	1	1	1	9	1	1	1	1	53	1	1	1	1	1	1	1	1	1	1	1	1	1	1	2
	New.ReferenceOTU17395	1	1	1	1	2	1	1	1	1	2	1	1	1	1	9	1	1	1	1	2	1	1	1	1	5	1	1	1	1	1	1	1	1	1	7
	New.ReferenceOTU13778	1	1	1	1	1	1	1	1	1	1	1	1	1	1	1	1	1	1	1	2	1	1	1	1	1	1	1	1	1	1	1	1	1	1	13
	New.ReferenceOTU57105	1	1	1	1	47	1	1	1	1	130	1	1	1	1	7	1	1	1	1	2	1	1	1	1	3	1	1	1	1	5	1	1	1	1	27
	New.ReferenceOTU13776	1	1	1	1.5	18	1	1	1	1	31	1	1	1	1	30	1	1	1	1.75	8	1	1	1	1	3	1	1	1	1	9	1	1	1	2	7
	New.ReferenceOTU57102	1	1	1	1	1	1	1	1	1	1	1	1	1	1	1	1	1	1	1	1	1	1	1	1	38	1	1	1	1	1	1	1	1	1	1
	New.ReferenceOTU17642	1	1	1	1	1	1	1	1	1	1	1	1	1	1	2	1	1	1	1	4	1	1	1	1	2	1	1	1	1	2	1	1	1	1	7
	New.ReferenceOTU17640	1	1	1	1	3	1	1	1	1	525	1	1	1	1	16	1	1	1	1	2	1	1	1	1	2	1	1	1	1	9	1	1	1	1	8
	New.ReferenceOTU17647	1	1	1	1	1	1	1	1	1	1	1	1	1	1	25	1	1	1	1	2	1	1	1	1	1	1	1	1	1	2	1	1	1	1	2
	New.ReferenceOTU40992	1	1	1	1	1	1	1	1	1	1	1	1	1	1	1	1	1	1	1	1	1	1	1	1	12	1	1	1	1	1	1	1	1	1	1
	New.ReferenceOTU19596	1	1	1	1	8	1	1	1	1	1	1	1	1	1	1	1	1	1	1	1	1	1	1	1	1	1	1	1	1	1	1	1	1	1	1
	New.ReferenceOTU19590	1	1	1	1	2	1	1	1	1	2	1	1	1	1	6	1	1	1	1	21	1	1	1	1.25	51	1	1	1	1.5	37	1	1	1	1	1
	New.ReferenceOTU18642	1	1	1	1	1	1	1	1	1	46	1	1	1	1	1	1	1	1	1	7	1	1	1	1	6	1	1	1	1	2	1	1	1	1	1
	New.ReferenceOTU43970	1	1	1	1	1	1	1	1	1	1	1	1	1	1	1	1	1	1	1	1	1	1	1	1	1	1	1	1	1	1	1	1	1	1	34
	New.ReferenceOTU12917	1	1	1	1	2	1	1	1	1	2	1	1	1	1	2	1	1	1	1	7	1	1	1	1	2	1	1	1	1	3	1	1	1	1	6
	New.ReferenceOTU5144	1	1	1	1	1	1	1	1	1	201	1	1	1	1	2	1	1	1	1	39	1	1	1	1	2	1	1	1	1	4	1	1	1	1	1
	New.ReferenceOTU5140	1	1	1	1	1	1	1	1	1	5	1	1	1	1	2	1	1	1	1	1	1	1	1	1	1	1	1	1	1	1	1	1	1	1	1
	New.ReferenceOTU43411	1	1	1	1	1	1	1	1	1	1	1	1	1	1	1	1	1	1	1	1	1	1	1	1	10	1	1	1	1	1	1	1	1	1	1
	New.ReferenceOTU5149	1	1	1	1	3	1	1	1	1	1	1	1	1	1	1	1	1	1	1	1	1	1	1	1	1	1	1	1	1	1	1	1	1	1	6
	New.ReferenceOTU10516	1	1	1	1	3	1	1	1	1	5	1	1	1	1	6	1	1	1	1	2	1	1	1	1	1	1	1	1	1	1	1	1	1	1	3
	New.ReferenceOTU10513	1	1	1	1	2	1	1	1	1	5	1	1	1	1	2	1	1	1	1	1	1	1	1	1	4	1	1	1	1	2	1	1	1	1	4
	New.ReferenceOTU51442	1	1	1	1	1	1	1	1	1	1	1	1	1	1	1	1	1	1	1	1	1	1	1	1	11	1	1	1	1	1	1	1	1	1	1
	New.ReferenceOTU45461	1	1	1	1	1	1	1	1	1	1	1	1	1	1	1	1	1	1	1	7	1	1	1	1	1	1	1	1	1	1	1	1	1	1	1
	New.ReferenceOTU45462	1	1	1	1	1	1	1	1	1	1	1	1	1	1	1	1	1	1	1	1	1	1	1	1	1	1	1	1	1	1	1	1	1	1	13
	New.ReferenceOTU2498	1	1	1	1	1	1	1	1	1	1	1	1	1	1	1	1	1	1	1	1	1	1	1	1	2	1	1	1	1	1	1	1	1	1	1223
	New.ReferenceOTU2499	1	1	1	1	3	1	1	1	1	56	1	1	1	1	23	1	1	1	1	3	1	1	1	1	6	1	1	1	1	5	1	1	1	1	29
	New.ReferenceOTU26882	1	1	1	1	12	1	1	1	1	7	1	1	1	1	10	1	1	1	1	2	1	1	1	1	2	1	1	1	1	4	1	1	1	1	11
	New.ReferenceOTU26883	1	1	1	1	1	1	1	1	1	1	1	1	1	1	1	1	1	1	1	1	1	1	1	1	1	1	1	1	1	1	1	1	1	1	5
	New.ReferenceOTU26884	1	1	1	1	8	1	1	1	1	3	1	1	1	1	2	1	1	1	1	5	1	1	1	1	1	1	1	1	1	1	1	1	1	1	2
	New.ReferenceOTU41549	1	1	1	1	30	1	1	1	1	1	1	1	1	1	2	1	1	1	1	4	1	1	1	1	2	1	1	1	1	1	1	1	1	1	3
	New.ReferenceOTU32773	1	1	1	1	10	1	1	1	1	1	1	1	1	1	1	1	1	1	1	1	1	1	1	1	1	1	1	1	1	1	1	1	1	1	1
	New.ReferenceOTU50715	1	1	1	1	1	1	1	1	1	8	1	1	1	1	1	1	1	1	1	1	1	1	1	1	1	1	1	1	1	1	1	1	1	1	1
	New.ReferenceOTU35207	1	1	1	1	2	1	1	1	1	1	1	1	1	1	1	1	1	1	1	1	1	1	1	1	1	1	1	1	1	1	1	1	1	1	6
	New.ReferenceOTU57331	1	1	1	1	1	1	1	1	1	3	1	1	1	1	4	1	1	1	1	1	1	1	1	1	1	1	1	1	1	1	1	1	1	1	2
	New.ReferenceOTU33911	1	1	1	1	4	1	1	1	1	1	1	1	1	1	19	1	1	1	1	1	1	1	1	1	1	1	1	1	1	6	1	1	1	1	124
	New.ReferenceOTU53516	1	1	1	1	8	1	1	1	1	1	1	1	1	1	1	1	1	1	1	1	1	1	1	1	1	1	1	1	1	1	1	1	1	1	1
	New.ReferenceOTU42787	1	1	1	1	1	1	1	1	1	1	1	1	1	1	1	1	1	1	1	1	1	1	1	1	1	1	1	1	1	16	1	1	1	1	1
	New.ReferenceOTU42781	1	1	1	1	1	1	1	1	1	2	1	1	1	1	1	1	1	1	1	1	1	1	1	1	1	1	1	1	1	1	1	1	1	1	96
	New.ReferenceOTU42782	1	1	1	1	2	1	1	1	1	42	1	1	1	1	5	1	1	1	1	6	1	1	1	1	2	1	1	1	1	3	1	1	1	1	16
	New.ReferenceOTU28903	1	1	1	1	2	1	1	1	1	1	1	1	1	1	3	1	1	1	1	44	1	1	1	1	1	1	1	1	1	1	1	1	1	1	1
	New.ReferenceOTU6558	1	1	1	1	3	1	1	1	1	1	1	1	1	1	1	1	1	1	1	1	1	1	1	1	1	1	1	1	1	5	1	1	1	1	1
	New.ReferenceOTU43788	1	1	1	1	1	1	1	1	1	10	1	1	1	1	1	1	1	1	1	1	1	1	1	1	1	1	1	1	1	1	1	1	1	1	1
	New.ReferenceOTU4953	1	1	1	1	1	1	1	1	1	1	1	1	1	1	8	1	1	1	1	31	1	1	1	1	2	1	1	1	1	6	1	1	1	1	1
	New.ReferenceOTU44786	1	1	1	1	76	1	1	1	1	1	1	1	1	1	1	1	1	1	1	1	1	1	1	1	2	1	1	1	1	1	1	1	1	1	3
	New.ReferenceOTU30329	1	1	1	1	2	1	1	1	1	11	1	1	1	1	1	1	1	1	1	1	1	1	1	1	1	1	1	1	1	3	1	1	1	1	34
	New.ReferenceOTU30327	1	1	1	1	2	1	1	1	1	20	1	1	1	1	8	1	1	1	1	6	1	1	1	1	2	1	1	1	1	9	1	1	1	1	6
	New.ReferenceOTU37112	1	1	1	1	4	1	1	1	1	18	1	1	1	1	6	1	1	1	1	2	1	1	1	1	1	1	1	1	1	3	1	1	1	1	4
	New.ReferenceOTU30322	1	1	1	1	1	1	1	1	1	1	1	1	1	1	26	1	1	1	1	44	1	1	1	1	5	1	1	1	1	1	1	1	1	1	134
	New.ReferenceOTU37117	1	1	1	1	18	1	1	1	1	1	1	1	1	1	7	1	1	1	1	1	1	1	1	1	1	1	1	1	1	1	1	1	1	1	1
	New.ReferenceOTU1126	1	1	1	1	8	1	1	1	1	1	1	1	1	1	1	1	1	1	1	1	1	1	1	1	1	1	1	1	1	1	1	1	1	1	1
	New.ReferenceOTU1123	1	1	1	1	1	1	1	1	1	1	1	1	1	1	1	1	1	1	1	22	1	1	1	1	1	1	1	1	1	1	1	1	1	1	1
	New.ReferenceOTU23642	1	1	1	1	23	1	1	1	1	4	1	1	1	1	1	1	1	1	1	2	1	1	1	1	1	1	1	1	1	5	1	1	1	1	2
	New.ReferenceOTU23644	1	1	1	1	4	1	1	1	1	111	1	1	1	1	1	1	1	1	1	2	1	1	1	1	1	1	1	1	1	1	1	1	1	1	2
	New.ReferenceOTU36243	1	1	1	1	13	1	1	1	1	3	1	1	1	1	1	1	1	1	1	96	1	1	1	1	91	1	1	1	1	1	1	1	1	1	1
	New.ReferenceOTU20592	1	1	1	1	2	1	1	1	1	2	1	1	1	1	4	1	1	1	1	451	1	1	1	1	17	1	1	1	1	83	1	1	1	1	4
	New.ReferenceOTU24037	1	1	1	1	7	1	1	1	1	5	1	1	1	1	9	1	1	1	1	3	1	1	1	1	10	1	1	1	1	4	1	1	1	1	41
	New.ReferenceOTU24035	1	1	1	1	6	1	1	1	1	1	1	1	1	1	3	1	1	1	1	1	1	1	1	1	1	1	1	1	1	2	1	1	1	1	2
	New.ReferenceOTU33149	1	1	1	1	1	1	1	1	1	1	1	1	1	1	2	1	1	1	1	1	1	1	1	1	3	1	1	1	1	1	1	1	1	1	2
	New.ReferenceOTU15802	1	1	1	1	6	1	1	1	1	1	1	1	1	1	1	1	1	1	1	8	1	1	1	1	1	1	1	1	1	1	1	1	1	1	1
	New.ReferenceOTU15800	1	1	1	1	34	1	1	1	1	1	1	1	1	1	1	1	1	1	1	1	1	1	1	1	1	1	1	1	1	1	1	1	1	1	1
	New.ReferenceOTU15805	1	1	1	1	1	1	1	1	1	1	1	1	1	1	1	1	1	1	1	1	1	1	1	1	743	1	1	1	1	1	1	1	1	1	1
	New.ReferenceOTU53738	1	1	1	1	2	1	1	1	1	2	1	1	1	1	1	1	1	1	1	2	1	1	1	1	1	1	1	1	1	2	1	1	1	1	2
	New.ReferenceOTU24694	1	1	1	1	12	1	1	1	1	2	1	1	1	1	7	1	1	1	1	1	1	1	1	1	13	1	1	1	1	4	1	1	1	1	34
	New.ReferenceOTU39220	1	1	1	1	1	1	1	1	1	1	1	1	1	1	5	1	1	1	1	2	1	1	1	1	1	1	1	1	1	1	1	1	1	1	249
	New.ReferenceOTU32234	1	1	1	1	1	1	1	1	1	1	1	1	1	1	1	1	1	1	1	1	1	1	1	1	45	1	1	1	1	1	1	1	1	1	1
	New.ReferenceOTU39226	1	1	1	1	1	1	1	1	1	147	1	1	1	1	1	1	1	1	1	1	1	1	1	1	1	1	1	1	1	6	1	1	1	1	2
	New.ReferenceOTU18403	1	1	1	1	6	1	1	1	1	6	1	1	1	1	927	1	1	1	4	52	1	1	1	2.25	41	1	1	2	6	105	1	1	1	1	9
	New.ReferenceOTU18407	1	1	1	1	4	1	1	1	1	1	1	1	1	1	3	1	1	1	1	8	1	1	1	1	1	1	1	1	1	2	1	1	1	1	7
	New.ReferenceOTU38578	1	1	1	1	2	1	1	1	1	1	1	1	1	1	4	1	1	1	1	3	1	1	1	1	1	1	1	1	1	2	1	1	1	1	2
	New.ReferenceOTU24965	1	1	1	1	3	1	1	1	1	7	1	1	1	1	8	1	1	1	1	2	1	1	1	1	2	1	1	1	1	1	1	1	1	1	2
	New.ReferenceOTU56524	1	1	1	1	1	1	1	1	1	1	1	1	1	1	1	1	1	1	1	1	1	1	1	1	1	1	1	1	1	1	1	1	1	1	10
	New.ReferenceOTU16056	1	1	1	1	2	1	1	1	1	4	1	1	1	1	2	1	1	1	1	1	1	1	1	1	4	1	1	1	1	4	1	1	1	1	31
	New.ReferenceOTU16050	1	1	1	1	11	1	1	1	1	5	1	1	1	1	8	1	1	1	1	2	1	1	1	1	13	1	1	1	1	9	1	1	1	3	100
	New.ReferenceOTU3194	1	1	1	1	5	1	1	1	1	3	1	1	1	1	1	1	1	1	1	3	1	1	1	1	2	1	1	1	1	3	1	1	1	1	1
	New.ReferenceOTU3196	1	1	1	1	126	1	1	1	1	2	1	1	1	1	3	1	1	1	1	1	1	1	1	1	1	1	1	1	1	7	1	1	1	1	9
	New.ReferenceOTU54960	1	1	1	1	1	1	1	1	1	1	1	1	1	1	1	1	1	1	1	1	1	1	1	1	1	1	1	1	1	1	1	1	1	1	16
	New.ReferenceOTU6615	1	1	1	1	1	1	1	1	1	2	1	1	1	1	7	1	1	1	1	2	1	1	1	1	4	1	1	1	1	1	1	1	1	1	2
	New.ReferenceOTU3224	1	1	1	1	2	1	1	1	1.25	3	1	1	1	1	3	1	1	1	1	2	1	1	1	1	2	1	1	1	1	2	1	1	1	1	4
	New.ReferenceOTU6618	1	1	1	1	1	1	1	1	1	1	1	1	1	1	1	1	1	1	1	1	1	1	1	1	1	1	1	1	1	1	1	1	1	1	7
	New.ReferenceOTU3228	1	1	1	1	2	1	1	1	1	2	1	1	1	1	3	1	1	1	1	1	1	1	1	1	2	1	1	1	1	1	1	1	1	1	3
	New.ReferenceOTU22522	1	1	1	1	3	1	1	1	1	1	1	1	1	1	1	1	1	1	1	7	1	1	1	1	2	1	1	1	1	1	1	1	1	1	8
	New.ReferenceOTU54383	1	1	1	1	1	1	1	1	1	1	1	1	1	1	1	1	1	1	1	1	1	1	1	1	1	1	1	1	1	1	1	1	1	1	184
	New.ReferenceOTU48203	1	1	1	1	2	1	1	1	1	1	1	1	1	1	10	1	1	1	1	1	1	1	1	1	2	1	1	1	1	1	1	1	1	1	2
	New.ReferenceOTU10177	1	1	1	1	1	1	1	1	1	3	1	1	1	1	3	1	1	1	1	3	1	1	1	1	11	1	1	1	1	3	1	1	1	1	4
	New.ReferenceOTU48208	1	1	1	1	3	1	1	1	1.25	4	1	1	1	1	3	1	1	1	1	2	1	1	1	2	3	1	1	1	1.5	3	1	1	1	2	4
	New.ReferenceOTU54035	1	1	1	1	4	1	1	1	1	2	1	1	1	1	2	1	1	1	1	1	1	1	1	1	1	1	1	1	1	1	1	1	1	1	1
	New.ReferenceOTU54032	1	1	1	1	3	1	1	1	1	4	1	1	1	1	4	1	1	1	1	9	1	1	1	1	6	1	1	1	1	1	1	1	1	1	3
	New.ReferenceOTU11910	1	1	1	1	3	1	1	1	1	4	1	1	1	1	2	1	1	1	1	1	1	1	1	1	2	1	1	1	1	1	1	1	1	1	9
	New.ReferenceOTU11916	1	1	1	1	1	1	1	1	1	2	1	1	1	1	2	1	1	1	1	2	1	1	1	1	5	1	1	1	1	1	1	1	1	1	2
	New.ReferenceOTU49557	1	1	1	1	1	1	1	1	1	1	1	1	1	1	3	1	1	1	1	2	1	1	1	1	1	1	1	1	1	1	1	1	1	1	12
	New.ReferenceOTU49550	1	1	1	1	2	1	1	1	1	1	1	1	1	1	3	1	1	1	1	3	1	1	1	1	2	1	1	1	1	2	1	1	1	1	2
	New.ReferenceOTU51600	1	1	1	1	1	1	1	1	1	1	1	1	1	1	4	1	1	1	1	2	1	1	1	1	1	1	1	1	1	1	1	1	1	1	8
	New.ReferenceOTU40782	1	1	1	1	1	1	1	1	1	1	1	1	1	1	1	1	1	1	1	22	1	1	1	1	1	1	1	1	1	1	1	1	1	1	2
	New.ReferenceOTU8878	1	1	1	1	1	1	1	1	1	18	1	1	1	1	1	1	1	1	1	1	1	1	1	1	1	1	1	1	1	1	1	1	1	1	2
	New.ReferenceOTU37069	1	1	1	1	1	1	1	1	1	1	1	1	1	1	2	1	1	1	1	2	1	1	1	1	19	1	1	1	1	33	1	1	1	1	13
	New.ReferenceOTU37652	1	1	1	1	1	1	1	1	1	2	1	1	1	1	1	1	1	1	1	1	1	1	1	1	499	1	1	1	1	1	1	1	1	1	1
	New.ReferenceOTU41788	1	1	1	1	63	1	1	1	1	1	1	1	1	1	1	1	1	1	1	2	1	1	1	1	1	1	1	1	1	1	1	1	1	1	1
	New.ReferenceOTU41789	1	1	1	1	1	1	1	1	1	3	1	1	1	1	1	1	1	1	1	1	1	1	1	1	1	1	1	1	1	1	1	1	1	1	8
	New.ReferenceOTU166	1	1	1	1	2	1	1	1	1.25	2	1	1	1	1	2	1	1	1	1	3	1	1	1	1	2	1	1	1	1	2	1	1	1	1	2
	New.ReferenceOTU29506	1	1	1	1	1	1	1	1	1	3	1	1	1	1	2	1	1	1	1	2	1	1	1	1	1	1	1	1	1	1	1	1	1	1	4
	New.ReferenceOTU46065	1	1	1	1	1	1	1	1	1	24	1	1	1	1	6	1	1	1	1	1	1	1	1	1	1	1	1	1	1	1	1	1	1	1	1
	New.ReferenceOTU14362	1	1	1	1	2	1	1	1	1	3	1	1	1	1	5	1	1	1	1	4	1	1	1	1	2	1	1	1	1	1	1	1	1	1	5
	New.ReferenceOTU47338	1	1	1	1	3	1	1	1	1	8	1	1	1	1	2	1	1	1	1	2	1	1	1	1	1	1	1	1	1	2	1	1	1	1	5
	New.ReferenceOTU47330	1	1	1	1	2	1	1	1	1	3	1	1	1	1	1	1	1	1	1	3	1	1	1	2	4	1	1	1	1	2	1	1	1	1.25	7
	New.ReferenceOTU10874	1	1	1	1	1	1	1	1	1	1	1	1	1	1	26	1	1	1	1	2	1	1	1	1	2	1	1	1	1	1	1	1	1	1	3
	New.ReferenceOTU1158	1	1	1	1	1	1	1	1	1	1	1	1	1	1	2142	1	1	1	1	10	1	1	1	1	2	1	1	1	1	13	1	1	1	1	1
	New.ReferenceOTU43549	1	1	1	1	1	1	1	1	1	1	1	1	1	1	1	1	1	1	1	1	1	1	1	1	1	1	1	1	1	1	1	1	1	1	11
	New.ReferenceOTU12038	1	1	1	1	3	1	1	1	1	1	1	1	1	1	2	1	1	1	1	5	1	1	1	1	383	1	1	1	1	4	1	1	1	1	61
	New.ReferenceOTU12036	1	1	1	1	2	1	1	1	1	1	1	1	1	1	1	1	1	1	1	2	1	1	1	1	4	1	1	1	1	2	1	1	1	1	4
	New.ReferenceOTU12037	1	1	1	1	6	1	1	1	1	4	1	1	1	1	1	1	1	1	1	1	1	1	1	1	1	1	1	1	1	1	1	1	1	1	2
	New.ReferenceOTU12035	1	1	1	1	1	1	1	1	1	1	1	1	1	1	1	1	1	1	1	3	1	1	1	1	7	1	1	1	1	1	1	1	1	1	1
	New.ReferenceOTU43545	1	1	1	1	14	1	1	1	1	1	1	1	1	1	1	1	1	1	1	1	1	1	1	1	1	1	1	1	1	10	1	1	1	1	2
	New.ReferenceOTU3749	1	1	1	1	1	1	1	1	1	1	1	1	1	1	18	1	1	1	1	2	1	1	1	1	1	1	1	1	1	1	1	1	1	1	1
	New.ReferenceOTU6514	1	1	1	1	6	1	1	1	1	1	1	1	1	1	4	1	1	1	1	1	1	1	1	1	1	1	1	1	1	4	1	1	1	1	1
	New.ReferenceOTU6513	1	1	1	1	2	1	1	1	1	88	1	1	1	1	12	1	1	1	1	1	1	1	1	1	4	1	1	1	1	1	1	1	1	1	1
	New.ReferenceOTU44016	1	1	1	1	1	1	1	1	1	4	1	1	1	1	1	1	1	1	1	1	1	1	1	1	1	1	1	1	1	2	1	1	1	1	66
	New.ReferenceOTU38905	1	1	1	1	2	1	1	1	1	4	1	1	1	1	1	1	1	1	1	3	1	1	1	1	1	1	1	1	1	1	1	1	1	1	2
	New.ReferenceOTU29674	1	1	1	1	2	1	1	1	1	2	1	1	1	1	2	1	1	1	1	2	1	1	1	1	2	1	1	1	1	1	1	1	1	1	2
	New.ReferenceOTU11880	1	1	1	1	4	1	1	1	1	1	1	1	1	1	1	1	1	1	1	1	1	1	1	1	1	1	1	1	1	1	1	1	1	1	2
	New.ReferenceOTU33309	1	1	1	1	1	1	1	1	1	3	1	1	1	1	1	1	1	1	1	1	1	1	1	1	1	1	1	1	1	1	1	1	1	1	36
	New.ReferenceOTU31231	1	1	1	1	13	1	1	1	1	3	1	1	1	1	5	1	1	1	1	24	1	1	1	1	2	1	1	1	1	20	1	1	1	1	30
	New.ReferenceOTU13991	1	1	1	1	2	1	1	1	1	3	1	1	1	1	2	1	1	1	1	1	1	1	1	1	1	1	1	1	1	1	1	1	1	1	2
	New.ReferenceOTU46503	1	1	1	1	2	1	1	1	1	2	1	1	1	1	2	1	1	1	1	3	1	1	1	1	2	1	1	1	1	2	1	1	1	1	3
	New.ReferenceOTU46500	1	1	1	1	5	1	1	1	1	1	1	1	1	1	1	1	1	1	1	1	1	1	1	1	1	1	1	1	1	2	1	1	1	1	4
	New.ReferenceOTU46507	1	1	1	1	68	1	1	1	1	19	1	1	1	1	1	1	1	1	1	1	1	1	1	1	1	1	1	1	1	1	1	1	1	1	2
	New.ReferenceOTU209	1	1	1	1	1	1	1	1	1	40	1	1	1	1	1	1	1	1	1	1	1	1	1	1	101	1	1	1	1	1	1	1	1	1	2
	New.ReferenceOTU38775	1	1	1	1	1	1	1	1	1	7	1	1	1	1	3	1	1	1	1	1	1	1	1	1	1	1	1	1	1	1	1	1	1	1	1
	New.ReferenceOTU40619	1	1	1	1	2	1	1	1	1	1	1	1	1	1	2	1	1	1	1	3	1	1	1	1	1	1	1	1	1	1	1	1	1	1	1
	New.ReferenceOTU38771	1	1	1	1	1	1	1	1	1	1	1	1	1	1	2	1	1	1	1	10	1	1	1	1	1	1	1	1	1	1	1	1	1	1	1
	New.ReferenceOTU38773	1	1	1	1	2	1	1	1	1	1	1	1	1	1	1	1	1	1	1	1	1	1	1	1	1	1	1	1	1	8	1	1	1	1	1
	New.ReferenceOTU10138	1	1	1	1	4	1	1	1	1	12	1	1	1	1	2	1	1	1	1	2	1	1	1	1	1	1	1	1	1	1	1	1	1	1	4
	New.ReferenceOTU39796	1	1	1	1	5	1	1	1	1	2	1	1	1	1	4	1	1	1	1	1	1	1	1	1	1	1	1	1	1	2	1	1	1	1	5
	New.ReferenceOTU45225	1	1	1	1	1	1	1	1	1	1	1	1	1	1	23	1	1	1	1	1	1	1	1	1	446	1	1	1	1	1	1	1	1	1	1
	New.ReferenceOTU45224	1	1	1	1	1	1	1	1	1	3	1	1	1	1	1	1	1	1	1	1	1	1	1	1	1	1	1	1	1	1	1	1	1	1	3
	New.ReferenceOTU35070	1	1	1	1	1	1	1	1	1	3	1	1	1	1	4	1	1	1	1	1	1	1	1	1	1	1	1	1	1	1	1	1	1	1	1
	New.ReferenceOTU35077	1	1	1	1	5	1	1	1	1	2	1	1	1	1	6	1	1	1	1	3	1	1	1	1	2	1	1	1	1	16	1	1	1	1	3
	New.ReferenceOTU42086	1	1	1	1	1	1	1	1	1	1	1	1	1	1	14	1	1	1	1	1	1	1	1	1	1	1	1	1	1	1	1	1	1	1	1
	New.ReferenceOTU42084	1	1	1	1	10	1	1	1	1	1	1	1	1	1	1	1	1	1	1	1	1	1	1	1	1	1	1	1	1	1	1	1	1	1	5
	New.ReferenceOTU2134	1	1	1	1	2	1	1	1	2	2	1	1	1	1	2	1	1	1	1	3	1	1	1	1	2	1	1	1	2	4	1	1	1	1	2
	New.ReferenceOTU2131	1	1	1	1	1	1	1	1	1	3	1	1	1	1	1	1	1	1	1	3	1	1	1	1	1	1	1	1	1	1	1	1	1	1	70
	New.ReferenceOTU2132	1	1	1	1	1	1	1	1	1	1	1	1	1	1	1	1	1	1	1	1	1	1	1	1	1	1	1	1	1	1	1	1	1	1	10
	New.ReferenceOTU3421	1	1	1	1	31	1	1	1	1	1	1	1	1	1	3	1	1	1	1	6	1	1	1	1	2	1	1	1	1	1	1	1	1	1	5
	New.ReferenceOTU3429	1	1	1	1	28	1	1	1	1	1	1	1	1	1	1	1	1	1	1	1	1	1	1	1	1	1	1	1	1	1	1	1	1	1	3
	New.ReferenceOTU22323	1	1	1	1	1	1	1	1	1	12	1	1	1	1	1	1	1	1	1	17	1	1	1	1	1	1	1	1	1	1	1	1	1	1	1
	New.ReferenceOTU27949	1	1	1	1	2	1	1	1	1	2	1	1	1	1	2	1	1	1	1	2	1	1	1	1	1	1	1	1	1	2	1	1	1	1	1
	New.ReferenceOTU22328	1	1	1	1	4	1	1	1	1	3	1	1	1	1	2	1	1	1	1	2	1	1	1	1	2	1	1	1	1	3	1	1	1	1	2
	New.ReferenceOTU31792	1	1	1	1	4	1	1	1	1	1	1	1	1	1	6	1	1	1	1	2	1	1	1	1	24	1	1	1	1	1	1	1	1	1	53
	New.ReferenceOTU31797	1	1	1	1	1	1	1	1	1	1	1	1	1	1	1	1	1	1	1	1	1	1	1	1	1	1	1	1	1	1	1	1	1	1	70
	New.ReferenceOTU31799	1	1	1	1	1	1	1	1	1	1	1	1	1	1	5	1	1	1	1	1	1	1	1	1	1	1	1	1	1	2	1	1	1	1	10
	New.ReferenceOTU43060	1	1	1	1	1	1	1	1	1	1	1	1	1	1	9	1	1	1	1	1	1	1	1	1	1	1	1	1	1	1	1	1	1	1	1
	New.ReferenceOTU4855	1	1	1	1	96	1	1	1	1	24	1	1	1	1	47	1	1	1	1	7	1	1	1	1	13	1	1	1	1	7	1	1	1	1	26
	New.ReferenceOTU15213	1	1	1	1	1	1	1	1	1	3	1	1	1	1	1	1	1	1	1	2	1	1	1	1	2	1	1	1	1	2	1	1	1	1	1
	New.ReferenceOTU34676	1	1	1	1	1	1	1	1	1	1	1	1	1	1	1	1	1	1	1	1	1	1	1	1	36	1	1	1	1	1	1	1	1	1	1
	New.ReferenceOTU22810	1	1	1	1	2	1	1	1	1	3	1	1	1	1	1	1	1	1	1	11	1	1	1	1	1	1	1	1	1	1	1	1	1	1	1
	New.ReferenceOTU22816	1	1	1	1	3	1	1	1	1	2	1	1	1	1	3	1	1	1	1.75	3	1	1	1	1	5	1	1	1	2	4	1	1	1	1	2
	New.ReferenceOTU22819	1	1	1	1	1	1	1	1	1	4	1	1	1	1	1	1	1	1	1	3	1	1	1	1	1	1	1	1	1	6	1	1	1	1	3
	New.ReferenceOTU26318	1	1	1	1	11	1	1	1	1	2	1	1	1	1	1	1	1	1	1	1	1	1	1	1	8	1	1	1	1	1	1	1	1	1	1
	New.ReferenceOTU26319	1	1	1	1	21	1	1	1	1	2	1	1	1	1	80	1	1	1	1	4	1	1	1	1	4	1	1	1	1	1	1	1	1	1	613
	New.ReferenceOTU32857	1	1	1	1	1	1	1	1	1	6	1	1	1	1	14	1	1	1	1	1	1	1	1	1	1	1	1	1	1	1	1	1	1	1	1
	New.ReferenceOTU32853	1	1	1	1	1	1	1	1	1	1	1	1	1	1	2	1	1	1	1	2	1	1	1	1	1	1	1	1	1	2	1	1	1	1	2
	New.ReferenceOTU32850	1	1	1	1	2	1	1	1	1	3	1	1	1	1	7	1	1	1	1	1	1	1	1	1	1	1	1	1	1	1	1	1	1	1	1
	New.ReferenceOTU5819	1	1	1	1	1	1	1	1	1	4	1	1	1	1	5	1	1	1	1	65	1	1	1	1	1	1	1	1	1	1	1	1	1	1	3
	New.ReferenceOTU20415	1	1	1	1	1	1	1	1	1	1	1	1	1	1	2	1	1	1	1	1	1	1	1	1	6	1	1	1	1	4	1	1	1	1	17
	New.ReferenceOTU14167	1	1	1	1	1	1	1	1	1	1	1	1	1	1	1	1	1	1	1	1	1	1	1	1	2	1	1	1	1	2	1	1	1	1	7
	New.ReferenceOTU14161	1	1	1	1	94	1	1	1	1	1	1	1	1	1	2	1	1	1	1	2	1	1	1	1	1	1	1	1	1	1	1	1	1	1	5
	New.ReferenceOTU48819	1	1	1	1	4	1	1	1	1	10	1	1	1	1	1	1	1	1	1	2	1	1	1	1	2	1	1	1	1	9	1	1	1	1	2
	New.ReferenceOTU48816	1	1	1	1	2	1	1	1	1	1	1	1	1	1	2	1	1	1	1	3	1	1	1	1	1	1	1	1	1	1	1	1	1	1	46
	New.ReferenceOTU13303	1	1	1	1	1	1	1	1	1	2	1	1	1	1	1	1	1	1	1	1	1	1	1	1	1	1	1	1	1	1	1	1	1	1	5
	New.ReferenceOTU13300	1	1	1	1	1	1	1	1	1	1	1	1	1	1	1	1	1	1	1	5	1	1	1	1	2	1	1	1	1	1	1	1	1	1	1
	New.ReferenceOTU13309	1	1	1	1	1	1	1	1	1	1	1	1	1	1	13	1	1	1	1	2	1	1	1	1	1	1	1	1	1	1	1	1	1	1	2
	New.ReferenceOTU13308	1	1	1	1	1	1	1	1	1	14	1	1	1	1	10	1	1	1	1	1	1	1	1	1	2	1	1	1	1	4	1	1	1	1	1
	New.ReferenceOTU56284	1	1	1	1	1	1	1	1	1	1	1	1	1	1	4	1	1	1	1	1	1	1	1	1	1	1	1	1	1	1	1	1	1	1	3913
	New.ReferenceOTU56286	1	1	1	1	5	1	1	1	1	4	1	1	1	1	2	1	1	1	1	2	1	1	1	1	1	1	1	1	1	1	1	1	1	1	2
	New.ReferenceOTU55954	1	1	1	1	25	1	1	1	1	1	1	1	1	1	10	1	1	1	1	20	1	1	1	1	14	1	1	1	1	10	1	1	1	1	22
	New.ReferenceOTU38988	1	1	1	1	20	1	1	1	2	8	1	1	1	1	13	1	1	1	1	3	1	1	1	1	5	1	1	1	1	15	1	1	1	1	9
	New.ReferenceOTU38982	1	1	1	1	1	1	1	1	1	1	1	1	1	1	1	1	1	1	1	1	1	1	1	1	7	1	1	1	1	1	1	1	1	1	1
	New.ReferenceOTU17537	1	1	1	1	2	1	1	1	1	1	1	1	1	1	2	1	1	1	1	24	1	1	1	1	2	1	1	1	1	2	1	1	1	1	194
	New.ReferenceOTU17530	1	1	1	1	1	1	1	1	1	1	1	1	1	1	1	1	1	1	1	4	1	1	1	1	2	1	1	1	1	1	1	1	1	1	1
	New.ReferenceOTU17538	1	1	1	1	5	1	1	1	1	1	1	1	1	1	5	1	1	1	1	2	1	1	1	1	3	1	1	1	1	7	1	1	1	1	11
	New.ReferenceOTU10490	1	1	1	1	1	1	1	1	1	2	1	1	1	1	2	1	1	1	1	2	1	1	1	1	3	1	1	1	1	1	1	1	1	1	2
	New.ReferenceOTU53503	1	1	1	1	1	1	1	1	1	1	1	1	1	1	1	1	1	1	1	1	1	1	1	1	1	1	1	1	1	27	1	1	1	1	1
	New.ReferenceOTU56750	1	1	1	1	13	1	1	1	1	26	1	1	1	1	2	1	1	1	1	10	1	1	1	1	2	1	1	1	1	3	1	1	1	1	15
	New.ReferenceOTU25138	1	1	1	1	1	1	1	1	1	6	1	1	1	1	2	1	1	1	1	6	1	1	1	1	1	1	1	1	1	1	1	1	1	1	4
	New.ReferenceOTU52452	1	1	1	1	1	1	1	1	1	1	1	1	1	1	25	1	1	1	1	1	1	1	1	1	1	1	1	1	1	1	1	1	1	1	2
	New.ReferenceOTU55487	1	1	1	1	1	1	1	1	1	1	1	1	1	1	3	1	1	1	1	1	1	1	1	1	1	1	1	1	1	3	1	1	1	1	2
	New.ReferenceOTU55489	1	1	1	1	1	1	1	1	1	1	1	1	1	1	4	1	1	1	1	3	1	1	1	1	1	1	1	1	1	1	1	1	1	1	1
	New.ReferenceOTU10498	1	1	1	1	7	1	1	1	1	13	1	1	1	1	4	1	1	1	1	1	1	1	1	1	1	1	1	1	1	1	1	1	1	1	10
	New.ReferenceOTU18219	1	1	1	1	1	1	1	1	1	10	1	1	1	1	1	1	1	1	1	1	1	1	1	1	16	1	1	1	1	1	1	1	1	1	14
	New.ReferenceOTU6367	1	1	1	1	1	1	1	1	1	6	1	1	1	1	1	1	1	1	1	3	1	1	1	1	1	1	1	1	1	1	1	1	1	1	1
	New.ReferenceOTU14949	1	1	1	1	5	1	1	1	1	1	1	1	1	1	5264	1	1	1	1	84	1	1	1	1	1268	1	1	1	1	17	1	1	1	1	2
	New.ReferenceOTU14947	1	1	1	1	2	1	1	1	1	18	1	1	1	1	4	1	1	1	1	2	1	1	1	1	1	1	1	1	1	12	1	1	1	1	5
	New.ReferenceOTU14940	1	1	1	1	1	1	1	1	1	2	1	1	1	1	9	1	1	1	1	2	1	1	1	1	4	1	1	1	1	40	1	1	1	1	1
	New.ReferenceOTU14943	1	1	1	1	2	1	1	1	1	2	1	1	1	1	2	1	1	1	1	1	1	1	1	1	1	1	1	1	1	1	1	1	1	1	6
	New.ReferenceOTU55224	1	1	1	1	1	1	1	1	1	12	1	1	1	1	1	1	1	1	1	1	1	1	1	1	3	1	1	1	1	68	1	1	1	1	25
	New.ReferenceOTU11275	1	1	1	1	26	1	1	1	1	454	1	1	1	1	12	1	1	1	1	7	1	1	1	1	8	1	1	1	1	4	1	1	1	1	91
	New.ReferenceOTU8555	1	1	1	1	1	1	1	1	1	2	1	1	1	1	1	1	1	1	1	3	1	1	1	1	1	1	1	1	1	1	1	1	1	1	4
	New.ReferenceOTU34537	1	1	1	1	3	1	1	1	1	1	1	1	1	1	2	1	1	1	1	1	1	1	1	1	2	1	1	1	1	2	1	1	1	1	26
	New.ReferenceOTU45214	1	1	1	1	1	1	1	1	1	20	1	1	1	1	1	1	1	1	1	1	1	1	1	1	1	1	1	1	1	4	1	1	1	1	1
	New.ReferenceOTU34538	1	1	1	1	1	1	1	1	1	2	1	1	1	1	2	1	1	1	1	2	1	1	1	1	1	1	1	1	1	1	1	1	1	1	19
	New.ReferenceOTU49746	1	1	1	1	1	1	1	1	1	5	1	1	1	1	1	1	1	1	1	1	1	1	1	1	5	1	1	1	1	1	1	1	1	1	1
	New.ReferenceOTU49740	1	1	1	1	1	1	1	1	1	70	1	1	1	1	1	1	1	1	1	1	1	1	1	1	1	1	1	1	1	1	1	1	1	1	1
	New.ReferenceOTU49741	1	1	1	1	1	1	1	1	1	1	1	1	1	1	1	1	1	1	1	2	1	1	1	1	1	1	1	1	1	1	1	1	1	1	4
	New.ReferenceOTU53863	1	1	1	1	1	1	1	1	1	1	1	1	1	1	1	1	1	1	1	1	1	1	1	1	1	1	1	1	1	212	1	1	1	1	1
	New.ReferenceOTU41248	1	1	1	1	2	1	1	1	1	3	1	1	1	1	3	1	1	1	1	7	1	1	1	1	3	1	1	1	1	14	1	1	1	1	2
	New.ReferenceOTU46299	1	1	1	1	1	1	1	1	1	5	1	1	1	1	1	1	1	1	1	6	1	1	1	1	3	1	1	1	1	4	1	1	1	1	42
	New.ReferenceOTU41245	1	1	1	1	20	1	1	1	1	1	1	1	1	1	2	1	1	1	1	1	1	1	1	1	1	1	1	1	1	1	1	1	1	1	1
	New.ReferenceOTU46295	1	1	1	1	3	1	1	1	1	2	1	1	1	1	3	1	1	1	1	2	1	1	1	1	3	1	1	1	1	2	1	1	1	1	3
	New.ReferenceOTU41246	1	1	1	1	1	1	1	1	1	1	1	1	1	1	1	1	1	1	1	1	1	1	1	1	5	1	1	1	1	1	1	1	1	1	60
	New.ReferenceOTU42531	1	1	1	1	4	1	1	1	1	1	1	1	1	1	1	1	1	1	1	1	1	1	1	1	1	1	1	1	1	22	1	1	1	1	1
	New.ReferenceOTU42536	1	1	1	1	6	1	1	1	1	2	1	1	1	1	1	1	1	1	1	1	1	1	1	1	4	1	1	1	1	5	1	1	1	1	15
	New.ReferenceOTU42535	1	1	1	1	1	1	1	1	1	1	1	1	1	1	2	1	1	1	1	1	1	1	1	1	4	1	1	1	1	1	1	1	1	1	2
	New.ReferenceOTU39294	1	1	1	1	2	1	1	1	1	1	1	1	1	1	3	1	1	1	1	2	1	1	1	1	32	1	1	1	1	645	1	1	1	1	221
	New.ReferenceOTU6928	1	1	1	1	1	1	1	1	1	1	1	1	1	1	1	1	1	1	1	1	1	1	1	1	1	1	1	1	1	1	1	1	1	1	68
	New.ReferenceOTU43665	1	1	1	1	2	1	1	1	1	2	1	1	1	1	3	1	1	1	1	4	1	1	1	1	2	1	1	1	1	2	1	1	1	1	3
	New.ReferenceOTU31809	1	1	1	1	2	1	1	1	1	22	1	1	1	1	2	1	1	1	1	2	1	1	1	1	2	1	1	1	1	2	1	1	1	1	3
	New.ReferenceOTU12207	1	1	1	1	1	1	1	1	1	1	1	1	1	1	2	1	1	1	1	1	1	1	1	1	26	1	1	1	1	47	1	1	1	1	1
	New.ReferenceOTU26151	1	1	1	1	5	1	1	1	1	5	1	1	1	1	4	1	1	1	1	4	1	1	1	1	1	1	1	1	1	1	1	1	1	1	9
	New.ReferenceOTU28467	1	1	1	1	1	1	1	1	1	1	1	1	1	1	1	1	1	1	1	1	1	1	1	1	1	1	1	1	1	1	1	1	1	1	6
	New.ReferenceOTU20655	1	1	1	1	15	1	1	1	1	1	1	1	1	1	1	1	1	1	1	1	1	1	1	1	1	1	1	1	1	1	1	1	1	1	1
	New.ReferenceOTU26482	1	1	1	1	17	1	1	1	1	2	1	1	1	1	12	1	1	1	1	2	1	1	1	1	5	1	1	1	1	10	1	1	1	1	2
	New.ReferenceOTU40514	1	1	1	1	304	1	1	1	1	1	1	1	1	1	1	1	1	1	1	2	1	1	1	1	2	1	1	1	1	2	1	1	1	1	2
	New.ReferenceOTU4389	1	1	1	1	13	1	1	1	1	1	1	1	1	1	2	1	1	1	1	12	1	1	1	1	1	1	1	1	1	1	1	1	1	1	2
	New.ReferenceOTU4380	1	1	1	1	1	1	1	1	1	1	1	1	1	1	1	1	1	1	1	1	1	1	1	1	105	1	1	1	1	24	1	1	1	1	3
	New.ReferenceOTU4384	1	1	1	1	6	1	1	1	1	5	1	1	1	1	13	1	1	1	1	16	1	1	1	1	1	1	1	1	1	2	1	1	1	1	6
	New.ReferenceOTU4653	1	1	1	1	3	1	1	1	1	1	1	1	1	1	1	1	1	1	1	1	1	1	1	1	1	1	1	1	1	1	1	1	1	1	4
	New.ReferenceOTU27354	1	1	1	1	2	1	1	1	1	2	1	1	1	1	2	1	1	1	1	1	1	1	1	1	2	1	1	1	1	2	1	1	1	1	2
	New.ReferenceOTU27359	1	1	1	1	6	1	1	1	1	1	1	1	1	1	2	1	1	1	1	2	1	1	1	1	1	1	1	1	1	3	1	1	1	1	4
	New.ReferenceOTU21216	1	1	1	1	7	1	1	1	1	6	1	1	1	1	8	1	1	1	1	2	1	1	1	1	11	1	1	1	1	39	1	1	1	1	3
	New.ReferenceOTU33510	1	1	1	1	1	1	1	1	1	1	1	1	1	1	8	1	1	1	1	1	1	1	1	1	35	1	1	1	1	1	1	1	1	1	1
	New.ReferenceOTU33519	1	1	1	1	3	1	1	1	2	5	1	1	1	1	2	1	1	1	1	5	1	1	1	1	3	1	1	1	2	4	1	1	1	2	3
	New.ReferenceOTU4987	1	1	1	1	56	1	1	1	1	1	1	1	1	1	2	1	1	1	1	1	1	1	1	1	1	1	1	1	1	1	1	1	1	1	1
	New.ReferenceOTU32643	1	1	1	1	1	1	1	1	1	5	1	1	1	1	1	1	1	1	1	1	1	1	1	1	2	1	1	1	1	4	1	1	1	1	3
	New.ReferenceOTU32642	1	1	1	1	15	1	1	1	1	2	1	1	1	1	1	1	1	1	1	1	1	1	1	1	1	1	1	1	1	1	1	1	1	1	1
	New.ReferenceOTU39618	1	1	1	1	2	1	1	1	1	2	1	1	1	1	9	1	1	1	1	2	1	1	1	1	1	1	1	1	1	1	1	1	1	1	275
	New.ReferenceOTU39610	1	1	1	1	3	1	1	1	1	2	1	1	1	1	3	1	1	1	1	5	1	1	1	1	2	1	1	1	1	2	1	1	1	1	8
	New.ReferenceOTU5526	1	1	1	1	1	1	1	1	1	3	1	1	1	1	10	1	1	1	1	1	1	1	1	1	1	1	1	1	1	1	1	1	1	1	1
	New.ReferenceOTU35918	1	1	1	1	5	1	1	1	1	1	1	1	1	1	6	1	1	1	1	4	1	1	1	1	6	1	1	1	1	13	1	1	1	1	26
	New.ReferenceOTU34498	1	1	1	1	4	1	1	1	1	5	1	1	1	1	5	1	1	1	1	1	1	1	1	1	6	1	1	1	1	1	1	1	1	1	7
	New.ReferenceOTU26978	1	1	1	1	2	1	1	1	1	3	1	1	1	1	4	1	1	1	1	4	1	1	1	1	1	1	1	1	1	32	1	1	1	1	3
	New.ReferenceOTU26975	1	1	1	1	1	1	1	1	1	1	1	1	1	1	8	1	1	1	1	1	1	1	1	1	1	1	1	1	1	2	1	1	1	1	6
	New.ReferenceOTU26970	1	1	1	1	1	1	1	1	1	1	1	1	1	1	1	1	1	1	1	190	1	1	1	1	3	1	1	1	1	1	1	1	1	1	2
	New.ReferenceOTU26971	1	1	1	1	6	1	1	1	1	4	1	1	1	1	1	1	1	1	1	1	1	1	1	1	1	1	1	1	1	1	1	1	1	1	1
	New.ReferenceOTU26972	1	1	1	1	9	1	1	1	1	1	1	1	1	1	1	1	1	1	1	1	1	1	1	1	2	1	1	1	1	1	1	1	1	1	4
	New.ReferenceOTU3142	1	1	1	1	27	1	1	1	1	1	1	1	1	1	1	1	1	1	1	3	1	1	1	1	1	1	1	1	1	1	1	1	1	1	2
	New.ReferenceOTU25441	1	1	1	1	2	1	1	1	1	2	1	1	1	1	1	1	1	1	1	3	1	1	1	1	7	1	1	1	1	3	1	1	1	1	10
	New.ReferenceOTU25442	1	1	1	1	6	1	1	1	1	32	1	1	1	1	2	1	1	1	1	5	1	1	1	1	2	1	1	1	1	3	1	1	1	1	96
	New.ReferenceOTU25447	1	1	1	1	3	1	1	1	1	4	1	1	1	1	3	1	1	1	1	3	1	1	1	1	8	1	1	1	1	2	1	1	1	1	2
	New.ReferenceOTU38520	1	1	1	1	5	1	1	1	1	2	1	1	1	1	3	1	1	1	1	1	1	1	1	1	3	1	1	1	1	1	1	1	1	1	13
	New.ReferenceOTU23849	1	1	1	1	1	1	1	1	1	3261	1	1	1	1	3	1	1	1	1	1	1	1	1	1	16	1	1	1	1	16	1	1	1	1	13
	New.ReferenceOTU38252	1	1	1	1	1	1	1	1	1	1	1	1	1	1	2	1	1	1	1	1	1	1	1	1	1	1	1	1	1	1	1	1	1	1	14
	New.ReferenceOTU42278	1	1	1	1	1	1	1	1	1	1	1	1	1	1	1	1	1	1	1	1	1	1	1	1	1	1	1	1	1	1	1	1	1	1	61
	New.ReferenceOTU54511	1	1	1	1	1	1	1	1	1	16	1	1	1	1	1	1	1	1	1	1	1	1	1	1	1	1	1	1	1	1	1	1	1	1	1
	New.ReferenceOTU37421	1	1	1	1	4	1	1	1	1	2	1	1	1	1	1	1	1	1	1	2	1	1	1	1	1	1	1	1	1	1	1	1	1	1	2
	New.ReferenceOTU8712	1	1	1	1	2	1	1	1	1	2	1	1	1	1	8	1	1	1	1	6	1	1	1	1	4	1	1	1	1	1	1	1	1	1	13
	New.ReferenceOTU16974	1	1	1	1	3	1	1	1	1	1	1	1	1	1	2	1	1	1	1	1	1	1	1	1	1	1	1	1	1	1	1	1	1	1	27
	New.ReferenceOTU16972	1	1	1	1	1	1	1	1	1	1	1	1	1	1	7	1	1	1	1	1	1	1	1	1	1	1	1	1	1	1	1	1	1	1	1
	New.ReferenceOTU53988	1	1	1	1	3	1	1	1	2	7	1	1	1	1	2	1	1	1	1	2	1	1	1	1	4	1	1	1	2	3	1	1	1	2	5
	New.ReferenceOTU1631	1	1	1	1	1	1	1	1	1	3	1	1	1	1	1	1	1	1	1	1	1	1	1	1	1	1	1	1	1	1	1	1	1	1	15
	New.ReferenceOTU34736	1	1	1	1	9	1	1	1	1	1	1	1	1	1	1	1	1	1	1	1	1	1	1	1	1	1	1	1	1	1	1	1	1	1	1
	New.ReferenceOTU15407	1	1	1	1	88	1	1	1	2	62	1	1	1	1	71	1	1	1	1	12	1	1	1	1	46	1	1	1	1	20	1	1	1	1	27
	New.ReferenceOTU15403	1	1	1	1	1	1	1	1	1	2	1	1	1	1	3	1	1	1	1	1	1	1	1	1	1	1	1	1	1	1	1	1	1	1	10
	New.ReferenceOTU36778	1	1	1	1	1	1	1	1	1	1	1	1	1	1	14	1	1	1	1	1	1	1	1	1	1	1	1	1	1	1	1	1	1	1	1
	New.ReferenceOTU13802	1	1	1	4.5	16	1	1	2	3	17	1	1	1	3	16	1	1	1.5	4	34	1	1	1	3	12	1	1	3	6.5	27	1	1	1	2	11
	New.ReferenceOTU13803	1	1	1	1	1	1	1	1	1	2	1	1	1	1	1	1	1	1	1	1	1	1	1	1	1	1	1	1	1	5	1	1	1	1	1
	New.ReferenceOTU36488	1	1	1	1	1	1	1	1	1	2	1	1	1	1	1	1	1	1	1	3	1	1	1	1	1	1	1	1	1	4	1	1	1	1	1
	New.ReferenceOTU49234	1	1	1	1	1	1	1	1	1	1	1	1	1	1	1	1	1	1	1	4	1	1	1	1	1	1	1	1	1	6	1	1	1	1	1
	New.ReferenceOTU49235	1	1	1	1	1	1	1	1	1	1	1	1	1	1	5	1	1	1	1	1	1	1	1	1	12	1	1	1	1	71	1	1	1	1	1
	New.ReferenceOTU17316	1	1	1	1	8	1	1	1	1	1	1	1	1	1	2	1	1	1	1	1	1	1	1	1	2	1	1	1	1	1	1	1	1	1	1
	New.ReferenceOTU49237	1	1	1	1	1	1	1	1	1	1	1	1	1	1	1	1	1	1	1	1	1	1	1	1	1	1	1	1	1	1	1	1	1	1	8
	New.ReferenceOTU49238	1	1	1	1	32	1	1	1	1	104	1	1	1	1	1	1	1	1	1	1	1	1	1	1	1	1	1	1	1	1	1	1	1	1	1
	New.ReferenceOTU14466	1	1	1	1	2	1	1	1	1	2	1	1	1	1	2	1	1	1	1	3	1	1	1	1	2	1	1	1	1	3	1	1	1	1	5
	New.ReferenceOTU16190	1	1	1	1	2	1	1	1	1	6	1	1	1	1	1	1	1	1	1	4	1	1	1	1	1	1	1	1	1	9	1	1	1	1	2
	New.ReferenceOTU13113	1	1	1	1	2	1	1	1	1	4	1	1	1	1	9	1	1	1	1	2	1	1	1	1	2	1	1	1	1	1	1	1	1	1	4
	New.ReferenceOTU13111	1	1	1	1	1	1	1	1	1	2	1	1	1	1	1	1	1	1	1	1	1	1	1	1	2	1	1	1	1	1	1	1	1	1	4
	New.ReferenceOTU13118	1	1	1	1	1	1	1	1	1	44	1	1	1	1	1	1	1	1	1	12	1	1	1	1	2	1	1	1	1	2	1	1	1	1	1
	New.ReferenceOTU24183	1	1	1	1	1	1	1	1	1	13	1	1	1	1	2	1	1	1	1	1	1	1	1	1	1	1	1	1	1	1	1	1	1	1	5
	New.ReferenceOTU24186	1	1	1	1	2	1	1	2	2	4	1	1	1	1	4	1	1	1	2	3	1	1	1	2	4	1	1	1	2	4	1	1	1	2	4
	New.ReferenceOTU53200	1	1	1	1	2	1	1	1	1	1	1	1	1	1	11	1	1	1	1	1	1	1	1	1	1	1	1	1	1	47	1	1	1	1	2
	New.ReferenceOTU49316	1	1	1	1	6	1	1	1	1	3	1	1	1	1	1	1	1	1	1	2	1	1	1	1	2	1	1	1	1	1	1	1	1	1	2
	New.ReferenceOTU24459	1	1	1	1	4	1	1	1	1	1	1	1	1	1	2	1	1	1	1	4	1	1	1	1	4	1	1	1	1	1	1	1	1	1	1
	New.ReferenceOTU18976	1	1	1	1	3	1	1	1	1.25	4	1	1	1	1	2	1	1	1	1.75	3	1	1	1	1	4	1	1	1	1.5	2	1	1	1	2	3
	New.ReferenceOTU24454	1	1	1	1	6	1	1	1	1	7	1	1	1	1	2	1	1	1	1	1	1	1	1	1	1	1	1	1	1	11	1	1	1	1	4
	New.ReferenceOTU19373	1	1	1	1	12	1	1	1	2	13	1	1	1	1	4	1	1	1	1	5	1	1	1	1	7	1	1	1	1	12	1	1	1	1	10
	New.ReferenceOTU52554	1	1	1	1	1	1	1	1	1	1	1	1	1	1	1	1	1	1	1	1	1	1	1	1	4	1	1	1	1	22	1	1	1	1	8
	New.ReferenceOTU12449	1	1	1	1	2	1	1	1	1	3	1	1	1	1	1	1	1	1	1	69	1	1	1	1	1	1	1	1	1	1	1	1	1	1	1
	New.ReferenceOTU52551	1	1	1	1	1	1	1	1	1	1	1	1	1	1	1	1	1	1	1	21	1	1	1	1	1	1	1	1	1	1	1	1	1	1	1
	New.ReferenceOTU52550	1	1	1	1	1	1	1	1	1	2	1	1	1	1	3	1	1	1	1	1	1	1	1	1	2	1	1	1	1	8	1	1	1	1	1
	New.ReferenceOTU12447	1	1	1	1	13	1	1	1	1	140	1	1	1	1	81	1	1	1	1	6	1	1	1	1	60	1	1	1	1	4	1	1	1	3	115
	New.ReferenceOTU12444	1	1	1	1	10	1	1	1	1	20	1	1	1	1	14	1	1	1	1	3	1	1	1	1	5	1	1	1	1	6	1	1	1	1	4
	New.ReferenceOTU54894	1	1	1	1	5	1	1	1	1	1	1	1	1	1	1	1	1	1	1	1	1	1	1	1	1	1	1	1	1	179	1	1	1	1	1
	New.ReferenceOTU54895	1	1	1	1	1	1	1	1	1	1	1	1	1	1	1	1	1	1	1	2	1	1	1	1	2	1	1	1	1	1	1	1	1	1	9
	New.ReferenceOTU18026	1	1	1	1	1	1	1	1	1	1	1	1	1	1	1	1	1	1	1	1	1	1	1	1	1	1	1	1	1	39	1	1	1	1	1
	New.ReferenceOTU18028	1	1	1	1	1	1	1	1	1	24	1	1	1	1	7	1	1	1	1	8	1	1	1	1	1	1	1	1	1	1	1	1	1	1	142
	New.ReferenceOTU45392	1	1	1	1	1	1	1	1	1	2	1	1	1	1	2	1	1	1	1	10	1	1	1	1	2	1	1	1	1	1	1	1	1	1	2
	New.ReferenceOTU45399	1	1	1	1	1	1	1	1	1	3	1	1	1	1	1	1	1	1	1	2	1	1	1	1	9	1	1	1	1	1	1	1	1	1	38
	New.ReferenceOTU47823	1	1	1	1	1	1	1	1	1	1	1	1	1	1	1	1	1	1	1	25	1	1	1	1	3	1	1	1	1	1	1	1	1	1	2
	New.ReferenceOTU47827	1	1	1	1	2	1	1	1	1	1	1	1	1	1	9	1	1	1	1	5	1	1	1	1	5	1	1	1	1	2	1	1	1	1	2
	New.ReferenceOTU47825	1	1	1	1	1	1	1	1	1	22	1	1	1	1	55	1	1	1	1	1	1	1	1	1	1	1	1	1	1	2	1	1	1	1	2
	New.ReferenceOTU507	1	1	1	1	1	1	1	1	1	1	1	1	1	1	2	1	1	1	1	4	1	1	1	1	1	1	1	1	1	1	1	1	1	1	2
	New.ReferenceOTU43252	1	1	1	1	2	1	1	1	1	2	1	1	1	1	2	1	1	1	1	4	1	1	1	1	2	1	1	1	1	2	1	1	1	1	3
	New.ReferenceOTU43255	1	1	1	1	1	1	1	1	1	1	1	1	1	1	29	1	1	1	1	1	1	1	1	1	1	1	1	1	1	1	1	1	1	1	2
	New.ReferenceOTU28984	1	1	1	1	1	1	1	1	1	1	1	1	1	1	1	1	1	1	1	10	1	1	1	1	2	1	1	1	1	1	1	1	1	1	1
	New.ReferenceOTU28983	1	1	1	1	4	1	1	1	1	471	1	1	1	1	3	1	1	1	1	2	1	1	1	1	2	1	1	1	1	1	1	1	1	1	4
	New.ReferenceOTU28980	1	1	1	1	2	1	1	1	1	12	1	1	1	1	2	1	1	1	1	2	1	1	1	1	1	1	1	1	1	1	1	1	1	1	9
	New.ReferenceOTU44708	1	1	1	1	1	1	1	1	1	7	1	1	1	1	1	1	1	1	1	1	1	1	1	1	1	1	1	1	1	1	1	1	1	1	2
	New.ReferenceOTU23532	1	1	1	1	2	1	1	1	1	1	1	1	1	1	1	1	1	1	1	93	1	1	1	1	1	1	1	1	1	1	1	1	1	1	2
	New.ReferenceOTU23531	1	1	1	1	1	1	1	1	1	1	1	1	1	1	10	1	1	1	1	1	1	1	1	1	7	1	1	1	1	1	1	1	1	1	2
	New.ReferenceOTU26725	1	1	1	1	3	1	1	1	1	38	1	1	1	1	2	1	1	1	1	1	1	1	1	1	3	1	1	1	1	1	1	1	1	1	26
	New.ReferenceOTU23536	1	1	1	1	6	1	1	1	1	2	1	1	1	1	2	1	1	1	1	2	1	1	1	1	1	1	1	1	1	11	1	1	1	1	17
	New.ReferenceOTU26727	1	1	1	1	3	1	1	1	1	5	1	1	1	1	7	1	1	1	1	5	1	1	1	2	9	1	1	1	2	5	1	1	1	1	3
	New.ReferenceOTU23534	1	1	1	1	1	1	1	1	1	1	1	1	1	1	1	1	1	1	1	5	1	1	1	1	1	1	1	1	1	3	1	1	1	1	5
	New.ReferenceOTU21973	1	1	1	1	1	1	1	1	1	9	1	1	1	1	6	1	1	1	1	1	1	1	1	1	1	1	1	1	1	1	1	1	1	1	1
	New.ReferenceOTU21976	1	1	1	1	2	1	1	1	1	2	1	1	1	1	2	1	1	1	1	2	1	1	1	1	1	1	1	1	1	2	1	1	1	1	1
	New.ReferenceOTU33494	1	1	1	1	1	1	1	1	1	1	1	1	1	1	10	1	1	1	1	1	1	1	1	1	1	1	1	1	1	1	1	1	1	1	18
	New.ReferenceOTU33491	1	1	1	1	1	1	1	1	1	1	1	1	1	1	1	1	1	1	1	1	1	1	1	1	8	1	1	1	1	1	1	1	1	1	1
	New.ReferenceOTU33498	1	1	1	1	1	1	1	1	1	1	1	1	1	1	1	1	1	1	1	1	1	1	1	1	1	1	1	1	1	4	1	1	1	1	6
	New.ReferenceOTU21396	1	1	1	1	4	1	1	1	1	5	1	1	1	1	3	1	1	1	1	6	1	1	1	1	27	1	1	1	1	3	1	1	1	1	8
	New.ReferenceOTU14829	1	1	1	1	4	1	1	1	1	302	1	1	1	1	15	1	1	1	1	12	1	1	1	1	1	1	1	1	1	20	1	1	1	1	3
	New.ReferenceOTU33725	1	1	1	1	3	1	1	1	1	9	1	1	1	1	8	1	1	1	1	2	1	1	1	1	4	1	1	1	1	5	1	1	1	1	7
	New.ReferenceOTU46832	1	1	1	1	1	1	1	1	1	2	1	1	1	1	3	1	1	1	1	2	1	1	1	1	1	1	1	1	1	10	1	1	1	1	2
	New.ReferenceOTU20642	1	1	1	1	2	1	1	1	1	2	1	1	1	1	1	1	1	1	1	1	1	1	1	1	1	1	1	1	1	1	1	1	1	1	2
	New.ReferenceOTU29566	1	1	1	1	1	1	1	1	1	1	1	1	1	1	1	1	1	1	1	1	1	1	1	1	1	1	1	1	1	1	1	1	1	1	206
	New.ReferenceOTU29562	1	1	1	1	7	1	1	1	1	8	1	1	1	1	2	1	1	1	1	2	1	1	1	1	1	1	1	1	1	1	1	1	1	1	18
	New.ReferenceOTU21021	1	1	1	1	20	1	1	1	1	1	1	1	1	1	1	1	1	1	1	1	1	1	1	1	1	1	1	1	1	1	1	1	1	1	1
	New.ReferenceOTU21024	1	1	1	1	3	1	1	1	1	78	1	1	1	1	13	1	1	1	1	3	1	1	1	1	4	1	1	1	1	2	1	1	1	1	4
	New.ReferenceOTU20649	1	1	1	1	1	1	1	1	1	1	1	1	1	1	8	1	1	1	1	1	1	1	1	1	1	1	1	1	1	1	1	1	1	1	1
	New.ReferenceOTU24618	1	1	1	1	7	1	1	1	1	9	1	1	1	1	2	1	1	1	1	8	1	1	1	1	18	1	1	1	1	2	1	1	1	1	4
	New.ReferenceOTU24615	1	1	1	1	1	1	1	1	1	7	1	1	1	1	1	1	1	1	1	1	1	1	1	1	1	1	1	1	1	1	1	1	1	1	1
	New.ReferenceOTU53856	1	1	1	1	1	1	1	1	1	1	1	1	1	1	10	1	1	1	1	1	1	1	1	1	1	1	1	1	1	1	1	1	1	1	1
	New.ReferenceOTU39408	1	1	1	1	1	1	1	1	1	1	1	1	1	1	1	1	1	1	1	1	1	1	1	1	1	1	1	1	1	1	1	1	1	1	7
	New.ReferenceOTU42825	1	1	1	1	1	1	1	1	1	1	1	1	1	1	3	1	1	1	1	51	1	1	1	1	6	1	1	1	1	1	1	1	1	1	2
	New.ReferenceOTU35761	1	1	1	1	1	1	1	1	1	1	1	1	1	1	1	1	1	1	1	16	1	1	1	1	1	1	1	1	1	1	1	1	1	1	1
	New.ReferenceOTU52799	1	1	1	1	1	1	1	1	1	1	1	1	1	1	15	1	1	1	1	2	1	1	1	1	1	1	1	1	1	1	1	1	1	1	32
	New.ReferenceOTU52798	1	1	1	1	1	1	1	1	1	17	1	1	1	1	1	1	1	1	1	1	1	1	1	1	5	1	1	1	1	1	1	1	1	1	1
	New.ReferenceOTU31651	1	1	1	1	1	1	1	1	1	1	1	1	1	1	1	1	1	1	1	1	1	1	1	1	44	1	1	1	1	1	1	1	1	1	2
	New.ReferenceOTU31657	1	1	1	1	1	1	1	1	1	1	1	1	1	1	1	1	1	1	1	1	1	1	1	1	1	1	1	1	1	1	1	1	1	1	7
	New.ReferenceOTU3113	1	1	1	1	102	1	1	1	1	2	1	1	1	1	1	1	1	1	1	1	1	1	1	1	2	1	1	1	1	1	1	1	1	1	1
	New.ReferenceOTU17903	1	1	1	1	8	1	1	1	1	12	1	1	1	1	14	1	1	1	1	3	1	1	1	1	1	1	1	1	1	9	1	1	1	1	7
	New.ReferenceOTU17909	1	1	1	1	1	1	1	1	1	3	1	1	1	1	92	1	1	1	1	2	1	1	1	1	1	1	1	1	1	9	1	1	1	1	2
	New.ReferenceOTU34380	1	1	1	1	1	1	1	1	1	2	1	1	1	1	2	1	1	1	1	2	1	1	1	1	1	1	1	1	1	2	1	1	1	1	2
	New.ReferenceOTU34382	1	1	1	1	1	1	1	1	1	52	1	1	1	1	1	1	1	1	1	1	1	1	1	1	1	1	1	1	1	1	1	1	1	1	1
	New.ReferenceOTU34383	1	1	1	1	2	1	1	1	1	1	1	1	1	1	1	1	1	1	1	1	1	1	1	1	1	1	1	1	1	25	1	1	1	1	1
	New.ReferenceOTU15627	1	1	1	1	27	1	1	1	1	2	1	1	1	1	6	1	1	1	1	4	1	1	1	1	1	1	1	1	1	1	1	1	1	1	10
	New.ReferenceOTU6695	1	1	1	1	1	1	1	1	1	1	1	1	1	1	1	1	1	1	1	1	1	1	1	1	1	1	1	1	1	12	1	1	1	1	3
	New.ReferenceOTU15625	1	1	1	1	1	1	1	1	1	24	1	1	1	1	2	1	1	1	1	1	1	1	1	1	2	1	1	1	1	1	1	1	1	1	1
	New.ReferenceOTU4507	1	1	1	1	1	1	1	1	1	4	1	1	1	1	2	1	1	1	1	3	1	1	1	1	1	1	1	1	1	3	1	1	1	1	4
	New.ReferenceOTU8694	1	1	1	1	1	1	1	1	1	1	1	1	1	1	2	1	1	1	1	28	1	1	1	1	1	1	1	1	1	1	1	1	1	1	24
	New.ReferenceOTU21598	1	1	1	1	2	1	1	1	1	1	1	1	1	1	3	1	1	1	1	2	1	1	1	1	2	1	1	1	1	1	1	1	1	1	1
	New.ReferenceOTU48425	1	1	2	3.5	11	1	1	1	1.25	9	1	1	1	2	7	1	1	1	2.75	8	1	1	1	4	13	1	1	2	3	12	1	1	1	1	6
	New.ReferenceOTU11994	1	1	1	1	1	1	1	1	1	23	1	1	1	1	2	1	1	1	1	1	1	1	1	1	25	1	1	1	1	1	1	1	1	1	1
	New.ReferenceOTU3802	1	1	1	1	13	1	1	1	1	2	1	1	1	1	2	1	1	1	1	5	1	1	1	1	1	1	1	1	1	4	1	1	1	1	2
	New.ReferenceOTU3801	1	1	1	1	1	1	1	1	1	1	1	1	1	1	4	1	1	1	1	2	1	1	1	1	2	1	1	1	1	98	1	1	1	1	1
	New.ReferenceOTU1408	1	1	1	1	11	1	1	1	1	11	1	1	1	1	2	1	1	1	1	2	1	1	1	1	6	1	1	1	1	1	1	1	1	1	4
	New.ReferenceOTU1406	1	1	1	1	3	1	1	1	2	4	1	1	1	1	2	1	1	1	1.75	3	1	1	1	2	3	1	1	1	2	3	1	1	1	2	4
	New.ReferenceOTU15678	1	1	1	2	25	1	1	1	5.25	9	1	1	1	1	22	1	1	1	1	10	1	1	1	1	8	1	1	1	2	15	1	1	1	2	10
	New.ReferenceOTU9251	1	1	1	1	1	1	1	1	1	3	1	1	1	1	1	1	1	1	1	1	1	1	1	1	1	1	1	1	1	1	1	1	1	1	4
	New.ReferenceOTU9250	1	1	1	1	1	1	1	1	1	1	1	1	1	1	5	1	1	1	1	1	1	1	1	1	1	1	1	1	1	2	1	1	1	1	1
	New.ReferenceOTU50555	1	1	1	1	2	1	1	1	1	2	1	1	1	1	2	1	1	1	1	4	1	1	1	1	2	1	1	1	1	3	1	1	1	1	2
	New.ReferenceOTU50553	1	1	1	1	2	1	1	1	2	2	1	1	1	1	4	1	1	1	1	3	1	1	1	1	2	1	1	1	2	5	1	1	1	1	3
	New.ReferenceOTU50552	1	1	1	1	1	1	1	1	1	1	1	1	1	1	1	1	1	1	1	1	1	1	1	1	1	1	1	1	1	1	1	1	1	1	7
	New.ReferenceOTU36522	1	1	1	1	1	1	1	1	1	1	1	1	1	1	1	1	1	1	1	10	1	1	1	1	1	1	1	1	1	1	1	1	1	1	127
	New.ReferenceOTU36523	1	1	1	1	1	1	1	1	1	1	1	1	1	1	1	1	1	1	1	1	1	1	1	1	2	1	1	1	1	19	1	1	1	1	1
	New.ReferenceOTU17293	1	1	1	1	1	1	1	1	1	17	1	1	1	1	1	1	1	1	1	3	1	1	1	1	2	1	1	1	1	1	1	1	1	1	1
	New.ReferenceOTU17294	1	1	1	1	1	1	1	1	1	1	1	1	1	1	1	1	1	1	1	1	1	1	1	1	1	1	1	1	1	1	1	1	1	1	56
	New.ReferenceOTU17122	1	1	1	1	1	1	1	1	1	1	1	1	1	1	1	1	1	1	1	3	1	1	1	1	2016	1	1	1	1	1	1	1	1	1	1
	New.ReferenceOTU17121	1	1	1	1	1	1	1	1	1	3	1	1	1	1	1	1	1	1	1	1	1	1	1	1	3	1	1	1	1	2	1	1	1	1	1
	New.ReferenceOTU17128	1	1	1	1	1	1	1	1	1	1	1	1	1	1	1	1	1	1	1	1	1	1	1	1	50	1	1	1	1	3	1	1	1	1	1
	New.ReferenceOTU19943	1	1	1	1	21	1	1	1	1	19	1	1	1	1	19	1	1	1	1	31	1	1	1	1	17	1	1	1	1	5	1	1	1	1	176
	New.ReferenceOTU19947	1	1	1	1	3	1	1	1	1	3	1	1	1	1	1	1	1	1	1	17	1	1	1	1	1	1	1	1	1	1	1	1	1	1	3
	New.ReferenceOTU57029	1	1	1	1	1	1	1	1	1	1	1	1	1	1	1	1	1	1	1	1	1	1	1	1	21	1	1	1	1	1	1	1	1	1	1
	New.ReferenceOTU57026	1	1	1	1	1	1	1	1	1	1	1	1	1	1	1	1	1	1	1	1	1	1	1	1	5	1	1	1	1	1	1	1	1	1	8
	New.ReferenceOTU13630	1	1	1	1	1	1	1	1	1	1	1	1	1	1	1	1	1	1	1	1	1	1	1	1	1	1	1	1	1	1	1	1	1	1	28
	New.ReferenceOTU35310	1	1	1	1	1	1	1	1	1	12	1	1	1	1	1	1	1	1	1	1	1	1	1	1	36	1	1	1	1	1	1	1	1	1	2
	New.ReferenceOTU39874	1	1	1	1	17	1	1	1	1	1	1	1	1	1	2	1	1	1	1	2	1	1	1	1	1	1	1	1	1	1	1	1	1	1	1
	New.ReferenceOTU18728	1	1	1	1	14	1	1	1	1	1	1	1	1	1	1	1	1	1	1	3	1	1	1	1	2	1	1	1	1	2	1	1	1	1	3
	New.ReferenceOTU18729	1	1	1	1	1	1	1	1	1	1	1	1	1	1	2	1	1	1	1	2	1	1	1	1	1	1	1	1	1	4	1	1	1	1	1
	New.ReferenceOTU56046	1	1	1	1	117	1	1	1	1	1	1	1	1	1	1	1	1	1	1	1	1	1	1	1	1	1	1	1	1	1	1	1	1	1	1
	New.ReferenceOTU11561	1	1	1	1	2	1	1	1	1	10	1	1	1	1	2	1	1	1	1	4	1	1	1	1	3	1	1	1	1	1	1	1	1	1	1
	New.ReferenceOTU11568	1	1	1	1	2	1	1	1	1	4	1	1	1	1	4	1	1	1	1	1	1	1	1	1	11	1	1	1	1	4	1	1	1	1	2
	New.ReferenceOTU55536	1	1	1	1	1	1	1	1	1	1	1	1	1	1	4	1	1	1	1	1	1	1	1	1	22	1	1	1	1	1	1	1	1	1	1
	New.ReferenceOTU55534	1	1	1	1	4	1	1	1	1	4	1	1	1	1	2	1	1	1	1	2	1	1	1	1	1	1	1	1	1	16	1	1	1	1	2
	New.ReferenceOTU55535	1	1	1	1	2	1	1	1	1	3	1	1	1	1	2	1	1	1	1	2	1	1	1	1	1	1	1	1	1	17	1	1	1	1	2
	New.ReferenceOTU19236	1	1	1	1	9	1	1	1	1	7	1	1	1	1	3	1	1	1	1	2	1	1	1	1	2	1	1	1	1	2	1	1	1	1	40
	New.ReferenceOTU11384	1	1	1	1	3	1	1	1	1	3	1	1	1	1	2	1	1	1	1	2	1	1	1	1	2	1	1	1	1	1	1	1	1	1	9
	New.ReferenceOTU11380	1	1	1	1	1	1	1	1	1	1	1	1	1	1	1	1	1	1	1	1	1	1	1	1	19	1	1	1	1	2	1	1	1	1	1
	New.ReferenceOTU51098	1	1	1	1	1	1	1	1	1	1	1	1	1	1	1	1	1	1	1	1	1	1	1	1	1	1	1	1	1	1	1	1	1	1	332
	New.ReferenceOTU51092	1	1	1	1	1	1	1	1	1	1	1	1	1	1	1	1	1	1	1	1	1	1	1	1	6	1	1	1	1	11	1	1	1	1	1
	New.ReferenceOTU44989	1	1	1	1	1	1	1	1	1	2	1	1	1	1	1	1	1	1	1	2	1	1	1	1	1	1	1	1	1	1	1	1	1	1	3
	New.ReferenceOTU5779	1	1	1	1	2	1	1	1	1	15	1	1	1	1	1	1	1	1	1	397	1	1	1	1	1	1	1	1	1	1	1	1	1	1	1
	New.ReferenceOTU51327	1	1	1	1	8	1	1	1	1	4	1	1	1	1	6	1	1	1	1	24	1	1	1	1	9	1	1	1	1	5	1	1	1	1	4
	New.ReferenceOTU51323	1	1	1	1	3	1	1	1	1	2	1	1	1	1	1	1	1	1	1	1	1	1	1	1	1	1	1	1	1	2	1	1	1	1	2
	New.ReferenceOTU10386	1	1	1	1	3	1	1	1	1	2	1	1	1	1	1	1	1	1	1	2	1	1	1	1	1	1	1	1	1	4	1	1	1	1	4
	New.ReferenceOTU10387	1	1	1	1	1	1	1	1	1	9	1	1	1	1	2	1	1	1	1	1	1	1	1	1	4	1	1	1	1	1	1	1	1	1	1
	New.ReferenceOTU45582	1	1	1	1	1	1	1	1	1	1	1	1	1	1	1	1	1	1	1	14	1	1	1	1	1	1	1	1	1	1	1	1	1	1	1
	New.ReferenceOTU286	1	1	1	1	12	1	1	1	1	1	1	1	1	1	1	1	1	1	1	1	1	1	1	1	1	1	1	1	1	1	1	1	1	1	2
	New.ReferenceOTU50054	1	1	1	1	2	1	1	1	1	1	1	1	1	1	107	1	1	1	1	25	1	1	1	1	1	1	1	1	1	1	1	1	1	1	3
	New.ReferenceOTU50052	1	1	1	1	3	1	1	1	1	10	1	1	1	1	6	1	1	1	1	3	1	1	1	1	1	1	1	1	1	2	1	1	1	1	10
	New.ReferenceOTU50051	1	1	1	1	1	1	1	1	1	2	1	1	1	1	1	1	1	1	1	1	1	1	1	1	1	1	1	1	1	1	1	1	1	1	3
	New.ReferenceOTU9995	1	1	1	1	1	1	1	1	1	1	1	1	1	1	2	1	1	1	1	2	1	1	1	1	3	1	1	1	1	2	1	1	1	1	2
	New.ReferenceOTU46584	1	1	1	1	5	1	1	1	1	6	1	1	1	1	1	1	1	1	1	1	1	1	1	1	1	1	1	1	1	1	1	1	1	1	6
	New.ReferenceOTU47672	1	1	1	1	1	1	1	1	1	1	1	1	1	1	1	1	1	1	1	10	1	1	1	1	3	1	1	1	1	1	1	1	1	1	2
	New.ReferenceOTU47675	1	1	1	1	1	1	1	1	1	3	1	1	1	1	1	1	1	1	1	1	1	1	1	1	2	1	1	1	1	4	1	1	1	1	1
	New.ReferenceOTU9998	1	1	1	1	1	1	1	1	1	1	1	1	1	1	24	1	1	1	1	1	1	1	1	1	1	1	1	1	1	1	1	1	1	1	1
	New.ReferenceOTU29157	1	1	1	1	3	1	1	1	1	2	1	1	1	1	2	1	1	1	1	3	1	1	1	1	1	1	1	1	1	1	1	1	1	1	2
	New.ReferenceOTU33815	1	1	1	1	1	1	1	1	1	1	1	1	1	1	38	1	1	1	1	2	1	1	1	1	4	1	1	1	1	2	1	1	1	1	16
	New.ReferenceOTU6457	1	1	1	1	1	1	1	1	1	1	1	1	1	1	1	1	1	1	1	1	1	1	1	1	1	1	1	1	1	1	1	1	1	1	109
	New.ReferenceOTU25819	1	1	1	1	3	1	1	1	2	22	1	1	1	1	2	1	1	1	1	4	1	1	1	1	1	1	1	1	1	6	1	1	1	1	3
	New.ReferenceOTU43351	1	1	1	1	2	1	1	1	1	2	1	1	1	1	2	1	1	1	2	3	1	1	1	1	3	1	1	1	1	3	1	1	1	1	3
	New.ReferenceOTU7327	1	1	1	1	1	1	1	1	1	1	1	1	1	1	2	1	1	1	1	2	1	1	1	1	1	1	1	1	1	3	1	1	1	1	11
	New.ReferenceOTU42912	1	1	1	1	2	1	1	1	1	81	1	1	1	1	2	1	1	1	1	1	1	1	1	1	1	1	1	1	1	1	1	1	1	1	4
	New.ReferenceOTU42913	1	1	1	1	4	1	1	1	1.25	2	1	1	1	1	2	1	1	1	2	6	1	1	1	2	3	1	1	1	2	5	1	1	1	2	4
	New.ReferenceOTU26394	1	1	1	1	1	1	1	1	1	1	1	1	1	1	1	1	1	1	1	1	1	1	1	1	26	1	1	1	1	2	1	1	1	1	1
	New.ReferenceOTU29840	1	1	1	1	7	1	1	1	1	20	1	1	1	1	26	1	1	1	1	3	1	1	1	1	2	1	1	1	1	4	1	1	1	1	10
	New.ReferenceOTU29844	1	1	1	1	1	1	1	1	1	17	1	1	1	1	5	1	1	1	1	4	1	1	1	1	1	1	1	1	1	1	1	1	1	1	19
	New.ReferenceOTU22895	1	1	1	1	1	1	1	1	1	10	1	1	1	1	6	1	1	1	1	1	1	1	1	1	1	1	1	1	1	1	1	1	1	1	1
	New.ReferenceOTU1248	1	1	1	1	2	1	1	1	1	2	1	1	1	1	2	1	1	1	1	1	1	1	1	1	17	1	1	1	1	1	1	1	1	1	18
	New.ReferenceOTU23768	1	1	1	1	1	1	1	1	1	17	1	1	1	1	1	1	1	1	1	1	1	1	1	1	1	1	1	1	1	1	1	1	1	1	2
	New.ReferenceOTU50594	1	1	1	1	1	1	1	1	1	41	1	1	1	1	1	1	1	1	1	1	1	1	1	1	1	1	1	1	1	1	1	1	1	1	1
	New.ReferenceOTU23767	1	1	1	1	3	1	1	1	1	2	1	1	1	1	3	1	1	1	1	2	1	1	1	1	2	1	1	1	1	1	1	1	1	1	1
	New.ReferenceOTU27443	1	1	1	1	8	1	1	1	1	6	1	1	1	1	28	1	1	1	1	6	1	1	1	1	4	1	1	1	1	6	1	1	1	1	2
	New.ReferenceOTU20494	1	1	1	1	3	1	1	1	1	4	1	1	1	1	4	1	1	1	1	1	1	1	1	1	9	1	1	1	1	1	1	1	1	1	3
	New.ReferenceOTU20498	1	1	1	1	1	1	1	1	1	1	1	1	1	1	1	1	1	1	1	93	1	1	1	1	138	1	1	1	1	2	1	1	1	1	1
	New.ReferenceOTU37900	1	1	1	1	5	1	1	1	1	6	1	1	1	1	7	1	1	1	1	1	1	1	1	1	2	1	1	1	1	1	1	1	1	1	9
	New.ReferenceOTU26902	1	1	1	1	1	1	1	1	1	1	1	1	1	1	1	1	1	1	1	2	1	1	1	1	1	1	1	1	1	1	1	1	1	1	76
	New.ReferenceOTU36052	1	1	1	1	1	1	1	1	1	1	1	1	1	1	6	1	1	1	1	1	1	1	1	1	1	1	1	1	1	1	1	1	1	1	4
	New.ReferenceOTU33023	1	1	1	1	3	1	1	1	1	6	1	1	1	1	4	1	1	1	1	1	1	1	1	1	10	1	1	1	1	1	1	1	1	1	36
	New.ReferenceOTU13439	1	1	1	1	1	1	1	1	1	1	1	1	1	1	1	1	1	1	1	1	1	1	1	1	118	1	1	1	1	2	1	1	1	1	1
	New.ReferenceOTU20235	1	1	1	3	18	1	1	1	8.75	72	1	1	1	4	33	1	1	1	1.75	12	1	1	1	2	30	1	1	1	1	30	1	1	1	1	31
	New.ReferenceOTU20233	1	1	1	1	3	1	1	1	1	2	1	1	1	1	2	1	1	1	1	2	1	1	1	1	2	1	1	1	1	3	1	1	1	1	3
	New.ReferenceOTU5230	1	1	1	1	1	1	1	1	1	1	1	1	1	1	1	1	1	1	1	1	1	1	1	1	1	1	1	1	1	2	1	1	1	1	171
	New.ReferenceOTU20239	1	1	1	1	2	1	1	1	1	28	1	1	1	1	11	1	1	1	1	1	1	1	1	1	8	1	1	1	1	1	1	1	1	1	1
	New.ReferenceOTU28000	1	1	1	1	1	1	1	1	1	2	1	1	1	1	1	1	1	1	1	2	1	1	1	1	2	1	1	1	1	1	1	1	1	1	3
	New.ReferenceOTU28001	1	1	1	1	1	1	1	1	1	1	1	1	1	1	1	1	1	1	1	19	1	1	1	1	1	1	1	1	1	1	1	1	1	1	1
	New.ReferenceOTU13381	1	1	1	1	1	1	1	1	1	2	1	1	1	1	1	1	1	1	1	1	1	1	1	1	1	1	1	1	1	1	1	1	1	1	2
	New.ReferenceOTU32376	1	1	1	1	61	1	1	1	1	1	1	1	1	1	1	1	1	1	1	1	1	1	1	1	1	1	1	1	1	1	1	1	1	1	1
	New.ReferenceOTU24803	1	1	1	1	2	1	1	1	1	7	1	1	1	1	2	1	1	1	1	1	1	1	1	1	1	1	1	1	1	1	1	1	1	1	3
	New.ReferenceOTU24806	1	1	1	1	1	1	1	1	2	87	1	1	1	1	2	1	1	1	1	7	1	1	1	1	3	1	1	1	1	1	1	1	1	1	2
	New.ReferenceOTU56201	1	1	1	1	5	1	1	1	1	2	1	1	1	1	1	1	1	1	1	1	1	1	1	1	1	1	1	1	1	1	1	1	1	1	1
	New.ReferenceOTU56202	1	1	1	1	1	1	1	1	1	2	1	1	1	1	2	1	1	1	1	2	1	1	1	1	2	1	1	1	1	1	1	1	1	1	1
	New.ReferenceOTU56205	1	1	1	1	1	1	1	1	1	1	1	1	1	1	1	1	1	1	1	40	1	1	1	1	1	1	1	1	1	1	1	1	1	1	15
	New.ReferenceOTU18299	1	1	1	1	28	1	1	1	1	6	1	1	1	1	41	1	1	1	1	4	1	1	1	1	7	1	1	1	1	3	1	1	1	1	17
	New.ReferenceOTU18294	1	1	1	1	2	1	1	1	1	1	1	1	1	1	1	1	1	1	1	27	1	1	1	1	1	1	1	1	1	3	1	1	1	1	1
	New.ReferenceOTU16261	1	1	1	1	1	1	1	1	1	3	1	1	1	1	4	1	1	1	1	2	1	1	1	1	1	1	1	1	1	2	1	1	1	1	96
	New.ReferenceOTU16260	1	1	1	1	1	1	1	1	1	2	1	1	1	1	1	1	1	1	1	1	1	1	1	1	1	1	1	1	1	1	1	1	1	1	54
	New.ReferenceOTU6156	1	1	1	1	7	1	1	1	1	4	1	1	1	1	5	1	1	1	1	3	1	1	1	1	4	1	1	1	1	2	1	1	1	1	4
	New.ReferenceOTU6154	1	1	1	1	1	1	1	1	1	1	1	1	1	1	1	1	1	1	1	2	1	1	1	1	13	1	1	1	1	1	1	1	1	1	2
	New.ReferenceOTU25450	1	1	1	1	4	1	1	1	1	12	1	1	1	1	4	1	1	1	1	12	1	1	1	1	4	1	1	1	1	1	1	1	1	1	38
	New.ReferenceOTU22405	1	1	1	1	1	1	1	1	1	2	1	1	1	1	3	1	1	1	1	1	1	1	1	1	1	1	1	1	1	3	1	1	1	1	4
	New.ReferenceOTU30727	1	1	1	1	5	1	1	1	1	3	1	1	1	1	1	1	1	1	1	1	1	1	1	1	1	1	1	1	1	1	1	1	1	1	152
	New.ReferenceOTU34029	1	1	1	1	5	1	1	1	1	5	1	1	1	1	2	1	1	1	1	4	1	1	1	1	1	1	1	1	1	2	1	1	1	1	4
	New.ReferenceOTU34026	1	1	1	1	6	1	1	1	1	1	1	1	1	1	3	1	1	1	1	1	1	1	1	1	1	1	1	1	1	1	1	1	1	1	1
	New.ReferenceOTU34023	1	1	1	1	1	1	1	1	1	1	1	1	1	1	1	1	1	1	1	6324	1	1	1	1	37	1	1	1	1	4	1	1	1	1	2
	New.ReferenceOTU34022	1	1	1	1	1	1	1	1	1	102	1	1	1	1	1	1	1	1	1	1	1	1	1	1	1	1	1	1	1	1	1	1	1	1	1
	New.ReferenceOTU54173	1	1	1	1	1	1	1	1	1	1	1	1	1	1	1	1	1	1	1	4	1	1	1	1	1	1	1	1	1	1	1	1	1	1	2
	New.ReferenceOTU54177	1	1	1	1	1	1	1	1	1	98	1	1	1	1	5	1	1	1	1	1	1	1	1	1	1	1	1	1	1	1	1	1	1	1	1
	New.ReferenceOTU16843	1	1	1	1	3	1	1	1	1	1	1	1	1	1	4	1	1	1	1	1	1	1	1	1	1	1	1	1	1	1	1	1	1	1	1
	New.ReferenceOTU16849	1	1	1	1	1	1	1	1	1	67	1	1	1	1	61	1	1	1	1	1	1	1	1	1	2	1	1	1	1	2	1	1	1	1	2
	New.ReferenceOTU16848	1	1	1	1	1	1	1	1	1	2	1	1	1	1	14	1	1	1	1	5	1	1	1	1	2	1	1	1	1	4	1	1	1	1	1
	New.ReferenceOTU40667	1	1	1	1	4	1	1	1	1	8	1	1	1	1	2	1	1	1	1	1	1	1	1	1	1	1	1	1	1	1	1	1	1	1	7
	New.ReferenceOTU8337	1	1	1	1	1	1	1	1	1	1	1	1	1	1	528	1	1	1	1	264	1	1	1	1	1	1	1	1	1	1	1	1	1	1	1
	New.ReferenceOTU37595	1	1	1	1	1	1	1	1	1	1	1	1	1	1	6	1	1	1	1	6	1	1	1	1	10	1	1	1	1	5	1	1	1	1	1
	New.ReferenceOTU37590	1	1	1	1	3	1	1	1	1	54	1	1	1	1	16	1	1	1	1	1	1	1	1	1	1	1	1	1	1	1	1	1	1	1	2
	New.ReferenceOTU50693	1	1	1	1	1	1	1	1	1	1	1	1	1	1	1	1	1	1	1	5	1	1	1	1	2	1	1	1	1	1	1	1	1	1	1
	New.ReferenceOTU41132	1	1	1	1	2	1	1	1	1	174	1	1	1	1	2	1	1	1	1	1	1	1	1	1	1	1	1	1	1	3	1	1	1	1	1
	New.ReferenceOTU41136	1	1	1	1	1	1	1	1	1	1	1	1	1	1	24	1	1	1	1	1	1	1	1	1	1	1	1	1	1	1	1	1	1	1	1
	New.ReferenceOTU10858	1	1	1	1	6	1	1	1	1	2	1	1	1	1	1	1	1	1	1	1	1	1	1	1	1	1	1	1	1	1	1	1	1	1	2
	New.ReferenceOTU10852	1	1	1	1.5	14	1	1	1	1	26	1	1	1	1	16	1	1	1	1	4	1	1	1	1	3	1	1	1	2	13	1	1	1	2	18
	New.ReferenceOTU958	1	1	1	1	1	1	1	1	1	1	1	1	1	1	1	1	1	1	1	1	1	1	1	1	1	1	1	1	1	1	1	1	1	1	11
	New.ReferenceOTU36314	1	1	1	1	4	1	1	1	1	889	1	1	1	1	7	1	1	1	1	13	1	1	1	1	2	1	1	1	1	4	1	1	1	1	4
	New.ReferenceOTU12179	1	1	1	1	5	1	1	1	1	4	1	1	1	1	2265	1	1	1	2	88	1	1	1	3	60	1	1	1	5.5	104	1	1	1	1	8
	New.ReferenceOTU12173	1	1	1	1	76	1	1	1	2	928	1	1	1	1	26	1	1	1	1	1	1	1	1	1	12	1	1	1	1	4	1	1	1	1	9
	New.ReferenceOTU12176	1	1	1	1	97	1	1	1	1	2	1	1	1	1	40	1	1	1	1	2	1	1	1	1	8	1	1	1	1	31	1	1	1	1	9
	New.ReferenceOTU12174	1	1	1	1	3	1	1	1	1	39	1	1	1	1	2	1	1	1	1	4	1	1	1	1	27	1	1	1	1	3	1	1	1	1	1
	New.ReferenceOTU18887	1	1	1	1	1	1	1	1	1	1	1	1	1	1	1	1	1	1	1	2	1	1	1	1	1	1	1	1	1	1	1	1	1	1	122
	New.ReferenceOTU12286	1	1	1	1	1	1	1	1	1	1	1	1	1	1	1	1	1	1	1	2	1	1	1	1	2	1	1	1	1	182	1	1	1	1	1
	New.ReferenceOTU12289	1	1	1	1	1	1	1	1	1	217	1	1	1	1	32	1	1	1	1	1	1	1	1	1	4	1	1	1	1	2	1	1	1	1	1
	New.ReferenceOTU12288	1	1	1	1	1	1	1	1	1	1	1	1	1	1	12	1	1	1	1	1	1	1	1	1	1	1	1	1	1	1	1	1	1	1	1
	New.ReferenceOTU18888	1	1	1	1	41	1	1	1	1	1	1	1	1	1	1	1	1	1	1	1	1	1	1	1	1	1	1	1	1	1	1	1	1	1	1
	New.ReferenceOTU43889	1	1	1	1	1	1	1	1	1	1	1	1	1	1	39	1	1	1	1	14	1	1	1	1	1	1	1	1	1	1	1	1	1	1	6
	New.ReferenceOTU43883	1	1	1	1	3	1	1	1	1	1	1	1	1	1	1	1	1	1	1	1	1	1	1	1	1	1	1	1	1	28	1	1	1	1	1
	New.ReferenceOTU11482	1	1	1	1	19	1	1	1	1	2	1	1	1	1	3	1	1	1	1	2	1	1	1	1	2	1	1	1	1	1	1	1	1	1	7
	New.ReferenceOTU41958	1	1	1	1	1	1	1	1	1	1	1	1	1	1	33	1	1	1	1	1	1	1	1	1	1	1	1	1	1	1	1	1	1	1	1
	New.ReferenceOTU41954	1	1	1	1	1	1	1	1	1	1	1	1	1	1	1	1	1	1	1	2	1	1	1	1	1	1	1	1	1	1	1	1	1	1	66
	New.ReferenceOTU12826	1	1	1	1	1	1	1	1	1	3	1	1	1	1	12	1	1	1	1	8	1	1	1	1	2	1	1	1	1	3	1	1	1	1	4
	New.ReferenceOTU12820	1	1	1	1	1	1	1	1	1	1	1	1	1	1	1	1	1	1	1	1	1	1	1	1	2	1	1	1	1	1	1	1	1	1	17
	New.ReferenceOTU4307	1	1	1	1	1	1	1	1	1	1	1	1	1	1	1	1	1	1	1	1	1	1	1	1	1	1	1	1	1	10	1	1	1	1	1
	New.ReferenceOTU27607	1	1	1	1	2	1	1	1	1	1	1	1	1	1	2	1	1	1	1	1	1	1	1	1	1	1	1	1	1	1	1	1	1	1	7
	New.ReferenceOTU11737	1	1	1	1	1	1	1	1	1	1	1	1	1	1	1	1	1	1	1	1	1	1	1	1	3	1	1	1	1	1	1	1	1	1	3
	New.ReferenceOTU29730	1	1	1	1	1	1	1	1	1	1	1	1	1	1	11	1	1	1	1	1	1	1	1	1	1	1	1	1	1	1	1	1	1	1	1
	New.ReferenceOTU33228	1	1	1	1	2	1	1	1	1	470	1	1	1	1	5	1	1	1	1	13	1	1	1	1	3	1	1	1	1	29	1	1	1	1	19
	New.ReferenceOTU44821	1	1	1	1	1	1	1	1	1	1	1	1	1	1	2	1	1	1	1	1	1	1	1	1	1	1	1	1	1	1	1	1	1	1	3
	New.ReferenceOTU10461	1	1	1	1	2	1	1	1	1	1	1	1	1	1	1	1	1	1	1	2	1	1	1	1	2	1	1	1	1	36	1	1	1	1	18
	New.ReferenceOTU191	1	1	1	1	1	1	1	1	1	2	1	1	1	1	75	1	1	1	1	58	1	1	1	1	171	1	1	1	1	8	1	1	1	1	1
	New.ReferenceOTU21528	1	1	1	1	4	1	1	1	1	3	1	1	1	1	5	1	1	1	1	1	1	1	1	1	1	1	1	1	1	2	1	1	1	1	2
	New.ReferenceOTU40308	1	1	1	1	1	1	1	1	1	1	1	1	1	1	2	1	1	1	1	1	1	1	1	1	205	1	1	1	1	11	1	1	1	1	2
	New.ReferenceOTU16965	1	1	1	1	1	1	1	1	1	1	1	1	1	1	1	1	1	1	1	1	1	1	1	1	1	1	1	1	1	7	1	1	1	1	1
	New.ReferenceOTU46466	1	1	1	1	1	1	1	1	1	64	1	1	1	1	3	1	1	1	1	1	1	1	1	1	4	1	1	1	1	40	1	1	1	1	8
	New.ReferenceOTU21298	1	1	1	1	3	1	1	1	1	14	1	1	1	1	3	1	1	1	1	1	1	1	1	1	1	1	1	1	1	2	1	1	1	1	8
	New.ReferenceOTU21293	1	1	1	1	46	1	1	1	1.25	30	1	1	1	1	11	1	1	1	1	8	1	1	1	1	9	1	1	1	1	37	1	1	1	1	67
	New.ReferenceOTU28122	1	1	1	1	2	1	1	1	2	3	1	1	1	1	2	1	1	1	1	3	1	1	1	1	3	1	1	1	2	4	1	1	1	1	2
	New.ReferenceOTU28129	1	1	1	1	3	1	1	1	1	13	1	1	1	1	2	1	1	1	1	2	1	1	1	1	19	1	1	1	1	1	1	1	1	1	1
	New.ReferenceOTU35332	1	1	1	1	10	1	1	1	1	8	1	1	1	1	3	1	1	1	1	4	1	1	1	1	1	1	1	1	1	6	1	1	1	1	7
	New.ReferenceOTU2074	1	1	1	1	1	1	1	1	1	1	1	1	1	1	1	1	1	1	1	1	1	1	1	1	5	1	1	1	1	2	1	1	1	1	1
	New.ReferenceOTU2075	1	1	1	1	1	1	1	1	1	2	1	1	1	1	9	1	1	1	1	1	1	1	1	1	3	1	1	1	1	1	1	1	1	1	13
	New.ReferenceOTU2076	1	1	1	1	4	1	1	1	1	131	1	1	1	1	1	1	1	1	1	1	1	1	1	1	1	1	1	1	1	1	1	1	1	1	2
	New.ReferenceOTU25991	1	1	1	1	1	1	1	1	1	1	1	1	1	1	2	1	1	1	1	140	1	1	1	1	15	1	1	1	1	5	1	1	1	1	2
	New.ReferenceOTU3678	1	1	1	1	6	1	1	1	1	1	1	1	1	1	2	1	1	1	1	2	1	1	1	1	1	1	1	1	1	1	1	1	1	1	2
	New.ReferenceOTU31527	1	1	1	1	6	1	1	1	2	10	1	1	1	1	2	1	1	1	1	5	1	1	1	1	2	1	1	1	1	3	1	1	1	1	5
	New.ReferenceOTU31526	1	1	1	1	2	1	1	1	1	1	1	1	1	1	6	1	1	1	1	2	1	1	1	1	1	1	1	1	1	5	1	1	1	1	2
	New.ReferenceOTU31525	1	1	1	1	5	1	1	1	1	1	1	1	1	1	1	1	1	1	1	2	1	1	1	1	1	1	1	1	1	1	1	1	1	1	2
	New.ReferenceOTU31524	1	1	1	1	1	1	1	1	1	13	1	1	1	1	1	1	1	1	1	1	1	1	1	1	1	1	1	1	1	1	1	1	1	1	1
	New.ReferenceOTU26218	1	1	1	1	3	1	1	1	1	1	1	1	1	1	2	1	1	1	1	1	1	1	1	1	2	1	1	1	1	1	1	1	1	1	1
	New.ReferenceOTU32955	1	1	1	1	16	1	1	1	1	1	1	1	1	1	2	1	1	1	1	1	1	1	1	1	3	1	1	1	1	5	1	1	1	1	7
	New.ReferenceOTU32959	1	1	1	1	1	1	1	1	1	24	1	1	1	1	1	1	1	1	1	1	1	1	1	1	1	1	1	1	1	1	1	1	1	1	1
	New.ReferenceOTU37201	1	1	1	1	1	1	1	1	1	1	1	1	1	1	1	1	1	1	1	1	1	1	1	1	4	1	1	1	1	4	1	1	1	1	45
	New.ReferenceOTU50909	1	1	1	1	3	1	1	1	1	8	1	1	1	1	1	1	1	1	1	11	1	1	1	1	1	1	1	1	1	1	1	1	1	1	7
	New.ReferenceOTU5913	1	1	1	1	1	1	1	1	1	1	1	1	1	1	17	1	1	1	1	3	1	1	1	1	1	1	1	1	1	4	1	1	1	1	1
	New.ReferenceOTU14753	1	1	1	1	2	1	1	1	1	1	1	1	1	1	2	1	1	1	1	6	1	1	1	1	1	1	1	1	1	1	1	1	1	1	3
	New.ReferenceOTU14758	1	1	1	1	49	1	1	1	1	1	1	1	1	1	1	1	1	1	1	1	1	1	1	1	1	1	1	1	1	1	1	1	1	1	1
	New.ReferenceOTU21887	1	1	1	1	27	1	1	1	1	1	1	1	1	1	2	1	1	1	1	1	1	1	1	1	1	1	1	1	1	2	1	1	1	1	1
	New.ReferenceOTU21882	1	1	1	1	1	1	1	1	1	1	1	1	1	1	1	1	1	1	1	4	1	1	1	1	2	1	1	1	1	2	1	1	1	1	184
	New.ReferenceOTU16444	1	1	1	1	1	1	1	1	1	1	1	1	1	1	1	1	1	1	1	5	1	1	1	1	1	1	1	1	1	1	1	1	1	1	2
	New.ReferenceOTU53288	1	1	1	1	1	1	1	1	1	18	1	1	1	1	9	1	1	1	1	2	1	1	1	1	1	1	1	1	1	1	1	1	1	1	1
	New.ReferenceOTU9450	1	1	1	1	4	1	1	1	1	2	1	1	1	1	1	1	1	1	1	2	1	1	1	1	1	1	1	1	1	3	1	1	1	1	5
	New.ReferenceOTU15938	1	1	1	1	3	1	1	1	1	637	1	1	1	1	14	1	1	1	1	10	1	1	1	1	5	1	1	1	1	108	1	1	1	1	9
	New.ReferenceOTU15934	1	1	1	1	7	1	1	1	1	1	1	1	1	1	2	1	1	1	1	4	1	1	1	1	5	1	1	1	1	1	1	1	1	1	3
	New.ReferenceOTU15935	1	1	1	1	2	1	1	1	1.25	3	1	1	1	1	2	1	1	1	1.75	3	1	1	1	1	3	1	1	1	2	3	1	1	1	1	3
	New.ReferenceOTU15930	1	1	1	1	1	1	1	1	1	2	1	1	1	1	1	1	1	1	1	1	1	1	1	1	1	1	1	1	1	2	1	1	1	1	3
	New.ReferenceOTU19040	1	1	1	1	1	1	1	1	1	242	1	1	1	1	1	1	1	1	1	9	1	1	1	1	1	1	1	1	1	13	1	1	1	1.25	11
	New.ReferenceOTU19045	1	1	1	1	4	1	1	1	1	6	1	1	1	1	2	1	1	1	1	6	1	1	1	1	1	1	1	1	1	2	1	1	1	1	8
	New.ReferenceOTU39317	1	1	1	1	4	1	1	1	1	3	1	1	1	1	5	1	1	1	1	1	1	1	1	1	2	1	1	1	1	3	1	1	1	1	3
	New.ReferenceOTU13198	1	1	1	1	1	1	1	1	1	1	1	1	1	1	1	1	1	1	1	3	1	1	1	1	1	1	1	1	1	8	1	1	1	1	1
	New.ReferenceOTU13197	1	1	1	1.5	7	1	1	1	1	8	1	1	1	1	19	1	1	1	1	91	1	1	1	1	10	1	1	1	1	3	1	1	1	1	39
	New.ReferenceOTU13190	1	1	1	1	3	1	1	1	1	1	1	1	1	1	21	1	1	1	1	1	1	1	1	1	1	1	1	1	1	1	1	1	1	1	1
	New.ReferenceOTU52889	1	1	1	1	1	1	1	1	1	9	1	1	1	1	1	1	1	1	1	1	1	1	1	1	1	1	1	1	1	1	1	1	1	1	1
	New.ReferenceOTU17473	1	1	1	1	11	1	1	1	1	1	1	1	1	1	12	1	1	1	1	6	1	1	1	1	1	1	1	1	1	1	1	1	1	1	8
	New.ReferenceOTU17479	1	1	1	1	2	1	1	1	1	3	1	1	1	1	2	1	1	1	1	2	1	1	1	1	1	1	1	1	1	1	1	1	1	1	2
	New.ReferenceOTU39370	1	1	1	1	1	1	1	1	1	1	1	1	1	1	52	1	1	1	1	1	1	1	1	1	1	1	1	1	1	1	1	1	1	1	1
	New.ReferenceOTU13876	1	1	1	1	4	1	1	1	1	1	1	1	1	1	1	1	1	1	1	1	1	1	1	1	1	1	1	1	1	1	1	1	1	1	1
	New.ReferenceOTU18314	1	1	1	1	4	1	1	1	2	2	1	1	1	1	2	1	1	1	1	5	1	1	1	2	5	1	1	1	1	3	1	1	1	1	2
	New.ReferenceOTU25763	1	1	1	1	1	1	1	1	1	1	1	1	1	1	2	1	1	1	1	1	1	1	1	1	1	1	1	1	1	1	1	1	1	1	39
	New.ReferenceOTU25769	1	1	1	1	1	1	1	1	1	2	1	1	1	1	4	1	1	1	1	2	1	1	1	1	1	1	1	1	1	1	1	1	1	1	1
	New.ReferenceOTU55141	1	1	1	1	1	1	1	1	1	1	1	1	1	1	2	1	1	1	1	1	1	1	1	1	1	1	1	1	1	1	1	1	1	1	177
	New.ReferenceOTU55147	1	1	1	1	1	1	1	1	1	1	1	1	1	1	63	1	1	1	1	1	1	1	1	1	1	1	1	1	1	1	1	1	1	1	1
	New.ReferenceOTU55148	1	1	1	1	1	1	1	1	1	8	1	1	1	1	1	1	1	1	1	10	1	1	1	1	1	1	1	1	1	7	1	1	1	1	11
	New.ReferenceOTU1800	1	1	1	1	3	1	1	1	1	4	1	1	1	1	15	1	1	1	1	12	1	1	1	1	3	1	1	1	1	4	1	1	1	1	5
	New.ReferenceOTU1803	1	1	1	1	6	1	1	1	1	43	1	1	1	1	2	1	1	1	1	1	1	1	1	1	1	1	1	1	1	1	1	1	1	1	1
	New.ReferenceOTU54817	1	1	1	1	2	1	1	1	1	2	1	1	1	1	2	1	1	1	1	1	1	1	1	1	2	1	1	1	1	2	1	1	1	1	1
	New.ReferenceOTU1808	1	1	1	1	1	1	1	1	1	2	1	1	1	1	6	1	1	1	1	1	1	1	1	1	1	1	1	1	1	1	1	1	1	1	1
	New.ReferenceOTU1809	1	1	1	1	23	1	1	1	1	291	1	1	1	1	60	1	1	1	1	3	1	1	1	1	16	1	1	1	1	4	1	1	1	1	10
	New.ReferenceOTU41819	1	1	1	1	1	1	1	1	1	1	1	1	1	1	25	1	1	1	1	1	1	1	1	1	1	1	1	1	1	1	1	1	1	1	22
	New.ReferenceOTU41814	1	1	1	1	1	1	1	1	1	1	1	1	1	1	1	1	1	1	1	1	1	1	1	1	1	1	1	1	1	1	1	1	1	1	11
	New.ReferenceOTU48331	1	1	1	1	2	1	1	1	1	1	1	1	1	1	6	1	1	1	1	2	1	1	1	1	1	1	1	1	1	1	1	1	1	1	12
	New.ReferenceOTU22237	1	1	1	1	1	1	1	1	1	1	1	1	1	1	1	1	1	1	1	1	1	1	1	1	1	1	1	1	1	1	1	1	1	1	18
	New.ReferenceOTU22236	1	1	1	1	2	1	1	1	1	4	1	1	1	1	1	1	1	1	1	2	1	1	1	1	1	1	1	1	1	1	1	1	1	1	8
	New.ReferenceOTU22239	1	1	1	1	1	1	1	1	1	135	1	1	1	1	4	1	1	1	1	1	1	1	1	1	182	1	1	1	1	54	1	1	1	1	35
	New.ReferenceOTU50243	1	1	1	1	1	1	1	1	1	1	1	1	1	1	1	1	1	1	1	1	1	1	1	1	268	1	1	1	1	1	1	1	1	1	2
	New.ReferenceOTU10264	1	1	1	1	2	1	1	1	1	1	1	1	1	1	3	1	1	1	1	1	1	1	1	1	2	1	1	1	1	5	1	1	1	1	17
	New.ReferenceOTU10266	1	1	1	1	1	1	1	1	1	1	1	1	1	1	1	1	1	1	1	1	1	1	1	1	1	1	1	1	1	1	1	1	1	1	781
	New.ReferenceOTU10262	1	1	1	1	1	1	1	1	1	1	1	1	1	1	1	1	1	1	1	1	1	1	1	1	4	1	1	1	1	1	1	1	1	1	9
	New.ReferenceOTU17455	1	1	1	1	1	1	1	1	1	12	1	1	1	1	1	1	1	1	1	1	1	1	1	1	1	1	1	1	1	1	1	1	1	1	1
	New.ReferenceOTU40492	1	1	1	1	27	1	1	1	1	1	1	1	1	1	3	1	1	1	1	1	1	1	1	1	1	1	1	1	1	1	1	1	1	1	1
	New.ReferenceOTU15162	1	1	1	1	1	1	1	1	1	1	1	1	1	1	1	1	1	1	1	4	1	1	1	1	1	1	1	1	1	1	1	1	1	1	3
	New.ReferenceOTU41368	1	1	1	1	1	1	1	1	1	2	1	1	1	1	2	1	1	1	1	2	1	1	1	1	1	1	1	1	1	2	1	1	1	1	1
	New.ReferenceOTU41366	1	1	1	1	5	1	1	1	1	1	1	1	1	1	1	1	1	1	1	1	1	1	1	1	1	1	1	1	1	5	1	1	1	1	1
	New.ReferenceOTU26657	1	1	1	1	1	1	1	1	1	1	1	1	1	1	1	1	1	1	1	1	1	1	1	1	1	1	1	1	1	1	1	1	1	1	8
	New.ReferenceOTU47204	1	1	1	1	1	1	1	1	1	1	1	1	1	1	9	1	1	1	1	2	1	1	1	1	1	1	1	1	1	4	1	1	1	1	71
	New.ReferenceOTU19522	1	1	1	1	1	1	1	1	1	1	1	1	1	1	1	1	1	1	1	1	1	1	1	1	1	1	1	1	1	1	1	1	1	1	23
	New.ReferenceOTU273	1	1	1	1	3	1	1	1	1	33	1	1	1	1	1	1	1	1	1	1	1	1	1	1	5	1	1	1	1	1	1	1	1	1	1
	New.ReferenceOTU40963	1	1	1	1	1	1	1	1	1	1	1	1	1	1	1	1	1	1	1	86	1	1	1	1	1	1	1	1	1	1	1	1	1	1	1
	New.ReferenceOTU55807	1	1	1	1	1	1	1	1	1	1	1	1	1	1	1	1	1	1	1	11	1	1	1	1	2	1	1	1	1	1	1	1	1	1	1
	New.ReferenceOTU12322	1	1	1	1	7	1	1	1	1	4	1	1	1	1	3	1	1	1	1	1	1	1	1	1	1	1	1	1	1	2	1	1	1	1	8
	New.ReferenceOTU12326	1	1	1	1	2	1	1	1	1	10	1	1	1	1	12	1	1	1	1	1	1	1	1	1	1	1	1	1	1	2	1	1	1	1	2
	New.ReferenceOTU43432	1	1	1	1	1	1	1	1	1	1	1	1	1	1	1	1	1	1	1	1	1	1	1	1	1	1	1	1	1	1	1	1	1	1	6
	New.ReferenceOTU45872	1	1	1	1	1	1	1	1	1	7	1	1	1	1	2	1	1	1	1	6	1	1	1	1	1	1	1	1	1	5	1	1	1	1	71
	New.ReferenceOTU11679	1	1	1	1	1	1	1	1	1	2	1	1	1	1	1	1	1	1	1	3	1	1	1	1	1	1	1	1	1	1	1	1	1	1	2
	New.ReferenceOTU30940	1	1	1	1	1	1	1	1	1	1	1	1	1	1	1	1	1	1	1	1	1	1	1	1	1	1	1	1	1	1	1	1	1	1	35
	New.ReferenceOTU30946	1	1	1	1	1	1	1	1	1	5	1	1	1	1	2	1	1	1	1	2	1	1	1	1	2	1	1	1	1	2	1	1	1	1	2
	New.ReferenceOTU4513	1	1	1	1	1	1	1	1	1	1	1	1	1	1	1	1	1	1	1	8	1	1	1	1	2	1	1	1	1	1	1	1	1	1	11
	New.ReferenceOTU4516	1	1	1	1	2	1	1	1	1	1	1	1	1	1	1	1	1	1	1	1	1	1	1	1	1	1	1	1	1	1	1	1	1	1	3
	New.ReferenceOTU20042	1	1	1	1	2	1	1	1	1	1	1	1	1	1	2	1	1	1	1	3	1	1	1	1	1	1	1	1	1	1	1	1	1	1	2
	New.ReferenceOTU20043	1	1	1	1	1	1	1	1	1	1	1	1	1	1	14	1	1	1	1	1	1	1	1	1	1	1	1	1	1	1	1	1	1	1	3
	New.ReferenceOTU27012	1	1	1	1	4	1	1	1	1	5	1	1	1	1	1	1	1	1	1	2	1	1	1	1	1	1	1	1	1	2	1	1	1	1	33
	New.ReferenceOTU27017	1	1	1	1	1	1	1	1	1	1	1	1	1	1	881	1	1	1	1	1	1	1	1	1	2	1	1	1	1	3	1	1	1	1	2
	New.ReferenceOTU58016	1	1	1	1	1	1	1	1	1	3	1	1	1	1	1	1	1	1	1	1	1	1	1	1	3	1	1	1	1	1	1	1	1	1	2
	New.ReferenceOTU2919	1	1	1	1	2	1	1	1	1	6	1	1	1	1	2	1	1	1	1	2	1	1	1	1	2	1	1	1	1	3	1	1	1	1	77
	New.ReferenceOTU21315	1	1	1	1	1	1	1	1	1	1	1	1	1	1	2	1	1	1	1	1	1	1	1	1	3	1	1	1	1	1	1	1	1	1	3
	New.ReferenceOTU33411	1	1	1	1	2	1	1	1	1	2	1	1	1	1	4	1	1	1	1	5	1	1	1	1	1	1	1	1	1	1	1	1	1	1	2
	New.ReferenceOTU31301	1	1	1	1	2	1	1	1	1	1	1	1	1	1	315	1	1	1	1	3	1	1	1	1	1293	1	1	1	1	1	1	1	1	1	1
	New.ReferenceOTU31304	1	1	1	1	1	1	1	1	1	19	1	1	1	1	4	1	1	1	1	2	1	1	1	1	2	1	1	1	1	1	1	1	1	1	5
	New.ReferenceOTU39156	1	1	1	1	4	1	1	1	1	3	1	1	1	1	2	1	1	1	1	4	1	1	1	1	4	1	1	1	2	3	1	1	1	2	3
	New.ReferenceOTU5640	1	1	1	1	1	1	1	1	1	1	1	1	1	1	2	1	1	1	1	1	1	1	1	1	1	1	1	1	1	1	1	1	1	1	18
	New.ReferenceOTU35812	1	1	1	1	1	1	1	1	1	1	1	1	1	1	1	1	1	1	1	1	1	1	1	1	1	1	1	1	1	1	1	1	1	1	148
	New.ReferenceOTU20716	1	1	1	1	2	1	1	1	1	3	1	1	1	1	1	1	1	1	1	1	1	1	1	1	1	1	1	1	1	11	1	1	1	1	1
	New.ReferenceOTU26838	1	1	1	1	6	1	1	1	1	3	1	1	1	1	2	1	1	1	1	5	1	1	1	1	3	1	1	1	1	2	1	1	1	1	2
	New.ReferenceOTU52714	1	1	1	1	1	1	1	1	1	1	1	1	1	1	1	1	1	1	1	8	1	1	1	1	54	1	1	1	1	1	1	1	1	1	1
	New.ReferenceOTU26835	1	1	1	1	2	1	1	1	1	1	1	1	1	1	4	1	1	1	1	1	1	1	1	1	1	1	1	1	1	2	1	1	1	1	4
	New.ReferenceOTU25565	1	1	1	1	1	1	1	1	1	1	1	1	1	1	9	1	1	1	1	1	1	1	1	1	1	1	1	1	1	1	1	1	1	1	1
	New.ReferenceOTU23927	1	1	1	1	2	1	1	1	1	1	1	1	1	1	11	1	1	1	1	55	1	1	1	1	1	1	1	1	1	860	1	1	1	1	1
	New.ReferenceOTU35105	1	1	1	1	1	1	1	1	1	1	1	1	1	1	1	1	1	1	1	3	1	1	1	1	1	1	1	1	1	3	1	1	1	1	2
	New.ReferenceOTU35106	1	1	1	1	4	1	1	1	1	6	1	1	1	1	4	1	1	1	1	4	1	1	1	1	1	1	1	1	1	3	1	1	1	1	8
	New.ReferenceOTU35101	1	1	1	1	2	1	1	1	1	7	1	1	1	1	1	1	1	1	1	3	1	1	1	1	2	1	1	1	1	4	1	1	1	1	1
	New.ReferenceOTU38359	1	1	1	1	57	1	1	1	1	1	1	1	1	1	1	1	1	1	1	2	1	1	1	1	1	1	1	1	1	1	1	1	1	1	1
	New.ReferenceOTU22786	1	1	1	1	1	1	1	1	1	1	1	1	1	1	36	1	1	1	1	5	1	1	1	1	1	1	1	1	1	1	1	1	1	1	1
	New.ReferenceOTU22784	1	1	1	1	1	1	1	1	1	3	1	1	1	1	3	1	1	1	1	5	1	1	1	1	3	1	1	1	1	1	1	1	1	1	7
	New.ReferenceOTU3739	1	1	1	1	54	1	1	1	1	1	1	1	1	1	1	1	1	1	1	1	1	1	1	1	1	1	1	1	1	144	1	1	1	1	1
	New.ReferenceOTU3733	1	1	1	1	2	1	1	1	1	5	1	1	1	1	16	1	1	1	1	2	1	1	1	1	1	1	1	1	1	1	1	1	1	1	3
	New.ReferenceOTU7437	1	1	1	1	1	1	1	1	1	1	1	1	1	1	3	1	1	1	1	1	1	1	1	1	4	1	1	1	1	1	1	1	1	1	4
	New.ReferenceOTU7436	1	1	1	1	4	1	1	1	2	3	1	1	1	1	5	1	1	1	2	4	1	1	1	1	3	1	1	1	2.5	5	1	1	1	1	2
	New.ReferenceOTU22030	1	1	1	1	4	1	1	1	1	2	1	1	1	1	3	1	1	1	1	5	1	1	1	1	2	1	1	1	1	9	1	1	1	1	9
	New.ReferenceOTU22032	1	1	1	1	3	1	1	1	2	2	1	1	1	1	4	1	1	1	2	3	1	1	1	1	3	1	1	1	2	5	1	1	1	2	4
	New.ReferenceOTU8610	1	1	1	1	5	1	1	1	1	1	1	1	1	1	2	1	1	1	1	1	1	1	1	1	1	1	1	1	1	1	1	1	1	1	1
	New.ReferenceOTU3882	1	1	1	1	1	1	1	1	1	4	1	1	1	1	5	1	1	1	1	1	1	1	1	1	6	1	1	1	1	1	1	1	1	1	4
	New.ReferenceOTU3880	1	1	1	1	1	1	1	1	1	1	1	1	1	1	1	1	1	1	1	1	1	1	1	1	426	1	1	1	1	1	1	1	1	1	1
	New.ReferenceOTU3887	1	1	1	1	10	1	1	1	1	2	1	1	1	1	14	1	1	1	1	1	1	1	1	1	1	1	1	1	1	5	1	1	1	1	2
	New.ReferenceOTU3884	1	1	1	1	11	1	1	1	1	1	1	1	1	1	1	1	1	1	1	1	1	1	1	1	1	1	1	1	1	1	1	1	1	1	1
	New.ReferenceOTU1771	1	1	1	1	2	1	1	1	1	3	1	1	1	1	6	1	1	1	1	21	1	1	1	1	9	1	1	1	1	1	1	1	1	1	3
	New.ReferenceOTU1775	1	1	1	1	1	1	1	1	1	1	1	1	1	1	1	1	1	1	1	1	1	1	1	1	1	1	1	1	1	1	1	1	1	1	53
	New.ReferenceOTU34478	1	1	1	1	15	1	1	1	1	1	1	1	1	1	1	1	1	1	1	1	1	1	1	1	1	1	1	1	1	1	1	1	1	1	1
	New.ReferenceOTU34476	1	1	1	1	1	1	1	1	1	3	1	1	1	1	3	1	1	1	1	1	1	1	1	1	9	1	1	1	1	3	1	1	1	1	3
	New.ReferenceOTU31480	1	1	1	1	1	1	1	1	1	1	1	1	1	1	1	1	1	1	1	10	1	1	1	1	1	1	1	1	1	1	1	1	1	1	1
	New.ReferenceOTU31481	1	1	1	1	5	1	1	1	1	3	1	1	1	1	3	1	1	1	1	1	1	1	1	1	6	1	1	1	1	1	1	1	1	1	3
	New.ReferenceOTU15361	1	1	1	1	13	1	1	2.5	3.25	72	1	1	1	1	27	1	1	1	1	13	1	1	1	1	9	1	1	1	1	8	1	1	1	2	40
	New.ReferenceOTU15367	1	1	1	1	1	1	1	1	1	2	1	1	1	1	1	1	1	1	1	9	1	1	1	1	1	1	1	1	1	1	1	1	1	1	4
	New.ReferenceOTU2820	1	1	1	1	1	1	1	1	1	2	1	1	1	1	1	1	1	1	1	1	1	1	1	1	14	1	1	1	1	5	1	1	1	1	1
	New.ReferenceOTU49371	1	1	1	1	4	1	1	1	1	7	1	1	1	1	13	1	1	1	1	4	1	1	1	1	1	1	1	1	1	3	1	1	1	1	2
	New.ReferenceOTU49376	1	1	1	1	3	1	1	1	2	4	1	1	1	1	6	1	1	1	2	5	1	1	1	1.25	2	1	1	1	2	6	1	1	1	2	5
	New.ReferenceOTU14091	1	1	1	1	29	1	1	1	1	26	1	1	1	1	7	1	1	1	1	2876	1	1	1	1	7	1	1	1	1	17	1	1	1	1	42
	New.ReferenceOTU14094	1	1	1	1	5	1	1	1	1	3	1	1	1	1	2	1	1	1	1	7	1	1	1	1	14	1	1	1	1	4	1	1	1	1	14
	New.ReferenceOTU1480	1	1	1	1	7	1	1	1	1	3	1	1	1	1	1	1	1	1	1	1	1	1	1	1	6	1	1	1	1	1	1	1	1	1	2
	New.ReferenceOTU1483	1	1	1	1	3	1	1	1	1	5	1	1	1	1	2	1	1	1	1	6	1	1	1	1	1	1	1	1	1	2	1	1	1	1	2
	New.ReferenceOTU1484	1	1	1	1	15	1	1	1	1	33	1	1	1	1	5	1	1	1	1	7	1	1	1	1	6	1	1	1	1	7	1	1	1	1	12
	New.ReferenceOTU33346	1	1	1	1	1	1	1	1	1	1	1	1	1	1	1	1	1	1	1	16	1	1	1	1	1	1	1	1	1	1	1	1	1	1	1
	New.ReferenceOTU20526	1	1	1	1	1	1	1	1	1	1	1	1	1	1	4	1	1	1	1	1	1	1	1	1	1	1	1	1	1	1	1	1	1	1	2
	New.ReferenceOTU20520	1	1	1	1	18	1	1	1	1	30	1	1	1	1	5	1	1	1	1	29	1	1	1	1	4	1	1	1	1	3	1	1	1	1	23
	New.ReferenceOTU13012	1	1	1	1	1	1	1	1	1	1	1	1	1	1	1	1	1	1	1	1	1	1	1	1	1	1	1	1	1	1	1	1	1	1	8
	New.ReferenceOTU13010	1	1	1	1	2	1	1	1	1	2	1	1	1	1	1	1	1	1	1	1	1	1	1	1	60	1	1	1	1	1	1	1	1	1	4
	New.ReferenceOTU48967	1	1	1	1	15	1	1	1	1	1	1	1	1	1	1	1	1	1	1	1	1	1	1	1	1	1	1	1	1	1	1	1	1	1	16
	New.ReferenceOTU57979	1	1	1	1	5	1	1	1	1	1	1	1	1	1	3	1	1	1	1	1	1	1	1	1	1	1	1	1	1	1	1	1	1	1	1
	New.ReferenceOTU24312	1	1	1	1	1	1	1	1	1	1	1	1	1	1	1	1	1	1	1	1	1	1	1	1	16	1	1	1	1	1	1	1	1	1	1
	New.ReferenceOTU24311	1	1	1	1	1	1	1	1	1	1	1	1	1	1	1	1	1	1	1	1	1	1	1	1	15	1	1	1	1	1	1	1	1	1	1
	New.ReferenceOTU47508	1	1	1	1	3	1	1	1	1	28	1	1	1	1	11	1	1	1	1	1	1	1	1	1	1	1	1	1	1	1	1	1	1	1	1
	New.ReferenceOTU56628	1	1	1	1	1	1	1	1	1	1	1	1	1	1	1	1	1	1	1	1	1	1	1	1	398	1	1	1	1	1	1	1	1	1	1
	New.ReferenceOTU12652	1	1	1	1	9	1	1	1	1	57	1	1	1	1	21	1	1	1	1	17	1	1	1	1	3	1	1	1	1	23	1	1	1	1	13
	New.ReferenceOTU12651	1	1	1	1	1	1	1	1	1	38	1	1	1	1	4	1	1	1	1	2	1	1	1	1	1	1	1	1	1	14	1	1	1	1	5
	New.ReferenceOTU12657	1	1	1	1	22	1	1	1	1	49	1	1	1	1	2	1	1	1	1	3	1	1	1	1	2	1	1	1	1	1	1	1	1	1	4
	New.ReferenceOTU12658	1	1	1	1	1	1	1	1	1	1	1	1	1	1	306	1	1	1	1	14	1	1	1	1	9	1	1	1	1	1	1	1	1	1	1
	New.ReferenceOTU10652	1	1	1	1	27	1	1	1	1	7	1	1	1	1	22	1	1	1	1	1	1	1	1	1	9	1	1	1	1	4	1	1	1	1	41
	New.ReferenceOTU18104	1	1	1	1	2	1	1	1	1	2	1	1	1	1	2	1	1	1	1	5	1	1	1	1	4	1	1	1	1	23	1	1	1	1	1
	New.ReferenceOTU11307	1	1	1	1	3	1	1	1	1	8	1	1	1	1	1	1	1	1	1	1	1	1	1	1	1	1	1	1	1	1	1	1	1	1	2
	New.ReferenceOTU11302	1	1	1	1	5	1	1	1	2	12	1	1	1	1	5	1	1	1	1	21	1	1	1	1	2	1	1	1	1	2	1	1	1	1	16
	New.ReferenceOTU48107	1	1	1	1	7	1	1	1	1	1	1	1	1	1	1	1	1	1	1	1	1	1	1	1	1	1	1	1	1	1	1	1	1	1	1
	New.ReferenceOTU48106	1	1	1	1	2	1	1	1	1	61	1	1	1	1	10	1	1	1	1	1	1	1	1	1	2	1	1	1	1	2	1	1	1	1	5
	New.ReferenceOTU40755	1	1	1	1	4	1	1	1	1	1	1	1	1	1	4	1	1	1	1	1	1	1	1	1	2	1	1	1	1	1	1	1	1	1	6
	New.ReferenceOTU40751	1	1	1	1	10	1	1	1	1	24	1	1	1	1	9	1	1	1	1	3	1	1	1	1	2	1	1	1	1	4	1	1	1	1	5
	New.ReferenceOTU40753	1	1	1	1	2	1	1	1	1	1	1	1	1	1	2	1	1	1	1	4	1	1	1	1	2	1	1	1	1	1	1	1	1	1	2
	New.ReferenceOTU31183	1	1	1	1	9	1	1	1	1	15	1	1	1	1	1	1	1	1	1	8	1	1	1	1	1	1	1	1	1	1	1	1	1	1	1
	New.ReferenceOTU23761	1	1	1	1	1	1	1	1	1	1	1	1	1	1	34	1	1	1	1	1	1	1	1	1	1	1	1	1	1	1	1	1	1	1	1
	New.ReferenceOTU47905	1	1	1	1	3	1	1	1	1	26	1	1	1	1	10	1	1	1	1	11	1	1	1	1	2	1	1	1	1	4	1	1	1	1	6
	New.ReferenceOTU46365	1	1	1	1	1	1	1	1	1	1	1	1	1	1	1	1	1	1	1	1	1	1	1	1	1	1	1	1	1	1	1	1	1	1	34
	New.ReferenceOTU46364	1	1	1	1	21	1	1	1	1	2	1	1	1	1	1	1	1	1	1	2	1	1	1	1	189	1	1	1	1	1	1	1	1	1	4
	New.ReferenceOTU57501	1	1	1	1	1	1	1	1	1	1	1	1	1	1	1	1	1	1	1	1	1	1	1	1	1	1	1	1	1	18	1	1	1	1	1
	New.ReferenceOTU57504	1	1	1	1	1	1	1	1	1	1	1	1	1	1	5	1	1	1	1	1	1	1	1	1	1	1	1	1	1	1	1	1	1	1	40
	New.ReferenceOTU47016	1	1	1	1	1	1	1	1	1	11	1	1	1	1	19	1	1	1	1	11	1	1	1	1	7	1	1	1	1	1	1	1	1	1	2
	New.ReferenceOTU9700	1	1	1	1	1	1	1	1	1	62	1	1	1	1	2	1	1	1	1	1	1	1	1	1	1	1	1	1	1	1	1	1	1	1	1
	New.ReferenceOTU31974	1	1	1	1	3	1	1	1	1	3	1	1	1	1	1	1	1	1	1	5	1	1	1	1	1	1	1	1	1	1	1	1	1	1	2
	New.ReferenceOTU31970	1	1	1	1	5	1	1	1	1	1	1	1	1	1	2	1	1	1	1	1	1	1	1	1	1	1	1	1	1	1	1	1	1	1	1
	New.ReferenceOTU12513	1	1	1	1	5	1	1	1	1.25	27	1	1	1	1	4	1	1	1	1	24	1	1	1	1	3	1	1	1	1	6	1	1	1	1	33
	New.ReferenceOTU23273	1	1	1	1	1	1	1	1	1	2	1	1	1	1	1	1	1	1	1	2	1	1	1	1	1	1	1	1	1	1	1	1	1	1	5
	New.ReferenceOTU23279	1	1	1	1	1	1	1	1	1	1	1	1	1	1	1	1	1	1	1	1	1	1	1	1	7	1	1	1	1	1	1	1	1	1	1
	New.ReferenceOTU27198	1	1	1	1	5	1	1	1	1	2	1	1	1	1	2	1	1	1	1	6	1	1	1	1	1	1	1	1	1	1	1	1	1	1	1
	New.ReferenceOTU26572	1	1	1	1	1	1	1	1	1	1	1	1	1	1	1	1	1	1	1	4	1	1	1	1	1	1	1	1	1	1	1	1	1	1	3
	New.ReferenceOTU26576	1	1	1	1	1	1	1	1	1	3	1	1	1	1	2	1	1	1	1	12	1	1	1	1	47	1	1	1	1	1	1	1	1	1	1
	New.ReferenceOTU27206	1	1	1	1	7	1	1	1	1	1	1	1	1	1	3	1	1	1	1	1	1	1	1	1	1	1	1	1	1	3	1	1	1	1	3
	New.ReferenceOTU27220	1	1	1	1	12	1	1	1	1	5	1	1	1	1	3	1	1	1	1	2	1	1	1	1	2	1	1	1	1	3	1	1	1	1	4
	New.ReferenceOTU27227	1	1	1	1	1	1	1	1	1	1	1	1	1	1	2	1	1	1	1	1	1	1	1	1	1	1	1	1	1	1	1	1	1	1	7
	New.ReferenceOTU37988	1	1	1	1	3	1	1	1	1	2	1	1	1	1	2	1	1	1	1	3	1	1	1	1	2	1	1	1	1	2	1	1	1	1	4
	New.ReferenceOTU37982	1	1	1	1	1	1	1	1	1	4	1	1	1	1	1	1	1	1	1	1	1	1	1	1	5	1	1	1	1	1	1	1	1	1	1
	New.ReferenceOTU33604	1	1	1	1	4	1	1	1	2	3	1	1	1	1	2	1	1	1	1.75	3	1	1	1	1	6	1	1	1	1.5	2	1	1	1	1	3
	New.ReferenceOTU33600	1	1	1	1	2	1	1	1	1	3	1	1	1	1	839	1	1	1	1	2	1	1	1	1	2	1	1	1	1	2	1	1	1	1	2
	New.ReferenceOTU33602	1	1	1	1	2	1	1	1	1	5	1	1	1	1	5	1	1	1	1	216	1	1	1	1	36	1	1	1	1	1	1	1	1	1	9
	New.ReferenceOTU4720	1	1	1	1	1	1	1	1	1	3	1	1	1	1	2	1	1	1	1	7	1	1	1	1	1	1	1	1	1	1	1	1	1	1	2
	New.ReferenceOTU29686	1	1	1	1	1	1	1	1	1	1	1	1	1	1	1	1	1	1	1	2	1	1	1	1	1	1	1	1	1	1	1	1	1	1	4
	New.ReferenceOTU29684	1	1	1	1	1	1	1	1	1	2	1	1	1	1	4	1	1	1	1	1	1	1	1	1	1	1	1	1	1	2	1	1	1	1	4
	New.ReferenceOTU2769	1	1	1	1	4	1	1	1	1	47	1	1	1	1	43	1	1	1	1	9	1	1	1	1	7	1	1	1	1	1	1	1	1	1	2
	New.ReferenceOTU2763	1	1	1	1	2	1	1	1	1	1	1	1	1	1	1	1	1	1	1	378	1	1	1	1	2	1	1	1	1	424	1	1	1	1	2
	New.ReferenceOTU29359	1	1	1	1	1	1	1	1	1	4	1	1	1	1	5	1	1	1	1	4	1	1	1	1	3	1	1	1	1	3	1	1	1	1	3
	New.ReferenceOTU24552	1	1	1	1	1	1	1	1	1	1	1	1	1	1	1	1	1	1	1	4	1	1	1	1	1	1	1	1	1	1	1	1	1	1	7
	New.ReferenceOTU53678	1	1	1	1	6	1	1	1	1	2	1	1	1	1	1	1	1	1	1	1	1	1	1	1	2	1	1	1	1	1	1	1	1	1	4
	New.ReferenceOTU29357	1	1	1	1	1	1	1	1	1	1	1	1	1	1	1	1	1	1	1	1	1	1	1	1	1	1	1	1	1	21	1	1	1	1	1
	New.ReferenceOTU39724	1	1	1	1	8	1	1	1	1	1	1	1	1	1	1	1	1	1	1	1	1	1	1	1	1	1	1	1	1	1	1	1	1	1	2
	New.ReferenceOTU35607	1	1	1	1	1	1	1	1	1	39	1	1	1	1	1	1	1	1	1	1	1	1	1	1	1	1	1	1	1	1	1	1	1	1	1
	New.ReferenceOTU31118	1	1	1	1	1	1	1	1	1	3	1	1	1	1	1	1	1	1	1	1	1	1	1	1	1	1	1	1	1	11	1	1	1	1	1
	New.ReferenceOTU24888	1	1	1	1	1	1	1	1	1	7	1	1	1	1	2	1	1	1	1	7	1	1	1	1	3	1	1	1	1	1	1	1	1	1	21
	New.ReferenceOTU31111	1	1	1	1	2	1	1	1	1	1	1	1	1	1	2	1	1	1	1	1	1	1	1	1	1	1	1	1	1	5	1	1	1	1	3
	New.ReferenceOTU22489	1	1	1	1	198	1	1	1	1	4	1	1	1	1	5	1	1	1	1	2	1	1	1	1	2	1	1	1	1	2	1	1	1	1	14
	New.ReferenceOTU25683	1	1	1	1	1	1	1	1	1	1	1	1	1	1	2	1	1	1	1	106	1	1	1	1	1	1	1	1	1	1	1	1	1	1	1
	New.ReferenceOTU52106	1	1	1	1	1	1	1	1	1	1	1	1	1	1	1	1	1	1	1	1	1	1	1	1	7	1	1	1	1	1	1	1	1	1	1
	New.ReferenceOTU52107	1	1	1	1	2	1	1	1	1	3	1	1	1	1	115	1	1	1	1	1	1	1	1	1	4	1	1	1	1	2	1	1	1	1	5
	New.ReferenceOTU52103	1	1	1	1	1	1	1	1	1	1	1	1	1	1	9	1	1	1	1	1	1	1	1	1	1	1	1	1	1	1	1	1	1	1	1
	New.ReferenceOTU17823	1	1	1	1	2	1	1	1	1	1	1	1	1	1	1	1	1	1	1	1	1	1	1	1	1	1	1	1	1	2	1	1	1	1	6
	New.ReferenceOTU17825	1	1	1	1	6	1	1	1	1.25	5	1	1	1	1	42	1	1	1	1	2	1	1	1	1	1	1	1	1	1	5	1	1	1	1	37
	New.ReferenceOTU17829	1	1	1	1	1	1	1	1	1	1	1	1	1	1	1	1	1	1	1	1	1	1	1	1	1	1	1	1	1	3	1	1	1	1	13
	New.ReferenceOTU54463	1	1	1	1	1	1	1	1	1	2	1	1	1	1	4	1	1	1	1	126	1	1	1	1	1	1	1	1	1	1	1	1	1	1	1
	New.ReferenceOTU54467	1	1	1	1	1	1	1	1	1	2	1	1	1	1	1	1	1	1	1	1	1	1	1	1	1	1	1	1	1	1	1	1	1	1	11
	New.ReferenceOTU54465	1	1	1	1	1	1	1	1	1	1	1	1	1	1	1	1	1	1	1	3	1	1	1	1	1	1	1	1	1	2	1	1	1	1	6
	New.ReferenceOTU7608	1	1	1	1	2	1	1	1	1	3	1	1	1	1	3	1	1	1	1	4	1	1	1	1.25	3	1	1	1	1	3	1	1	1	1	3
	New.ReferenceOTU48742	1	1	1	1	1	1	1	1	1	1	1	1	1	1	1	1	1	1	1	2	1	1	1	1	5	1	1	1	1	1	1	1	1	1	1
	New.ReferenceOTU48741	1	1	1	1	2	1	1	1	1	11	1	1	1	1	3	1	1	1	1	73	1	1	1	1	2	1	1	1	1	1	1	1	1	1	8
	New.ReferenceOTU48740	1	1	1	1	1	1	1	1	1	1	1	1	1	1	1	1	1	1	1	9	1	1	1	1	1	1	1	1	1	1	1	1	1	1	1
	New.ReferenceOTU41343	1	1	1	1	3	1	1	1	1	8	1	1	1	1	4	1	1	1	1	1	1	1	1	1	1	1	1	1	1	3	1	1	1	1	53
	New.ReferenceOTU8008	1	1	1	1	1	1	1	1	1	1	1	1	1	1	11	1	1	1	1	1	1	1	1	1	1	1	1	1	1	1	1	1	1	1	1
	New.ReferenceOTU3969	1	1	1	1	1	1	1	1	1	2	1	1	1	1	2	1	1	1	1	1	1	1	1	1	1	1	1	1	1	4	1	1	1	1	1
	New.ReferenceOTU3967	1	1	1	1	1	1	1	1	1	1	1	1	1	1	1	1	1	1	1	1	1	1	1	1	1	1	1	1	1	1	1	1	1	1	9
	New.ReferenceOTU15538	1	1	1	1	1	1	1	1	1	1	1	1	1	1	3	1	1	1	1	8	1	1	1	1	15	1	1	1	1	5	1	1	1	1	131
	New.ReferenceOTU15534	1	1	1	1	1	1	1	1	1	20	1	1	1	1	4	1	1	1	1	4	1	1	1	1	9	1	1	1	1	427	1	1	1	1	148
	New.ReferenceOTU50611	1	1	1	1	1	1	1	1	1	1	1	1	1	1	1	1	1	1	1	1	1	1	1	1	20	1	1	1	1	1	1	1	1	1	1
	New.ReferenceOTU50612	1	1	1	1	2	1	1	1	1	3	1	1	1	1	2	1	1	1	1	1	1	1	1	1	3	1	1	1	1	1	1	1	1	1	1
	New.ReferenceOTU50613	1	1	1	1	1	1	1	1	1	18	1	1	1	1	2	1	1	1	1	4	1	1	1	1	3	1	1	1	1	1267	1	1	1	1	2
	New.ReferenceOTU43978	1	1	1	1	1	1	1	1	1	1	1	1	1	1	1	1	1	1	1	1	1	1	1	1	1	1	1	1	1	1	1	1	1	1	4
	New.ReferenceOTU17001	1	1	1	1	1	1	1	1	1	1	1	1	1	1	1	1	1	1	1	1	1	1	1	1	1	1	1	1	1	1	1	1	1	1	11
	New.ReferenceOTU17006	1	1	1	1	9	1	1	1	1.5	39	1	1	1	1	2	1	1	1	1	4	1	1	1	1	6	1	1	1	1	9	1	1	1	1	12
	New.ReferenceOTU17007	1	1	1	1	1	1	1	1	1	2	1	1	1	1	3	1	1	1	1	1	1	1	1	1	1	1	1	1	1	1	1	1	1	1	2
	New.ReferenceOTU17008	1	1	1	1	1	1	1	1	1	14	1	1	1	1	12	1	1	1	1	1	1	1	1	1	1	1	1	1	1	1	1	1	1	1	1
	New.ReferenceOTU17009	1	1	1	1	25	1	1	1	1	2	1	1	1	1	1	1	1	1	1	2	1	1	1	1	33	1	1	1	1	10	1	1	1	1	1
	New.ReferenceOTU14664	1	1	2	6.5	28	1	1	1.5	3.25	18	1	1	2	4	17	1	1	2	3.75	21	1	1	1	3.25	36	1	1	2	5.5	14	1	1	1	2	11
	New.ReferenceOTU14666	1	1	1	1	1	1	1	1	1	3	1	1	1	1	23	1	1	1	1	1	1	1	1	1	1	1	1	1	1	1	1	1	1	1	2
	New.ReferenceOTU14669	1	1	1	1	1	1	1	1	1	2	1	1	1	1	2	1	1	1	1	1	1	1	1	1	1	1	1	1	1	1	1	1	1	1	43
	New.ReferenceOTU9063	1	1	1	1	2	1	1	1	1	1	1	1	1	1	1	1	1	1	1	14	1	1	1	1	21	1	1	1	1	1	1	1	1	1	7
	New.ReferenceOTU9060	1	1	1	1	5	1	1	1	1	2	1	1	1	1	2	1	1	1	1	1	1	1	1	1	2	1	1	1	1	1	1	1	1	1	2
	New.ReferenceOTU52928	1	1	1	1	1	1	1	1	1	1	1	1	1	1	30	1	1	1	1	2	1	1	1	1	1	1	1	1	1	1	1	1	1	1	9
	New.ReferenceOTU36393	1	1	1	1	19	1	1	1	1	52	1	1	1	1	3	1	1	1	1	4	1	1	1	1	3	1	1	1	1	3	1	1	1	1	8
	New.ReferenceOTU52923	1	1	1	1	1	1	1	1	1	1	1	1	1	1	1	1	1	1	1	1	1	1	1	1	1	1	1	1	1	1	1	1	1	1	14
	New.ReferenceOTU14112	1	1	1	1	2	1	1	1	1	6	1	1	1	1	3	1	1	1	1	5	1	1	1	1	14354	1	1	1	1	39	1	1	1	1	2
	New.ReferenceOTU7540	1	1	1	1	1	1	1	1	1	1	1	1	1	1	1	1	1	1	1	3	1	1	1	1	1	1	1	1	1	1	1	1	1	1	3
	New.ReferenceOTU16751	1	1	1	1	1	1	1	1	1	3	1	1	1	1	2	1	1	1	1	2	1	1	1	1	1	1	1	1	1	2	1	1	1	1	1
	New.ReferenceOTU16759	1	1	1	1	1	1	1	1	1	3	1	1	1	1	3	1	1	1	1	1	1	1	1	1	1	1	1	1	1	1	1	1	1	1	2
	New.ReferenceOTU57837	1	1	1	1	5	1	1	1	1	1	1	1	1	1	1	1	1	1	1	1	1	1	1	1	1	1	1	1	1	1	1	1	1	1	2
	New.ReferenceOTU18801	1	1	1	1	4	1	1	1	1	1	1	1	1	1	6	1	1	1	1	1	1	1	1	1	4	1	1	1	1	1	1	1	1	1	1
	New.ReferenceOTU18803	1	1	1	1	1	1	1	1	1	1	1	1	1	1	2	1	1	1	1	3	1	1	1	1	5	1	1	1	1	1	1	1	1	1	1
	New.ReferenceOTU56120	1	1	1	1	2	1	1	1	1	2	1	1	1	1	2	1	1	1	1	1	1	1	1	1	2	1	1	1	1	1	1	1	1	1	12
	New.ReferenceOTU53337	1	1	1	1	1	1	1	1	1	1	1	1	1	1	1	1	1	1	1	1	1	1	1	1	20	1	1	1	1	1	1	1	1	1	1
	New.ReferenceOTU56127	1	1	1	1	2	1	1	1	1	1	1	1	1	1	2	1	1	1	1	1	1	1	1	1	1	1	1	1	1	1	1	1	1	1	9
	New.ReferenceOTU8821	1	1	1	1	2	1	1	1	1	2	1	1	1	1	2	1	1	1	1	3	1	1	1	1	2	1	1	1	1	2	1	1	1	1	3
	New.ReferenceOTU11400	1	1	1	1	13	1	1	1	1.25	59	1	1	1	1	5	1	1	1	1	4	1	1	1	1	3	1	1	1	1	5	1	1	1	1	5
	New.ReferenceOTU11409	1	1	1	1	1	1	1	1	1	2	1	1	1	1	1	1	1	1	1	3	1	1	1	1	1	1	1	1	1	1	1	1	1	1	9
	New.ReferenceOTU55472	1	1	1	1	1	1	1	1	1	1	1	1	1	1	5	1	1	1	1	1	1	1	1	1	2	1	1	1	1	2	1	1	1	1	3
	New.ReferenceOTU55478	1	1	1	1	1	1	1	1	1	1	1	1	1	1	374	1	1	1	1	1	1	1	1	1	2	1	1	1	1	1	1	1	1	1	1
	New.ReferenceOTU40400	1	1	1	1	2	1	1	1	1	1	1	1	1	1	2	1	1	1	1	3	1	1	1	1	2	1	1	1	1	2	1	1	1	1	2
	New.ReferenceOTU19175	1	1	1	1	16	1	1	1	1	7	1	1	1	1	10	1	1	1	1	1	1	1	1	1	1	1	1	1	1	2	1	1	1	1	46
	New.ReferenceOTU19170	1	1	1	1	1	1	1	1	1	1	1	1	1	1	1	1	1	1	1	6	1	1	1	1	1	1	1	1	1	1	1	1	1	1	1
	New.ReferenceOTU19171	1	1	1	1	10	1	1	1	1	1	1	1	1	1	1	1	1	1	1	1	1	1	1	1	1	1	1	1	1	1	1	1	1	1	3
	New.ReferenceOTU17583	1	1	1	1	9	1	1	1	1	3	1	1	1	1	4	1	1	1	1	1	1	1	1	1	16	1	1	1	1	12	1	1	1	1	24
	New.ReferenceOTU43809	1	1	1	1	7	1	1	1	1	4	1	1	1	1	17	1	1	1	1	2	1	1	1	1	1	1	1	1	1	1	1	1	1	1	4
	New.ReferenceOTU49869	1	1	1	1	4	1	1	1	1	2	1	1	1	1	10	1	1	1	1	3	1	1	1	1	4	1	1	1	1	1	1	1	1	1	16
	New.ReferenceOTU5035	1	1	1	1	2	1	1	1	2	4	1	1	1	1	2	1	1	1	1	4	1	1	1	1	2	1	1	1	1	4	1	1	1	1	3
	New.ReferenceOTU40389	1	1	1	1	1	1	1	1	1	2	1	1	1	1	4	1	1	1	1	1	1	1	1	1	2	1	1	1	1	1	1	1	1	1	3
	New.ReferenceOTU51205	1	1	1	1	2	1	1	1	1	1	1	1	1	1	1	1	1	1	1	1	1	1	1	1	2	1	1	1	1	1	1	1	1	1	812
	New.ReferenceOTU51207	1	1	1	1	35	1	1	1	1	3	1	1	1	1	1	1	1	1	1	2	1	1	1	1	1	1	1	1	1	3	1	1	1	1	2
	New.ReferenceOTU40387	1	1	1	1	1	1	1	1	1	27	1	1	1	1	1	1	1	1	1	1	1	1	1	1	1	1	1	1	1	1	1	1	1	1	1
	New.ReferenceOTU40386	1	1	1	1	2	1	1	1	1	1	1	1	1	1	4	1	1	1	1	3	1	1	1	1	6	1	1	1	1	2	1	1	1	1	3
	New.ReferenceOTU654	1	1	1	1	1	1	1	1	1	1	1	1	1	1	1	1	1	1	1	1	1	1	1	1	1	1	1	1	1	10	1	1	1	1	1
	New.ReferenceOTU2563	1	1	1	1	18	1	1	1	1	4	1	1	1	1	11	1	1	1	1	17	1	1	1	1	2	1	1	1	1	3	1	1	1	1	4
	New.ReferenceOTU50157	1	1	1	1	1	1	1	1	1	1	1	1	1	1	2	1	1	1	1	1	1	1	1	1	1	1	1	1	1	1	1	1	1	1	4
	New.ReferenceOTU41470	1	1	1	1	1	1	1	1	1	1	1	1	1	1	1	1	1	1	1	1	1	1	1	1	1	1	1	1	1	7	1	1	1	1	1
	New.ReferenceOTU41477	1	1	1	1	5	1	1	1	1	22	1	1	1	1	1	1	1	1	1	2	1	1	1	1	1	1	1	1	1	10	1	1	1	1	42
	New.ReferenceOTU35440	1	1	1	1	1	1	1	1	1	24	1	1	1	1	1	1	1	1	1	5	1	1	1	1	2	1	1	1	1	5	1	1	1	1	4
	New.ReferenceOTU35448	1	1	1	1	6	1	1	1	1	4	1	1	1	1	8	1	1	1	1	5	1	1	1	1	1	1	1	1	1	1	1	1	1	1	9
	New.ReferenceOTU35449	1	1	1	1	1	1	1	1	1	1	1	1	1	1	1	1	1	1	1	1	1	1	1	1	1	1	1	1	1	16	1	1	1	1	1
	New.ReferenceOTU29218	1	1	1	1	31	1	1	1	1	1	1	1	1	1	1	1	1	1	1	3	1	1	1	1	10	1	1	1	1	45	1	1	1	1	1
	New.ReferenceOTU47731	1	1	1	1	16	1	1	1	1	1	1	1	1	1	1	1	1	1	1	1	1	1	1	1	1	1	1	1	1	1	1	1	1	1	1
	New.ReferenceOTU19815	1	1	1	1	2	1	1	1	1	4	1	1	1	1	357	1	1	1	1	21	1	1	1	1	1429	1	1	1	1	60	1	1	1	1	3
	New.ReferenceOTU6713	1	1	1	1	3	1	1	1	1	5	1	1	1	1	2	1	1	1	1	1	1	1	1	1	2	1	1	1	1	7	1	1	1	1	14
	New.ReferenceOTU6714	1	1	1	1	1	1	1	1	1	1	1	1	1	1	4	1	1	1	1	2	1	1	1	1	1	1	1	1	1	1	1	1	1	1	2
	New.ReferenceOTU7049	1	1	1	1	14	1	1	1	1	1	1	1	1	1	2	1	1	1	1	1	1	1	1	1	1	1	1	1	1	67	1	1	1	1	1
	New.ReferenceOTU42812	1	1	1	1	2	1	1	1	1	2	1	1	1	1	1	1	1	1	1	2	1	1	1	1	2	1	1	1	1	4	1	1	1	1	8
	New.ReferenceOTU50785	1	1	1	2	13	1	1	1	1	2	1	1	1	1	11	1	1	1	1	3	1	1	1	1	9	1	1	1	1	4	1	1	1	1	3
	New.ReferenceOTU26291	1	1	1	1	1	1	1	1	1	105	1	1	1	1	1	1	1	1	1	1	1	1	1	1	1	1	1	1	1	2	1	1	1	1	1
	New.ReferenceOTU26297	1	1	1	1	1	1	1	1	1	6	1	1	1	1	2	1	1	1	1	2	1	1	1	1	1	1	1	1	1	1	1	1	1	1	4
	New.ReferenceOTU30254	1	1	1	1	1	1	1	1	1	2	1	1	1	1	1	1	1	1	1	1	1	1	1	1	18	1	1	1	1	1	1	1	1	1	2
	New.ReferenceOTU9373	1	1	1	1	3	1	1	1	1	1	1	1	1	1	4	1	1	1	1	1	1	1	1	1	1	1	1	1	1	1	1	1	1	1	3
	New.ReferenceOTU44410	1	1	1	1	2	1	1	1	1	1	1	1	1	1	2	1	1	1	1	3	1	1	1	1	2	1	1	1	1	1	1	1	1	1	2
	New.ReferenceOTU26431	1	1	1	1	3	1	1	1	1	16	1	1	1	1	1	1	1	1	1	3	1	1	1	1	1	1	1	1	1	2	1	1	1	1	1
	New.ReferenceOTU26432	1	1	1	1	11	1	1	1	1	1	1	1	1	1	2	1	1	1	1	1	1	1	1	1	4	1	1	1	1	8	1	1	1	1	1
	New.ReferenceOTU5997	1	1	1	1	1	1	1	1	1	3	1	1	1	1	1	1	1	1	1	1	1	1	1	1	10	1	1	1	1	1	1	1	1	1	1
	New.ReferenceOTU5994	1	1	1	1	1	1	1	1	1	3	1	1	1	1	1	1	1	1	1	1	1	1	1	1	1	1	1	1	1	1	1	1	1	1	90
	New.ReferenceOTU30872	1	1	1	1	1	1	1	1	1	3	1	1	1	1	4	1	1	1	1	1	1	1	1	1	1	1	1	1	1	1	1	1	1	1	1
	New.ReferenceOTU30871	1	1	1	1	8	1	1	1	1	1	1	1	1	1	2	1	1	1	1	1	1	1	1	1	3	1	1	1	1	4	1	1	1	1	1
	New.ReferenceOTU30878	1	1	1	1	3	1	1	1	2	3	1	1	1	1	2	1	1	1	2	4	1	1	1	1	2	1	1	1	1	5	1	1	1	1	3
	New.ReferenceOTU36154	1	1	1	1	1	1	1	1	1	10	1	1	1	1	1	1	1	1	1	1	1	1	1	1	1	1	1	1	1	1	1	1	1	1	1
	New.ReferenceOTU36150	1	1	1	1	1	1	1	1	1	2	1	1	1	1	2	1	1	1	1	1	1	1	1	1	2	1	1	1	1	3	1	1	1	1	1
	New.ReferenceOTU5370	1	1	1	1	1	1	1	1	1	6	1	1	1	1	4	1	1	1	1	129	1	1	1	1	1	1	1	1	1	2	1	1	1	1	2
	New.ReferenceOTU21804	1	1	1	1	1	1	1	1	1	1	1	1	1	1	1	1	1	1	1	1	1	1	1	1	1	1	1	1	1	1	1	1	1	1	23
	New.ReferenceOTU47837	1	1	1	1	1	1	1	1	1	1	1	1	1	1	1	1	1	1	1	9	1	1	1	1	1	1	1	1	1	1	1	1	1	1	1
	New.ReferenceOTU13263	1	1	1	1	35	1	1	1	1	110	1	1	1	1	2	1	1	1	1	2	1	1	1	1	2	1	1	1	1	2	1	1	1	1	4
	New.ReferenceOTU52808	1	1	1	1	1	1	1	1	1	40	1	1	1	1	4	1	1	1	1	1	1	1	1	1	1	1	1	1	1	1	1	1	1	1	1
	New.ReferenceOTU52804	1	1	1	1	4	1	1	1	1	1	1	1	1	1	2	1	1	1	1	1	1	1	1	1	2	1	1	1	1	1	1	1	1	1	3
	New.ReferenceOTU52801	1	1	1	1	16	1	1	1	1	1	1	1	1	1	1	1	1	1	1	2	1	1	1	1	1	1	1	1	1	1	1	1	1	1	1
	New.ReferenceOTU52800	1	1	1	1	2	1	1	1	1	1	1	1	1	1	1	1	1	1	1	4	1	1	1	1	1	1	1	1	1	3	1	1	1	1	2
	New.ReferenceOTU25270	1	1	1	1	1	1	1	1	1	2	1	1	1	1	1	1	1	1	1	1	1	1	1	1	2	1	1	1	1	4	1	1	1	1	6
	New.ReferenceOTU25275	1	1	1	1	1	1	1	1	1	2	1	1	1	1	1	1	1	1	1	1	1	1	1	1	1	1	1	1	1	1	1	1	1	1	6
	New.ReferenceOTU36841	1	1	1	1	1	1	1	1	1	2	1	1	1	1	1	1	1	1	1	8	1	1	1	1	1	1	1	1	1	1	1	1	1	1	1
	New.ReferenceOTU36840	1	1	1	1	1	1	1	1	1	1	1	1	1	1	29	1	1	1	1	32	1	1	1	1	1	1	1	1	1	1	1	1	1	1	60
	New.ReferenceOTU36844	1	1	1	1	1	1	1	1	1	253	1	1	1	1	1	1	1	1	1	1	1	1	1	1	1	1	1	1	1	1	1	1	1	1	1
	New.ReferenceOTU36847	1	1	1	1	1	1	1	1	1	6	1	1	1	1	1	1	1	1	1	1	1	1	1	1	3	1	1	1	1	5	1	1	1	1	1
	New.ReferenceOTU36846	1	1	1	1	2	1	1	1	1	2	1	1	1	1	2	1	1	1	1	1	1	1	1	1	4	1	1	1	1	2	1	1	1	1	2
	New.ReferenceOTU56329	1	1	1	1	2	1	1	1	1	1	1	1	1	1	3	1	1	1	1	2	1	1	1	1	1	1	1	1	1	1	1	1	1	1	2
	New.ReferenceOTU39395	1	1	1	1	1	1	1	1	1	5	1	1	1	1	3	1	1	1	1	1	1	1	1	1	5	1	1	1	1	1	1	1	1	1	1
	New.ReferenceOTU39392	1	1	1	1	5	1	1	1	1	2	1	1	1	1	1	1	1	1	1	1	1	1	1	1	1	1	1	1	1	1	1	1	1	1	1
	New.ReferenceOTU10510	1	1	1	1	1	1	1	1	1	1	1	1	1	1	1	1	1	1	1	40	1	1	1	1	1	1	1	1	1	1	1	1	1	1	1
	New.ReferenceOTU56491	1	1	1	1	1	1	1	1	1	1	1	1	1	1	1	1	1	1	1	1	1	1	1	1	1	1	1	1	1	1	1	1	1	1	11
	New.ReferenceOTU56493	1	1	1	1	1	1	1	1	1	1	1	1	1	1	6	1	1	1	1	1	1	1	1	1	1	1	1	1	1	1	1	1	1	1	1
	New.ReferenceOTU16342	1	1	1	1	2	1	1	1	1	12	1	1	1	1	2	1	1	1	1	1	1	1	1	1	7	1	1	1	1	4	1	1	1	1	7
	New.ReferenceOTU16347	1	1	1	1	6	1	1	1	1	20	1	1	1	1	2	1	1	1	1	2	1	1	1	1	4	1	1	1	1	1	1	1	1	1	12
	New.ReferenceOTU25494	1	1	1	1.5	20	1	1	1	1	15	1	1	1	1	77	1	1	1	1	7	1	1	1	1	6	1	1	1	1	15	1	1	1	1	36
	New.ReferenceOTU3020	1	1	1	1	8	1	1	1	1	1	1	1	1	1	4	1	1	1	1	1	1	1	1	1	1	1	1	1	1	2	1	1	1	1	3
	New.ReferenceOTU3021	1	1	1	1	1	1	1	1	1	2	1	1	1	1	2	1	1	1	1	2	1	1	1	1	4	1	1	1	1	9	1	1	1	1	1
	New.ReferenceOTU38447	1	1	1	1	1	1	1	1	1	1	1	1	1	1	3	1	1	1	1	3	1	1	1	1	2	1	1	1	1	1	1	1	1	1	1
	New.ReferenceOTU38448	1	1	1	1	1	1	1	1	1	2	1	1	1	1	2	1	1	1	1	1	1	1	1	1	1	1	1	1	1	2	1	1	1	1	3
	New.ReferenceOTU1880	1	1	1	1	1	1	1	1	1	1	1	1	1	1	1	1	1	1	1	1	1	1	1	1	1	1	1	1	1	1	1	1	1	1	30
	New.ReferenceOTU34140	1	1	1	1	1	1	1	1	1	1	1	1	1	1	2	1	1	1	1	3	1	1	1	1	1	1	1	1	1	1	1	1	1	1	1
	New.ReferenceOTU8274	1	1	1	1	11	1	1	1	1	1	1	1	1	1	1	1	1	1	1	4	1	1	1	1	19	1	1	1	1	2	1	1	1	1	2
	New.ReferenceOTU37491	1	1	1	1	1	1	1	1	1	1	1	1	1	1	1	1	1	1	1	1	1	1	1	1	1	1	1	1	1	1	1	1	1	1	31
	New.ReferenceOTU37492	1	1	1	1	1	1	1	1	1	1	1	1	1	1	1	1	1	1	1	1	1	1	1	1	1	1	1	1	1	1	1	1	1	1	4
	New.ReferenceOTU37497	1	1	1	1	1	1	1	1	1	1	1	1	1	1	1	1	1	1	1	1	1	1	1	1	1	1	1	1	1	1	1	1	1	1	117
	New.ReferenceOTU37496	1	1	1	1	1	1	1	1	1	1	1	1	1	1	1	1	1	1	1	6	1	1	1	1	1	1	1	1	1	1	1	1	1	1	1
	New.ReferenceOTU51775	1	1	1	1	1	1	1	1	1	1	1	1	1	1	1	1	1	1	1	1	1	1	1	1	2	1	1	1	1	6	1	1	1	1	2
	New.ReferenceOTU49467	1	1	1	1	2	1	1	1	1	1	1	1	1	1	4	1	1	1	1	2	1	1	1	1	2	1	1	1	1	1	1	1	1	1	4
	New.ReferenceOTU41674	1	1	1	1	1	1	1	1	1	1	1	1	1	1	2	1	1	1	1	7	1	1	1	1	3	1	1	1	1	1	1	1	1	1	12
	New.ReferenceOTU37729	1	1	1	1	1	1	1	1	1	1	1	1	1	1	2	1	1	1	1	1	1	1	1	1	1	1	1	1	1	1	1	1	1	1	481
	New.ReferenceOTU1315	1	1	1	1	1	1	1	1	1	10	1	1	1	1	2	1	1	1	1	2	1	1	1	1	5	1	1	1	1	1	1	1	1	1	3
	New.ReferenceOTU10957	1	1	1	1	2	1	1	1	1	2	1	1	1	1	1	1	1	1	1	3	1	1	1	1	2	1	1	1	1	2	1	1	1	1	1
	New.ReferenceOTU10953	1	1	1	1	2	1	1	1	1	7	1	1	1	1	3	1	1	1	1	1	1	1	1	1	1	1	1	1	1	6	1	1	1	1	2
	New.ReferenceOTU50422	1	1	1	1	22	1	1	1	1	2	1	1	1	1	1	1	1	1	1	4	1	1	1	1	1	1	1	1	1	1	1	1	1	1	1
	New.ReferenceOTU14257	1	1	1	1	1	1	1	1	1	1	1	1	1	1	1	1	1	1	1	2	1	1	1	1	1	1	1	1	1	2	1	1	1	1	6
	New.ReferenceOTU56861	1	1	1	1	7	1	1	1	1	1	1	1	1	1	1	1	1	1	1	1	1	1	1	1	1	1	1	1	1	1	1	1	1	1	4
	New.ReferenceOTU36459	1	1	1	1	2	1	1	1	2	3	1	1	1	1	4	1	1	1	1	5	1	1	1	1	1	1	1	1	1	2	1	1	1	1	3
	New.ReferenceOTU13703	1	1	1	1	1	1	1	1	1	142	1	1	1	1	293	1	1	1	1	1	1	1	1	1	1	1	1	1	1	1	1	1	1	1	1
	New.ReferenceOTU13705	1	1	1	1	1	1	1	1	1	4	1	1	1	1	4	1	1	1	1	1	1	1	1	1	1	1	1	1	1	1	1	1	1	1	1
	New.ReferenceOTU47286	1	1	1	1	2	1	1	1	1	2	1	1	1	1	2	1	1	1	1	3	1	1	1	1	3	1	1	1	1	2	1	1	1	1	2
	New.ReferenceOTU13709	1	1	1	1	1	1	1	1	1	7	1	1	1	1	3	1	1	1	1	1	1	1	1	1	1	1	1	1	1	8	1	1	1	1	19
	New.ReferenceOTU47281	1	1	1	1	2	1	1	1	1	10	1	1	1	1	1	1	1	1	1	3	1	1	1	1	1	1	1	1	1	1	1	1	1	1	1
	New.ReferenceOTU47280	1	1	1	1	1	1	1	1	1	1	1	1	1	1	1	1	1	1	1	2	1	1	1	1	3	1	1	1	1	1	1	1	1	1	1
	New.ReferenceOTU55888	1	1	1	1	3	1	1	1	2	3	1	1	1	1	3	1	1	1	2	4	1	1	1	2	4	1	1	1	2.5	5	1	1	1	2	5
	New.ReferenceOTU55887	1	1	1	1	2	1	1	1	1	1	1	1	1	1	2	1	1	1	1	4	1	1	1	1	1	1	1	1	1	1	1	1	1	1	2
	New.ReferenceOTU55884	1	1	1	1	1	1	1	1	1	1	1	1	1	1	11	1	1	1	1	1	1	1	1	1	1	1	1	1	1	1	1	1	1	1	1
	New.ReferenceOTU55881	1	1	1	1	3	1	1	1	1	2	1	1	1	1	1	1	1	1	1	2	1	1	1	1	1	1	1	1	1	2	1	1	1	1	4
	New.ReferenceOTU18619	1	1	1	1	1	1	1	1	1	1	1	1	1	1	2	1	1	1	1	2	1	1	1	1	4	1	1	1	1	4	1	1	1	1	4
	New.ReferenceOTU18614	1	1	1	1	8	1	1	1	1	14	1	1	1	1	6	1	1	1	1	2	1	1	1	1	4	1	1	1	1	21	1	1	1	1	3
	New.ReferenceOTU4223	1	1	1	1	1	1	1	1	1	1	1	1	1	1	1	1	1	1	1	2	1	1	1	1	2	1	1	1	1	2	1	1	1	1	8
	New.ReferenceOTU12945	1	1	1	1	6	1	1	1	2	14	1	1	1	1	29	1	1	1	1	5	1	1	1	1	46	1	1	1	1	78	1	1	1	1	92
	New.ReferenceOTU12942	1	1	1	1	4	1	1	1	1	6	1	1	1	1	10	1	1	1	1	7	1	1	1	1	3	1	1	1	1	4	1	1	1	1	5
	New.ReferenceOTU4229	1	1	1	1	1	1	1	1	1	1	1	1	1	1	36	1	1	1	1	4	1	1	1	1	1	1	1	1	1	1	1	1	1	1	1
	New.ReferenceOTU12949	1	1	1	1	5	1	1	1	1	12	1	1	1	1	4	1	1	1	1	2	1	1	1	1	2	1	1	1	1	2	1	1	1	1	25
	New.ReferenceOTU27787	1	1	1	1	2	1	1	1	1	4	1	1	1	1	1	1	1	1	1	1	1	1	1	1	1	1	1	1	1	1	1	1	1	1	2
	New.ReferenceOTU44167	1	1	1	1	1	1	1	1	1	1	1	1	1	1	1	1	1	1	1	1	1	1	1	1	1	1	1	1	1	12	1	1	1	1	1
	New.ReferenceOTU27729	1	1	1	1	57	1	1	1	1	1	1	1	1	1	1	1	1	1	1	1	1	1	1	1	1	1	1	1	1	360	1	1	1	1	1
	New.ReferenceOTU44161	1	1	1	1	5	1	1	1	1	3	1	1	1	1	1	1	1	1	1	1	1	1	1	1	1	1	1	1	1	1	1	1	1	1	1
	New.ReferenceOTU58083	1	1	1	1	14	1	1	1	1	1	1	1	1	1	1	1	1	1	1	1	1	1	1	1	1	1	1	1	1	1	1	1	1	1	1
	New.ReferenceOTU10549	1	1	1	1	1	1	1	1	1	1	1	1	1	1	3	1	1	1	1	172	1	1	1	1	212	1	1	1	1	62	1	1	1	1	3
	New.ReferenceOTU40260	1	1	1	1	16	1	1	1	1	22	1	1	1	1	3	1	1	1	1	4	1	1	1	1	20	1	1	1	1	9	1	1	1	1	21
	New.ReferenceOTU10541	1	1	1	1	5	1	1	1	1	4	1	1	1	1	19	1	1	1	1	9	1	1	1	1	5	1	1	1	1	72	1	1	1	1	19
	New.ReferenceOTU40263	1	1	1	1	1	1	1	1	1	1	1	1	1	1	40	1	1	1	1	1	1	1	1	1	1	1	1	1	1	1	1	1	1	1	1
	New.ReferenceOTU51431	1	1	1	1	8	1	1	1	1	1	1	1	1	1	1	1	1	1	1	1	1	1	1	1	1	1	1	1	1	1	1	1	1	1	1
	New.ReferenceOTU28375	1	1	1	1	1	1	1	1	1	1	1	1	1	1	1	1	1	1	1	1	1	1	1	1	1	1	1	1	1	1	1	1	1	1	116
	New.ReferenceOTU38600	1	1	1	1	1	1	1	1	1	6	1	1	1	1	1	1	1	1	1	5	1	1	1	1	1	1	1	1	1	1	1	1	1	1	3
	New.ReferenceOTU55254	1	1	1	1	4	1	1	1	1	1	1	1	1	1	1	1	1	1	1	1	1	1	1	1	215	1	1	1	1	1	1	1	1	1	1
	New.ReferenceOTU42138	1	1	1	1	1	1	1	1	1	3	1	1	1	1	1	1	1	1	1	1	1	1	1	1	1	1	1	1	1	1	1	1	1	1	100
	New.ReferenceOTU42137	1	1	1	1	4	1	1	1	1	20	1	1	1	1	5	1	1	1	1	2	1	1	1	1	9	1	1	1	1	2	1	1	1	1	7
	New.ReferenceOTU28951	1	1	1	1	15	1	1	1	1	5	1	1	1	1	6	1	1	1	1	3	1	1	1	1	4	1	1	1	1	4	1	1	1	1	7
	New.ReferenceOTU28952	1	1	1	1	1	1	1	1	1	16	1	1	1	1	15	1	1	1	1	1	1	1	1	1	1	1	1	1	1	1	1	1	1	1	2
	New.ReferenceOTU35189	1	1	1	1	1	1	1	1	1	1	1	1	1	1	2	1	1	1	1	1	1	1	1	1	3	1	1	1	1	2	1	1	1	1	7
	New.ReferenceOTU35186	1	1	1	1	2	1	1	1	1	7	1	1	1	1	3	1	1	1	1	2	1	1	1	1	1	1	1	1	1	1	1	1	1	1	4
	New.ReferenceOTU29022	1	1	1	1	3	1	1	1	1	8	1	1	1	1	8	1	1	1	1	4	1	1	1	1	8	1	1	1	1	8	1	1	1	1	6
	New.ReferenceOTU29024	1	1	1	1	1	1	1	1	1	1	1	1	1	1	2	1	1	1	1	14	1	1	1	1	1	1	1	1	1	1	1	1	1	1	2
	New.ReferenceOTU11243	1	1	1	1	1982	1	1	1	2.25	179	1	1	1	1	34	1	1	1	1	13	1	1	1	1	4	1	1	1	2	143	1	1	1	3.25	147
	New.ReferenceOTU37122	1	1	1	1	3	1	1	1	1	1	1	1	1	1	1	1	1	1	1	1	1	1	1	1	3	1	1	1	1	1	1	1	1	1	3
	New.ReferenceOTU14012	1	1	1	1	1	1	1	1	1	3	1	1	1	1	200	1	1	1	1	5	1	1	1	1	6	1	1	1	1	7	1	1	1	1	13
	New.ReferenceOTU14013	1	1	1	1	4	1	1	1	1	4	1	1	1	1	3	1	1	1	1	2	1	1	1	1	4	1	1	1	1	1	1	1	1	1	17
	New.ReferenceOTU14011	1	1	1	1	6	1	1	1	1	3	1	1	1	1	42	1	1	1	1	1	1	1	1	1	12	1	1	1	1	4	1	1	1	1	17
	New.ReferenceOTU14016	1	1	1	1	1	1	1	1	1	2	1	1	1	1	38	1	1	1	1	506	1	1	1	1	18	1	1	1	1	28	1	1	1	1	4
	New.ReferenceOTU23611	1	1	1	1	1	1	1	1	1	1	1	1	1	1	2	1	1	1	1	1	1	1	1	1	1	1	1	1	1	1	1	1	1	1	45
	New.ReferenceOTU16526	1	1	1	1	1	1	1	1	1	1	1	1	1	1	1	1	1	1	1	1	1	1	1	1	6	1	1	1	1	1	1	1	1	1	1
	New.ReferenceOTU24063	1	1	1	1	1	1	1	1	1	1	1	1	1	1	1	1	1	1	1	44	1	1	1	1	1	1	1	1	1	1	1	1	1	1	23
	New.ReferenceOTU13548	1	1	1	1	1	1	1	1	1	3	1	1	1	1	5	1	1	1	1	1	1	1	1	1	1	1	1	1	1	1	1	1	1	1	1
	New.ReferenceOTU15875	1	1	1	1	1	1	1	1	1	2	1	1	1	1	12	1	1	1	1	3	1	1	1	1	5	1	1	1	1	3	1	1	1	1	8
	New.ReferenceOTU39215	1	1	1	1	1	1	1	1	1	3	1	1	1	1	2	1	1	1	1	1	1	1	1	1	1	1	1	1	1	5	1	1	1	1	1
	New.ReferenceOTU13097	1	1	1	1	4	1	1	1	1	2	1	1	1	1	4	1	1	1	1	2	1	1	1	1	2	1	1	1	1	5	1	1	1	1	104
	New.ReferenceOTU17735	1	1	1	1	86	1	1	1	1	131	1	1	1	1	2	1	1	1	1	2	1	1	1	1	3	1	1	1	1	1	1	1	1	1	1
	New.ReferenceOTU17738	1	1	1	1	2	1	1	1	1	1	1	1	1	1	1	1	1	1	1	1	1	1	1	1	72	1	1	1	1	7	1	1	1	1	633
	New.ReferenceOTU56510	1	1	1	1	8	1	1	1	1	1	1	1	1	1	1	1	1	1	1	1	1	1	1	1	1	1	1	1	1	2	1	1	1	1	1
	New.ReferenceOTU18454	1	1	1	1	3	1	1	1	1	3	1	1	1	1	1	1	1	1	1	8	1	1	1	1	2	1	1	1	1	1	1	1	1	1	6
	New.ReferenceOTU14830	1	1	1	1	1	1	1	1	1	10	1	1	1	1	3	1	1	1	1	12	1	1	1	1	2	1	1	1	1	4	1	1	1	1	6
	New.ReferenceOTU14835	1	1	1	1	1	1	1	1	1	1	1	1	1	1	2	1	1	1	1	1	1	1	1	1	2	1	1	1	1	1	1	1	1	1	4
	New.ReferenceOTU1927	1	1	1	1	1	1	1	1	1	1	1	1	1	1	2	1	1	1	1	1	1	1	1	1	1	1	1	1	1	1	1	1	1	1	622
	New.ReferenceOTU1920	1	1	1	1	2	1	1	1	1	2	1	1	1	1	1	1	1	1	1	1	1	1	1	1	2	1	1	1	1	4	1	1	1	1	6
	New.ReferenceOTU16060	1	1	1	1	2	1	1	1	1	3	1	1	1	1	2	1	1	1	1	1	1	1	1	1	1	1	1	1	1	1	1	1	1	1	4
	New.ReferenceOTU3278	1	1	1	1	1	1	1	1	1	1	1	1	1	1	8	1	1	1	1	1	1	1	1	1	1	1	1	1	1	1	1	1	1	1	1
	New.ReferenceOTU55354	1	1	1	1	30	1	1	1	1	2	1	1	1	1	1	1	1	1	1	12	1	1	1	1	8	1	1	1	1	4	1	1	1	1	8
	New.ReferenceOTU48270	1	1	1	1	1	1	1	1	1	1	1	1	1	1	4	1	1	1	1	1	1	1	1	1	1	1	1	1	1	2	1	1	1	1	2
	New.ReferenceOTU48276	1	1	1	1	1	1	1	1	1	3	1	1	1	1	2	1	1	1	1	3	1	1	1	1	1	1	1	1	1	1	1	1	1	1	1
	New.ReferenceOTU22572	1	1	1	1	1	1	1	1	1	1	1	1	1	1	1	1	1	1	1	1	1	1	1	1	1	1	1	1	1	1	1	1	1	1	10
	New.ReferenceOTU50323	1	1	1	1	4	1	1	1	1	32	1	1	1	1	1	1	1	1	1	4	1	1	1	1	3	1	1	1	1	32	1	1	1	1	4
	New.ReferenceOTU40062	1	1	1	1	20	1	1	1	1	1	1	1	1	1	2	1	1	1	1	1	1	1	1	1	1	1	1	1	1	38	1	1	1	1	1
	New.ReferenceOTU11923	1	1	1	1	21	1	1	1	1	1	1	1	1	1	1	1	1	1	1	1	1	1	1	1	1	1	1	1	1	1	1	1	1	1	1
	New.ReferenceOTU54008	1	1	1	1	1	1	1	1	1	32	1	1	1	1	209	1	1	1	1	97	1	1	1	1	16	1	1	1	1	18	1	1	1	1	2
	New.ReferenceOTU49585	1	1	1	1	1	1	1	1	1	1	1	1	1	1	2	1	1	1	1	10	1	1	1	1	50	1	1	1	1	4	1	1	1	1	1
	New.ReferenceOTU48185	1	1	1	1	1	1	1	1	1	1	1	1	1	1	1	1	1	1	1	2	1	1	1	1	1	1	1	1	1	1	1	1	1	1	6
	New.ReferenceOTU48184	1	1	1	1	1	1	1	1	1	2	1	1	1	1	2	1	1	1	1	5	1	1	1	1	2	1	1	1	1	2	1	1	1	1	2
	New.ReferenceOTU51633	1	1	1	1	1	1	1	1	1	4	1	1	1	1	4	1	1	1	1	1	1	1	1	1	1	1	1	1	1	2	1	1	1	1	1
	New.ReferenceOTU10036	1	1	1	1	1	1	1	1	1	3	1	1	1	1	5	1	1	1	1	28	1	1	1	1	1	1	1	1	1	1	1	1	1	1	1
	New.ReferenceOTU17024	1	1	1	1	20	1	1	1	1	2	1	1	1	1	2	1	1	1	1	1	1	1	1	1	4	1	1	1	1	1	1	1	1	1	4
	New.ReferenceOTU49635	1	1	1	1	5	1	1	1	1	18	1	1	1	1	3	1	1	1	1	3	1	1	1	1	1	1	1	1	1	3	1	1	1	1	3
	New.ReferenceOTU51981	1	1	1	1	2	1	1	1	1	1	1	1	1	1	1	1	1	1	1	1	1	1	1	1	1	1	1	1	1	14	1	1	1	1	1
	New.ReferenceOTU134	1	1	1	1	2	1	1	1	1	7	1	1	1	1	1	1	1	1	1	2	1	1	1	1	17	1	1	1	1	1	1	1	1	1	5
	New.ReferenceOTU57583	1	1	1	1	1	1	1	1	1	1	1	1	1	1	21	1	1	1	1	2	1	1	1	1	1	1	1	1	1	1	1	1	1	1	2
	New.ReferenceOTU14351	1	1	1	1	2	1	1	1	1	24	1	1	1	1	2	1	1	1	1	25	1	1	1	1	3	1	1	1	1	3	1	1	1	1	3
	New.ReferenceOTU14352	1	1	1	1	2	1	1	1	1	1	1	1	1	1	2	1	1	1	1	1	1	1	1	1	1	1	1	1	1	1	1	1	1	1	3
	New.ReferenceOTU14358	1	1	1	1	34	1	1	1	1	24	1	1	1	1	40	1	1	1	1	5	1	1	1	1	2	1	1	1	1	5	1	1	1	1	4
	New.ReferenceOTU56982	1	1	1	1	6	1	1	1	1	1	1	1	1	1	2	1	1	1	1	3	1	1	1	1	13	1	1	1	1	2	1	1	1	1	35
	New.ReferenceOTU56981	1	1	1	1	1	1	1	1	1	5	1	1	1	1	6	1	1	1	1	2	1	1	1	1	1	1	1	1	1	1	1	1	1	1	3
	New.ReferenceOTU56985	1	1	1	1	1	1	1	1	1	2	1	1	1	1	1	1	1	1	1	1	1	1	1	1	2	1	1	1	1	1	1	1	1	1	9
	New.ReferenceOTU19442	1	1	1	1	7	1	1	1	1	1	1	1	1	1	1	1	1	1	1	1	1	1	1	1	1	1	1	1	1	917	1	1	1	1	1
	New.ReferenceOTU40848	1	1	1	1	1	1	1	1	1	1	1	1	1	1	1	1	1	1	1	1	1	1	1	1	1	1	1	1	1	1	1	1	1	1	7
	New.ReferenceOTU43575	1	1	1	1	1	1	1	1	1	1	1	1	1	1	2	1	1	1	1	4	1	1	1	1	1	1	1	1	1	2	1	1	1	1	8
	New.ReferenceOTU45935	1	1	1	1	1	1	1	1	1	1	1	1	1	1	2	1	1	1	1	1	1	1	1	1	209	1	1	1	1	1	1	1	1	1	2
	New.ReferenceOTU45931	1	1	1	1	4	1	1	1	2	3	1	1	1	1	6	1	1	1	1.75	4	1	1	1	1	5	1	1	1	3	4	1	1	1	1	2
	New.ReferenceOTU26643	1	1	1	1	3	1	1	1	1	7	1	1	1	1	1	1	1	1	1	7	1	1	1	1	2	1	1	1	1	4	1	1	1	1	2
	New.ReferenceOTU12598	1	1	1	1	6	1	1	1	1	1	1	1	1	1	2	1	1	1	1	1	1	1	1	1	3	1	1	1	1	7	1	1	1	1	7
	New.ReferenceOTU12595	1	1	1	1	5	1	1	1	1	1	1	1	1	1	1	1	1	1	1	1	1	1	1	1	1	1	1	1	1	1	1	1	1	1	13
	New.ReferenceOTU28559	1	1	1	1	19	1	1	1	1	1	1	1	1	1	1	1	1	1	1	1	1	1	1	1	1	1	1	1	1	40	1	1	1	1	1
	New.ReferenceOTU28557	1	1	1	1	5	1	1	1	1	7	1	1	1	1	1	1	1	1	1	2	1	1	1	1	1	1	1	1	1	1	1	1	1	1	47
	New.ReferenceOTU4418	1	1	1	1	1	1	1	1	1	1	1	1	1	1	2	1	1	1	1	1	1	1	1	1	1	1	1	1	1	7	1	1	1	1	1
	New.ReferenceOTU4416	1	1	1	1	1	1	1	1	1	1	1	1	1	1	1	1	1	1	1	25	1	1	1	1	1	1	1	1	1	1	1	1	1	1	1
	New.ReferenceOTU4412	1	1	1	1	4	1	1	1	2	5	1	1	1	1	5	1	1	1	2	9	1	1	1	2	5	1	1	1	2	5	1	1	1	2	5
	New.ReferenceOTU11024	1	1	1	1	1	1	1	1	1	11	1	1	1	1	6	1	1	1	1	2	1	1	1	1	1	1	1	1	1	2	1	1	1	1	11
	New.ReferenceOTU20723	1	1	1	1	1	1	1	1	1	2	1	1	1	1	1	1	1	1	1	10	1	1	1	1	4	1	1	1	1	2	1	1	1	1	15
	New.ReferenceOTU29607	1	1	1	1	2	1	1	1	1	3	1	1	1	1	5	1	1	1	1	3	1	1	1	1	1	1	1	1	1	231	1	1	1	1	49
	New.ReferenceOTU41261	1	1	1	1	1	1	1	1	1	1	1	1	1	1	1	1	1	1	1	8	1	1	1	1	1	1	1	1	1	1	1	1	1	1	1
	New.ReferenceOTU21457	1	1	1	1	12	1	1	1	1	32	1	1	1	1	16	1	1	1	1	7	1	1	1	1	1	1	1	1	1	1	1	1	1	1	2
	New.ReferenceOTU21454	1	1	1	1	13	1	1	1	1	2	1	1	1	1	5	1	1	1	1	1	1	1	1	1	6	1	1	1	1	2	1	1	1	1	19
	New.ReferenceOTU45066	1	1	1	1	8	1	1	1	2.25	15	1	1	1	1	10	1	1	1	1	2	1	1	1	1	3	1	1	1	1	5	1	1	1	1	7
	New.ReferenceOTU33483	1	1	1	1	1	1	1	1	1	1	1	1	1	1	12	1	1	1	1	1	1	1	1	1	1	1	1	1	1	1	1	1	1	1	1
	New.ReferenceOTU32081	1	1	1	1	1	1	1	1	1	36	1	1	1	1	1	1	1	1	1	1	1	1	1	1	2	1	1	1	1	1	1	1	1	1	1
	New.ReferenceOTU39050	1	1	1	1	32	1	1	1	1	1	1	1	1	1	1	1	1	1	1	1	1	1	1	1	1	1	1	1	1	1	1	1	1	1	1
	New.ReferenceOTU32086	1	1	1	1	1	1	1	1	1	1	1	1	1	1	1	1	1	1	1	1	1	1	1	1	1	1	1	1	1	1	1	1	1	1	30
	New.ReferenceOTU33683	1	1	1	1	1	1	1	1	1	1	1	1	1	1	1	1	1	1	1	1	1	1	1	1	1	1	1	1	1	1	1	1	1	1	9
	New.ReferenceOTU35682	1	1	1	1	2	1	1	1	1	1	1	1	1	1	2	1	1	1	1	1	1	1	1	1	4	1	1	1	1	1	1	1	1	1	23
	New.ReferenceOTU37031	1	1	1	1	1	1	1	1	1	1	1	1	1	1	3	1	1	1	1	32	1	1	1	1	1	1	1	1	1	1	1	1	1	1	12
	New.ReferenceOTU21181	1	1	1	1	5	1	1	1	1	4	1	1	1	1	5	1	1	1	1	2	1	1	1	1	4	1	1	1	1	1	1	1	1	1	183
	New.ReferenceOTU21183	1	1	1	1	27	1	1	1	1	1	1	1	1	1	1	1	1	1	1	5	1	1	1	1	1	1	1	1	1	44	1	1	1	1	2
	New.ReferenceOTU25545	1	1	1	1	1	1	1	1	1	1	1	1	1	1	1	1	1	1	1	1	1	1	1	1	1	1	1	1	1	1	1	1	1	1	115
	New.ReferenceOTU5456	1	1	1	1	26	1	1	1	1	1	1	1	1	1	1	1	1	1	1	1	1	1	1	1	1	1	1	1	1	1	1	1	1	1	160
	New.ReferenceOTU40425	1	1	1	1	1	1	1	1	1	1	1	1	1	1	1	1	1	1	1	1	1	1	1	1	1	1	1	1	1	1	1	1	1	1	18
	New.ReferenceOTU32557	1	1	1	1	1	1	1	1	1	1	1	1	1	1	1	1	1	1	1	1	1	1	1	1	3	1	1	1	1	12	1	1	1	1	4
	New.ReferenceOTU32554	1	1	1	1	1	1	1	1	1	1	1	1	1	1	98	1	1	1	1	1	1	1	1	1	1	1	1	1	1	1	1	1	1	1	1
	New.ReferenceOTU28235	1	1	1	1	7	1	1	1	1	2	1	1	1	1	1	1	1	1	1	1	1	1	1	1	1	1	1	1	1	1	1	1	1	1	3
	New.ReferenceOTU28234	1	1	1	1	11	1	1	1	1	1	1	1	1	1	1	1	1	1	1	1	1	1	1	1	1	1	1	1	1	1	1	1	1	1	1
	New.ReferenceOTU28237	1	1	1	1	16	1	1	1	1	22	1	1	1	1	62	1	1	1	1	10	1	1	1	1	6	1	1	1	1	53	1	1	1	1	70
	New.ReferenceOTU25603	1	1	1	1	1	1	1	1	1	14	1	1	1	1	1	1	1	1	1	1	1	1	1	1	1	1	1	1	1	1	1	1	1	1	1
	New.ReferenceOTU25600	1	1	1	1	1	1	1	1	1	2	1	1	1	1	3	1	1	1	1	2	1	1	1	1	1	1	1	1	1	1	1	1	1	1	2
	New.ReferenceOTU35020	1	1	1	1	1	1	1	1	1	1	1	1	1	1	1	1	1	1	1	101	1	1	1	1	1	1	1	1	1	1	1	1	1	1	1
	New.ReferenceOTU35021	1	1	1	1	1	1	1	1	1	1	1	1	1	1	1	1	1	1	1	1	1	1	1	1	1	1	1	1	1	1	1	1	1	1	115
	New.ReferenceOTU35029	1	1	1	1	1	1	1	1	1	1	1	1	1	1	3	1	1	1	1	2	1	1	1	1	2	1	1	1	1	5	1	1	1	1	1
	New.ReferenceOTU2104	1	1	1	1	4	1	1	1	1	5	1	1	1	1	2	1	1	1	1	4	1	1	1	1	1	1	1	1	1	2229	1	1	1	1	15
	New.ReferenceOTU2105	1	1	1	1	33	1	1	1	1	1	1	1	1	1	51	1	1	1	1	1	1	1	1	1	1	1	1	1	1	1	1	1	1	1	1
	New.ReferenceOTU2107	1	1	1	1	13	1	1	1	2	20	1	1	1	1	15	1	1	1	2	6	1	1	1	1	15	1	1	1	2	40	1	1	1	2	48
	New.ReferenceOTU2101	1	1	1	1	11	1	1	1	1	1	1	1	1	1	3	1	1	1	1	1	1	1	1	1	2	1	1	1	1	1	1	1	1	1	54
	New.ReferenceOTU2108	1	1	1	1	1	1	1	1	1	1	1	1	1	1	1	1	1	1	1	1	1	1	1	1	3	1	1	1	1	2	1	1	1	1	2
	New.ReferenceOTU6489	1	1	1	1	3	1	1	1	1	1	1	1	1	1	1	1	1	1	1	2	1	1	1	1	1	1	1	1	1	1	1	1	1	1	49
	New.ReferenceOTU3471	1	1	1	1	10	1	1	1	1	2	1	1	1	1	1	1	1	1	1	18	1	1	1	1	18	1	1	1	1	9	1	1	1	1	2
	New.ReferenceOTU22377	1	1	1	1	52	1	1	1	1	1	1	1	1	1	1	1	1	1	1	1	1	1	1	1	1	1	1	1	1	1	1	1	1	1	1
	New.ReferenceOTU22374	1	1	1	1	3	1	1	1	2	2	1	1	1	1	2	1	1	1	2	4	1	1	1	1	2	1	1	1	2	3	1	1	1	1	3
	New.ReferenceOTU42305	1	1	1	1	2	1	1	1	1	3	1	1	1	1	1	1	1	1	1	3	1	1	1	1	3	1	1	1	1	1	1	1	1	1	4
	New.ReferenceOTU42307	1	1	1	1	1	1	1	1	1	3	1	1	1	1	16	1	1	1	1	1	1	1	1	1	1	1	1	1	1	1	1	1	1	1	123
	New.ReferenceOTU4889	1	1	1	1	2	1	1	1	1	1	1	1	1	1	2	1	1	1	1	1	1	1	1	1	7	1	1	1	1	1	1	1	1	1	1
	New.ReferenceOTU4882	1	1	1	1	3	1	1	1	1	3	1	1	1	1	1	1	1	1	1	9	1	1	1	1	1	1	1	1	1	1	1	1	1	1	1
	New.ReferenceOTU30325	1	1	1	1	2	1	1	1	1	2	1	1	1	1	2	1	1	1	1	2	1	1	1	1	2	1	1	1	1	3	1	1	1	1	2
	New.ReferenceOTU7686	1	1	1	1	1	1	1	1	1	1	1	1	1	1	1	1	1	1	1	1	1	1	1	1	1	1	1	1	1	19	1	1	1	1	1
	New.ReferenceOTU7688	1	1	1	1	1	1	1	1	1	1	1	1	1	1	14	1	1	1	1	1	1	1	1	1	1	1	1	1	1	1	1	1	1	1	6
	New.ReferenceOTU51233	1	1	1	1	1	1	1	1	1	1	1	1	1	1	3	1	1	1	1	2	1	1	1	1	1	1	1	1	1	1	1	1	1	1	5
	New.ReferenceOTU15241	1	1	1	1	1	1	1	1	1	2	1	1	1	1	1	1	1	1	1	27	1	1	1	1	1	1	1	1	1	3	1	1	1	1	158
	New.ReferenceOTU15248	1	1	1	1	1	1	1	1	1	5	1	1	1	1	1	1	1	1	1	1	1	1	1	1	1	1	1	1	1	2	1	1	1	1	2
	New.ReferenceOTU36641	1	1	1	1	1	1	1	1	1	1	1	1	1	1	1	1	1	1	1	6	1	1	1	1	3	1	1	1	1	1	1	1	1	1	9
	New.ReferenceOTU49036	1	1	1	1	1	1	1	1	1	1	1	1	1	1	1	1	1	1	1	1	1	1	1	1	1	1	1	1	1	1	1	1	1	1	3
	New.ReferenceOTU26320	1	1	1	1	15	1	1	1	2	8	1	1	1	1	7	1	1	1	1	3	1	1	1	1	4	1	1	1	1	2	1	1	1	2	27
	New.ReferenceOTU13970	1	1	1	1	10	1	1	1	2	74	1	1	1	1	34	1	1	1	1	36	1	1	1	1	3	1	1	1	1	4	1	1	1	2	25
	New.ReferenceOTU17088	1	1	1	1	85	1	1	1	2	12	1	1	1	1	3	1	1	1	1	11	1	1	1	1	18	1	1	1	1	43	1	1	1	1	28
	New.ReferenceOTU17089	1	1	1	1	5	1	1	1	1	3	1	1	1	1	2	1	1	1	1	3	1	1	1	1	2	1	1	1	1	2	1	1	1	1	21
	New.ReferenceOTU5860	1	1	1	1	14	1	1	1	1	1	1	1	1	1	1	1	1	1	1	1	1	1	1	1	1	1	1	1	1	1	1	1	1	1	1
	New.ReferenceOTU17080	1	1	1	1	5	1	1	1	1	89	1	1	1	1	8	1	1	1	1	3	1	1	1	1	11	1	1	1	1	8	1	1	1	1	21
	New.ReferenceOTU17083	1	1	1	1	2	1	1	1	1	2	1	1	1	1	2	1	1	1	1	8	1	1	1	1	4	1	1	1	1	1	1	1	1	1	6
	New.ReferenceOTU20449	1	1	1	1	48	1	1	1	1	4	1	1	1	1	2	1	1	1	1	2	1	1	1	1	1	1	1	1	1	1	1	1	1	1	4
	New.ReferenceOTU14190	1	1	1	1	3	1	1	1	1	2	1	1	1	1	6	1	1	1	1	5	1	1	1	1	1	1	1	1	1	2	1	1	1	1	5
	New.ReferenceOTU26977	1	1	1	1	1	1	1	1	1	1	1	1	1	1	48	1	1	1	1	1	1	1	1	1	1	1	1	1	1	1	1	1	1	1	1
	New.ReferenceOTU32282	1	1	1	1	1	1	1	1	1	1	1	1	1	1	1	1	1	1	1	1	1	1	1	1	1	1	1	1	1	1	1	1	1	1	7
	New.ReferenceOTU50874	1	1	1	1	6	1	1	1	1	34	1	1	1	1	2	1	1	1	1	2	1	1	1	1	21	1	1	1	1	4	1	1	1	1	1
	New.ReferenceOTU50873	1	1	1	1	3	1	1	1	1	8	1	1	1	1	1	1	1	1	1	1	1	1	1	1	1	1	1	1	1	2	1	1	1	1	2
	New.ReferenceOTU50878	1	1	1	1	1	1	1	1	1	1	1	1	1	1	1	1	1	1	1	1	1	1	1	1	1	1	1	1	1	14	1	1	1	1	1
	New.ReferenceOTU54793	1	1	1	1	1	1	1	1	1	12	1	1	1	1	1	1	1	1	1	1	1	1	1	1	1	1	1	1	1	1	1	1	1	1	1
	New.ReferenceOTU48842	1	1	1	1	25	1	1	1	1	1	1	1	1	1	1	1	1	1	1	1	1	1	1	1	1	1	1	1	1	1	1	1	1	1	1
	New.ReferenceOTU48849	1	1	1	1	1	1	1	1	1	2	1	1	1	1	39	1	1	1	1	1	1	1	1	1	1	1	1	1	1	2	1	1	1	1	2
	New.ReferenceOTU19680	1	1	1	1	1	1	1	1	1	1	1	1	1	1	2	1	1	1	1	9	1	1	1	1	2	1	1	1	1	2	1	1	1	1	1
	New.ReferenceOTU19681	1	1	1	1	2	1	1	1	1	2	1	1	1	1	2	1	1	1	1	4	1	1	1	1	7	1	1	1	1	2	1	1	1	1	2
	New.ReferenceOTU19686	1	1	1	1	3	1	1	1	1	9	1	1	1	1	1	1	1	1	1	1	1	1	1	1	1	1	1	1	1	1	1	1	1	1	1
	New.ReferenceOTU10574	1	1	1	1	1	1	1	1	1	44	1	1	1	1	1	1	1	1	1	1	1	1	1	1	1	1	1	1	1	1	1	1	1	1	1
	New.ReferenceOTU52397	1	1	1	1	14	1	1	1	1	1	1	1	1	1	1	1	1	1	1	1	1	1	1	1	1	1	1	1	1	1	1	1	1	1	1
	New.ReferenceOTU55968	1	1	1	1	2	1	1	1	1	2	1	1	1	1	3	1	1	1	1	2	1	1	1	1	4	1	1	1	1	4	1	1	1	1	298
	New.ReferenceOTU33980	1	1	1	1	10	1	1	1	1	1	1	1	1	1	1	1	1	1	1	1	1	1	1	1	1	1	1	1	1	1	1	1	1	1	1
	New.ReferenceOTU38973	1	1	1	1	20	1	1	1	1	1	1	1	1	1	2	1	1	1	1	2	1	1	1	1	1	1	1	1	1	1	1	1	1	1	1
	New.ReferenceOTU38979	1	1	1	1	1	1	1	1	1	1	1	1	1	1	1	1	1	1	1	1	1	1	1	1	1	1	1	1	1	1	1	1	1	1	139
	New.ReferenceOTU38978	1	1	1	1	3	1	1	1	1	1	1	1	1	1	3	1	1	1	1	3	1	1	1	1	1	1	1	1	1	6	1	1	1	1	16
	New.ReferenceOTU56708	1	1	1	1	2	1	1	1	1	1	1	1	1	1	1	1	1	1	1	4	1	1	1	1	1	1	1	1	1	3	1	1	1	1	2
	New.ReferenceOTU56707	1	1	1	2	4	1	1	1	1	6	1	1	1	1	6	1	1	1	2	4	1	1	1	1	4	1	1	1	3	8	1	1	1	1	2
	New.ReferenceOTU52464	1	1	1	1	1	1	1	1	1	1	1	1	1	1	1	1	1	1	1	1	1	1	1	1	1	1	1	1	1	2	1	1	1	1	10
	New.ReferenceOTU17507	1	1	1	1	16	1	1	1	1	2	1	1	1	1	1	1	1	1	1	1	1	1	1	1	1	1	1	1	1	1	1	1	1	1	2
	New.ReferenceOTU12754	1	1	1	1	1	1	1	1	1	3	1	1	1	1	2	1	1	1	1	1	1	1	1	1	1	1	1	1	1	1	1	1	1	1	3
	New.ReferenceOTU14973	1	1	1	1	2	1	1	1	1	1	1	1	1	1	14	1	1	1	1	7	1	1	1	1	1	1	1	1	1	2	1	1	1	1	2
	New.ReferenceOTU14972	1	1	1	1	3	1	1	1	1	5	1	1	1	1	1	1	1	1	1	1	1	1	1	1	10	1	1	1	1	1	1	1	1	1	2
	New.ReferenceOTU18222	1	1	1	1	8	1	1	1	1	28	1	1	1	1	2	1	1	1	1	19	1	1	1	1	7	1	1	1	1	2	1	1	1	1	6
	New.ReferenceOTU51288	1	1	1	1	1	1	1	1	1	1	1	1	1	1	2	1	1	1	1	1	1	1	1	1	1	1	1	1	1	1	1	1	1	1	5
	New.ReferenceOTU53781	1	1	1	1	1	1	1	1	1	1	1	1	1	1	1	1	1	1	1	1	1	1	1	1	2	1	1	1	1	1	1	1	1	1	23
	New.ReferenceOTU8567	1	1	1	1	1	1	1	1	1	1	1	1	1	1	1	1	1	1	1	1	1	1	1	1	3	1	1	1	1	1	1	1	1	1	6
	New.ReferenceOTU51861	1	1	1	1	1	1	1	1	1	1	1	1	1	1	1	1	1	1	1	1	1	1	1	1	1	1	1	1	1	5	1	1	1	1	3
	New.ReferenceOTU46798	1	1	1	1	1	1	1	1	1	2	1	1	1	1	1	1	1	1	1	1	1	1	1	1	1	1	1	1	1	1	1	1	1	1	5
	New.ReferenceOTU49770	1	1	1	1	9	1	1	1	1	2	1	1	1	1	2	1	1	1	1	1	1	1	1	1	1	1	1	1	1	1	1	1	1	1	1
	New.ReferenceOTU46796	1	1	1	1	7	1	1	1	1	1	1	1	1	1	1	1	1	1	1	1	1	1	1	1	1	1	1	1	1	1	1	1	1	1	1
	New.ReferenceOTU40567	1	1	1	1	11	1	1	1	1	10	1	1	1	1	7	1	1	1	1	2	1	1	1	1	2	1	1	1	1	12	1	1	1	1	4
	New.ReferenceOTU46243	1	1	1	1	2	1	1	1	2	3	1	1	1	1	1	1	1	1	1	5	1	1	1	1	3	1	1	1	1	4	1	1	1	1	4
	New.ReferenceOTU41213	1	1	1	1	1	1	1	1	1	1	1	1	1	1	6	1	1	1	1	1	1	1	1	1	1	1	1	1	1	1	1	1	1	1	1
	New.ReferenceOTU57424	1	1	1	1	3	1	1	1	1	1	1	1	1	1	7	1	1	1	1	1	1	1	1	1	1	1	1	1	1	1	1	1	1	1	1
	New.ReferenceOTU47115	1	1	1	1	1	1	1	1	1	1	1	1	1	1	61	1	1	1	1	19	1	1	1	1	6	1	1	1	1	1	1	1	1	1	2
	New.ReferenceOTU6977	1	1	1	1	1	1	1	1	1	1	1	1	1	1	109	1	1	1	1	1	1	1	1	1	1	1	1	1	1	1	1	1	1	1	1
	New.ReferenceOTU6976	1	1	1	1	1	1	1	1	1	1	1	1	1	1	1	1	1	1	1	13	1	1	1	1	1	1	1	1	1	1	1	1	1	1	1
	New.ReferenceOTU44499	1	1	1	1	1	1	1	1	1	6	1	1	1	1	27	1	1	1	1	11	1	1	1	1	1	1	1	1	1	1	1	1	1	1	1
	New.ReferenceOTU44491	1	1	1	1	1	1	1	1	1	1	1	1	1	1	12	1	1	1	1	1	1	1	1	1	1	1	1	1	1	1	1	1	1	1	1
	New.ReferenceOTU31830	1	1	1	1	7	1	1	1	1	1	1	1	1	1	1	1	1	1	1	1	1	1	1	1	1	1	1	1	1	1	1	1	1	1	1
	New.ReferenceOTU23270	1	1	1	1	1	1	1	1	1	1	1	1	1	1	1	1	1	1	1	1	1	1	1	1	9	1	1	1	1	1	1	1	1	1	1
	New.ReferenceOTU12256	1	1	1	1	4	1	1	1	1	3	1	1	1	1	7	1	1	1	1	6	1	1	1	1	4	1	1	1	1	2	1	1	1	1	8
	New.ReferenceOTU34885	1	1	1	1	1	1	1	1	1	1	1	1	1	1	2	1	1	1	1	7	1	1	1	1	1	1	1	1	1	4	1	1	1	1	6
	New.ReferenceOTU23484	1	1	1	1	5	1	1	1	1	2	1	1	1	1	2	1	1	1	1	1	1	1	1	1	9	1	1	1	1	1	1	1	1	1	1
	New.ReferenceOTU23480	1	1	1	1	76	1	1	1	1	2	1	1	1	1	1	1	1	1	1	1	1	1	1	1	1	1	1	1	1	1	1	1	1	1	1
	New.ReferenceOTU36588	1	1	1	1	1	1	1	1	1	1	1	1	1	1	1	1	1	1	1	12	1	1	1	1	1	1	1	1	1	2	1	1	1	1	1
	New.ReferenceOTU22043	1	1	1	1	15	1	1	1	1	1	1	1	1	1	1	1	1	1	1	1	1	1	1	1	1	1	1	1	1	8	1	1	1	1	1
	New.ReferenceOTU37869	1	1	1	1	1	1	1	1	1	1	1	1	1	1	7	1	1	1	1	1	1	1	1	1	1	1	1	1	1	1	1	1	1	1	1
	New.ReferenceOTU37866	1	1	1	1	3	1	1	1	1	1	1	1	1	1	5	1	1	1	1	1	1	1	1	1	1	1	1	1	1	1	1	1	1	1	2
	New.ReferenceOTU33528	1	1	1	1	2	1	1	1	1	1	1	1	1	1	13	1	1	1	1	10	1	1	1	1	14	1	1	1	1	34	1	1	1	1	18
	New.ReferenceOTU4606	1	1	1	1	2	1	1	1	1	2	1	1	1	1	1	1	1	1	1	1	1	1	1	1	1	1	1	1	1	1	1	1	1	1	3
	New.ReferenceOTU4600	1	1	1	1	18	1	1	1	1	1	1	1	1	1	1	1	1	1	1	1	1	1	1	1	1	1	1	1	1	1	1	1	1	1	1
	New.ReferenceOTU2601	1	1	1	1	4	1	1	1	1	1	1	1	1	1	1	1	1	1	1	1	1	1	1	1	1	1	1	1	1	1	1	1	1	1	6
	New.ReferenceOTU47783	1	1	1	1	1	1	1	1	1	13	1	1	1	1	1	1	1	1	1	1	1	1	1	1	1	1	1	1	1	1	1	1	1	1	1
	New.ReferenceOTU53138	1	1	1	1	1	1	1	1	1	227	1	1	1	1	4	1	1	1	1	1	1	1	1	1	1	1	1	1	1	1	1	1	1	1	1
	New.ReferenceOTU49351	1	1	1	1	1	1	1	1	1	1	1	1	1	1	6	1	1	1	1	1	1	1	1	1	1	1	1	1	1	1	1	1	1	1	1
	New.ReferenceOTU24767	1	1	1	1	1	1	1	1	1	1	1	1	1	1	1	1	1	1	1	1	1	1	1	1	1	1	1	1	1	1	1	1	1	1	297
	New.ReferenceOTU24763	1	1	1	1	2	1	1	1	1	1	1	1	1	1	1	1	1	1	1	2	1	1	1	1	1	1	1	1	1	1	1	1	1	1	5
	New.ReferenceOTU38194	1	1	1	1	2	1	1	1	1	3	1	1	1	1	5	1	1	1	1	2	1	1	1	1	2	1	1	1	1	7	1	1	1	1	42
	New.ReferenceOTU38192	1	1	1	1	1	1	1	1	1	1	1	1	1	1	1	1	1	1	1	1	1	1	1	1	1	1	1	1	1	7	1	1	1	1	1
	New.ReferenceOTU38199	1	1	1	1	1	1	1	1	1	1	1	1	1	1	1	1	1	1	1	151	1	1	1	1	1	1	1	1	1	2	1	1	1	1	1
	New.ReferenceOTU25417	1	1	1	1	1	1	1	1	1	3	1	1	1	1	2	1	1	1	1	2	1	1	1	1	1	1	1	1	1	1	1	1	1	1	1
	New.ReferenceOTU25414	1	1	1	1	2	1	1	1	1	3	1	1	1	1	1	1	1	1	1	2	1	1	1	1	2	1	1	1	1	1	1	1	1	1	1
	New.ReferenceOTU38227	1	1	1	1	8	1	1	1	1	6	1	1	1	1	103	1	1	1	1	3	1	1	1	1	4	1	1	1	1	4	1	1	1	1	6
	New.ReferenceOTU38228	1	1	1	1	1	1	1	1	1	25	1	1	1	1	19	1	1	1	1	2	1	1	1	1	2	1	1	1	1	1	1	1	1	1	6
	New.ReferenceOTU23818	1	1	1	1	3	1	1	1	1	3	1	1	1	1	1	1	1	1	1	1	1	1	1	1	2	1	1	1	1	1	1	1	1	1	3
	New.ReferenceOTU37411	1	1	1	1	1	1	1	1	1	4	1	1	1	1	1	1	1	1	1	3	1	1	1	1	7	1	1	1	1	1	1	1	1	1	5
	New.ReferenceOTU39223	1	1	1	1	1	1	1	1	1	1	1	1	1	1	1	1	1	1	1	2	1	1	1	1	1	1	1	1	1	1	1	1	1	1	6
	New.ReferenceOTU16925	1	1	1	1	3	1	1	1	1	2	1	1	1	1	1	1	1	1	1	1	1	1	1	1	3	1	1	1	1	1	1	1	1	1	17
	New.ReferenceOTU16922	1	1	1	1	2	1	1	1	1	1	1	1	1	1	2	1	1	1	1	1	1	1	1	1	2	1	1	1	1	2	1	1	1	1	13
	New.ReferenceOTU48554	1	1	1	1	1	1	1	1	1	2	1	1	1	1	1	1	1	1	1	1	1	1	1	1	1	1	1	1	1	9	1	1	1	1	2
	New.ReferenceOTU9490	1	1	1	1	1	1	1	1	1	1	1	1	1	1	1	1	1	1	1	4	1	1	1	1	6	1	1	1	1	1	1	1	1	1	2
	New.ReferenceOTU1398	1	1	1	1	3	1	1	1	1	1	1	1	1	1	22	1	1	1	1	1	1	1	1	1	1	1	1	1	1	11	1	1	1	1	19
	New.ReferenceOTU1390	1	1	1	1	1	1	1	1	1	93	1	1	1	1	15	1	1	1	1	2	1	1	1	1	1	1	1	1	1	1	1	1	1	1	2
	New.ReferenceOTU20899	1	1	1	1	1	1	1	1	1	1	1	1	1	1	3	1	1	1	1	1	1	1	1	1	1	1	1	1	1	1	1	1	1	1	29
	New.ReferenceOTU20894	1	1	1	1	2	1	1	1	1	4	1	1	1	1	2	1	1	1	1	1	1	1	1	1	1	1	1	1	1	1	1	1	1	1	2
	New.ReferenceOTU20896	1	1	1	1	3	1	1	1	1	4	1	1	1	1	3	1	1	1	1	1	1	1	1	1	2	1	1	1	1	2	1	1	1	1	3
	New.ReferenceOTU20891	1	1	1	1	17	1	1	1	1	1	1	1	1	1	1	1	1	1	1	43	1	1	1	1	1	1	1	1	1	1	1	1	1	1	1
	New.ReferenceOTU17329	1	1	1	1	1	1	1	1	1	1	1	1	1	1	1	1	1	1	1	2	1	1	1	1	1	1	1	1	1	5	1	1	1	1	1
	New.ReferenceOTU49200	1	1	1	1	1	1	1	1	1	1	1	1	1	1	1	1	1	1	1	1	1	1	1	1	1	1	1	1	1	1	1	1	1	1	30
	New.ReferenceOTU17323	1	1	1	1	3	1	1	1	1	3	1	1	1	1	2	1	1	1	1	3	1	1	1	2	3	1	1	1	1	2	1	1	1	2	3
	New.ReferenceOTU17322	1	1	1	1	1	1	1	1	1	1	1	1	1	1	2	1	1	1	1	1	1	1	1	1	1	1	1	1	1	1	1	1	1	1	4
	New.ReferenceOTU14786	1	1	1	1	13	1	1	1	1.25	87	1	1	1	1	10	1	1	1	1	24	1	1	1	1	4	1	1	1	1	15	1	1	1	1	16
	New.ReferenceOTU14782	1	1	1	1	8	1	1	1	1.25	6	1	1	1	1	29	1	1	1	1	19	1	1	1	1	8	1	1	1	1	80	1	1	1	1	83
	New.ReferenceOTU14780	1	1	1	1	2	1	1	1	1	13	1	1	1	1	6	1	1	1	1	1	1	1	1	1	1	1	1	1	1	2	1	1	1	1	1
	New.ReferenceOTU9148	1	1	1	1	1	1	1	1	1	5	1	1	1	1	1	1	1	1	1	1	1	1	1	1	1	1	1	1	1	1	1	1	1	1	3
	New.ReferenceOTU14434	1	1	1	1	24	1	1	1	1	1	1	1	1	1	2	1	1	1	1	1	1	1	1	1	2	1	1	1	1	214	1	1	1	1	2
	New.ReferenceOTU14436	1	1	1	1	1	1	1	1	1	1	1	1	1	1	11	1	1	1	1	1	1	1	1	1	66	1	1	1	1	2	1	1	1	1	1
	New.ReferenceOTU57152	1	1	1	1	11	1	1	1	1	41	1	1	1	1	11	1	1	1	1	2	1	1	1	1	4	1	1	1	1	20	1	1	1	1	15
	New.ReferenceOTU13781	1	1	1	1	8	1	1	1	1	1	1	1	1	1	2	1	1	1	1	1	1	1	1	1	1	1	1	1	1	2	1	1	1	1	1
	New.ReferenceOTU39908	1	1	1	1	2	1	1	1	1	1	1	1	1	1	2	1	1	1	1	1	1	1	1	1	2	1	1	1	1	2	1	1	1	1	5
	New.ReferenceOTU16497	1	1	1	1	6	1	1	1	1	1	1	1	1	1	2	1	1	1	1	2	1	1	1	1	1	1	1	1	1	2	1	1	1	1	1
	New.ReferenceOTU53275	1	1	1	1	3	1	1	1	1	7	1	1	1	1	2	1	1	1	1	2	1	1	1	1	1	1	1	1	1	1	1	1	1	1	5
	New.ReferenceOTU42576	1	1	1	1	1	1	1	1	1	1	1	1	1	1	8	1	1	1	1	1	1	1	1	1	1	1	1	1	1	1	1	1	1	1	1
	New.ReferenceOTU16143	1	1	1	1	2	1	1	1	1	1	1	1	1	1	2	1	1	1	1	6	1	1	1	1	1	1	1	1	1	1	1	1	1	1	97
	New.ReferenceOTU24409	1	1	1	1	78	1	1	1	1	7	1	1	1	1	1	1	1	1	1	2	1	1	1	1	1	1	1	1	1	9	1	1	1	1	1
	New.ReferenceOTU22	1	1	1	1	23	1	1	1	1	4	1	1	1	1	8	1	1	1	1	2	1	1	1	1	6	1	1	1	1	4	1	1	1	1	3
	New.ReferenceOTU21	1	1	1	1	2	1	1	1	1.25	4	1	1	1	1	2	1	1	1	1	5	1	1	1	1	2	1	1	2	2	4	1	1	1	2	5
	New.ReferenceOTU49986	1	1	1	1	1	1	1	1	1	1	1	1	1	1	1	1	1	1	1	210	1	1	1	1	1	1	1	1	1	1	1	1	1	1	1
	New.ReferenceOTU49984	1	1	1	1	3	1	1	1	1	2	1	1	1	1	2	1	1	1	1	2	1	1	1	1	2	1	1	1	1	1	1	1	1	1	19
	New.ReferenceOTU18697	1	1	1	1	1	1	1	1	1	2	1	1	1	1	1	1	1	1	1	6	1	1	1	1	1	1	1	1	1	1	1	1	1	1	1
	New.ReferenceOTU12498	1	1	1	1	5	1	1	1	1	18	1	1	1	1	11	1	1	1	1	32	1	1	1	1	10	1	1	1	1	3	1	1	1	1	13
	New.ReferenceOTU18698	1	1	1	1	2	1	1	1	1	1	1	1	1	1	38	1	1	1	1	9868	1	1	1	1	2	1	1	1	1	6	1	1	1	1	4
	New.ReferenceOTU19348	1	1	1	1	1	1	1	1	1	1	1	1	1	1	18	1	1	1	1	2	1	1	1	1	1	1	1	1	1	1	1	1	1	1	1
	New.ReferenceOTU19342	1	1	1	1	5	1	1	1	1	1	1	1	1	1	1	1	1	1	1	1	1	1	1	1	1	1	1	1	1	2	1	1	1	1	1
	New.ReferenceOTU19344	1	1	1	1	1	1	1	1	1	2	1	1	1	1	6	1	1	1	1	1	1	1	1	1	1	1	1	1	1	1	1	1	1	1	2
	New.ReferenceOTU20609	1	1	1	1	1	1	1	1	1	1	1	1	1	1	10	1	1	1	1	2	1	1	1	1	1	1	1	1	1	1	1	1	1	1	1
	New.ReferenceOTU11700	1	1	1	1	8	1	1	1	1	8	1	1	1	1	5	1	1	1	1	10	1	1	1	1	1	1	1	1	1	6	1	1	1	1	4
	New.ReferenceOTU11704	1	1	1	1	3	1	1	1	1	48	1	1	1	1	3	1	1	1	1	2	1	1	1	1	1	1	1	1	1	3	1	1	1	1	258
	New.ReferenceOTU48613	1	1	1	1	5	1	1	1	2	4	1	1	1	1	2	1	1	1	2	3	1	1	1	1	3	1	1	1	1.5	3	1	1	1	1	3
	New.ReferenceOTU48618	1	1	1	1	21	1	1	1	1	26	1	1	1	1	33	1	1	1	1	1	1	1	1	1	1	1	1	1	1	3	1	1	1	1	1
	New.ReferenceOTU2441	1	1	1	1	1	1	1	1	1	1	1	1	1	1	11	1	1	1	1	1	1	1	1	1	1	1	1	1	1	1	1	1	1	1	1
	New.ReferenceOTU2448	1	1	1	1	5	1	1	1	1	503	1	1	1	1	2	1	1	1	1	4	1	1	1	1	5	1	1	1	1	1	1	1	1	1	1
	New.ReferenceOTU50291	1	1	1	1	1	1	1	1	1	154	1	1	1	1	5	1	1	1	1	144	1	1	1	1	1	1	1	1	1	1	1	1	1	1	2
	New.ReferenceOTU41534	1	1	1	1	1	1	1	1	1	1	1	1	1	1	2	1	1	1	1	82	1	1	1	1	1	1	1	1	1	1	1	1	1	1	1
	New.ReferenceOTU41531	1	1	1	1	3	1	1	1	1	10	1	1	1	1	1	1	1	1	1	4	1	1	1	1	2	1	1	1	1	1	1	1	1	1	5
	New.ReferenceOTU50747	1	1	1	1	1	1	1	1	1	1	1	1	1	1	1	1	1	1	1	90	1	1	1	1	1	1	1	1	1	1	1	1	1	1	1
	New.ReferenceOTU14398	1	1	1	1	1	1	1	1	1	2	1	1	1	1	1	1	1	1	1	1	1	1	1	1	1	1	1	1	1	1	1	1	1	1	144
	New.ReferenceOTU46167	1	1	1	1	4	1	1	1	1	2	1	1	1	1	2	1	1	1	1	1	1	1	1	1	9	1	1	1	1	1	1	1	1	1	4
	New.ReferenceOTU46168	1	1	1	1	1	1	1	1	1	2	1	1	1	1	1	1	1	1	1	5	1	1	1	1	1	1	1	1	1	1	1	1	1	1	2
	New.ReferenceOTU35276	1	1	1	1	2	1	1	1	1	1	1	1	1	1	2	1	1	1	1	2	1	1	1	1	1	1	1	1	1	1	1	1	1	1	2
	New.ReferenceOTU35274	1	1	1	1	1	1	1	1	1	1	1	1	1	1	2	1	1	1	1	17	1	1	1	1	2	1	1	1	1	5	1	1	1	1	13
	New.ReferenceOTU35270	1	1	1	1	1	1	1	1	1	3	1	1	1	1	2	1	1	1	1	4	1	1	1	1	2	1	1	1	1	4	1	1	1	1	5
	New.ReferenceOTU27822	1	1	1	1	1	1	1	1	1	2	1	1	1	1	53	1	1	1	1	2	1	1	1	1	1	1	1	1	1	1	1	1	1	1	2
	New.ReferenceOTU57215	1	1	1	1	1	1	1	1	1	4	1	1	1	1	2	1	1	1	1	3	1	1	1	1	1	1	1	1	1	2	1	1	1	1	7
	New.ReferenceOTU45106	1	1	1	1	124	1	1	1	1	1	1	1	1	1	2	1	1	1	1	1	1	1	1	1	5	1	1	1	1	3	1	1	1	1	1
	New.ReferenceOTU43261	1	1	1	1	2	1	1	1	2	4	1	1	1	1	2	1	1	1	2	3	1	1	1	1	3	1	1	1	1.5	2	1	1	1	2	4
	New.ReferenceOTU43262	1	1	1	1	2	1	1	1	1	13	1	1	1	1	2	1	1	1	1	1	1	1	1	1	1	1	1	1	1	2	1	1	1	1	5
	New.ReferenceOTU43264	1	1	1	1	2	1	1	1	1	1109	1	1	1	1	112	1	1	1	1	1	1	1	1	1	2	1	1	1	1	1	1	1	1	1	1
	New.ReferenceOTU43266	1	1	1	1	1	1	1	1	1	1	1	1	1	1	5	1	1	1	1	1	1	1	1	1	2	1	1	1	1	1	1	1	1	1	2
	New.ReferenceOTU30359	1	1	1	1	2	1	1	1	1	3	1	1	1	1	2	1	1	1	1	1	1	1	1	1	8	1	1	1	1	1	1	1	1	1	3
	New.ReferenceOTU7250	1	1	1	1	1	1	1	1	1	2	1	1	1	1	1	1	1	1	1	1	1	1	1	1	5	1	1	1	1	1	1	1	1	1	24
	New.ReferenceOTU7254	1	1	1	1	4	1	1	1	1	3	1	1	1	1	4	1	1	1	1	1	1	1	1	1	1	1	1	1	1	1	1	1	1	1	2
	New.ReferenceOTU26774	1	1	1	1	2	1	1	1	1	1	1	1	1	1	79	1	1	1	1	11	1	1	1	1	1	1	1	1	1	1	1	1	1	1	359
	New.ReferenceOTU26773	1	1	1	1	5	1	1	1	1	4	1	1	1	1	6	1	1	1	1	1	1	1	1	1	1	1	1	1	1	1	1	1	1	1	25
	New.ReferenceOTU44286	1	1	1	1	98	1	1	1	1	1	1	1	1	1	1	1	1	1	1	1	1	1	1	1	1	1	1	1	1	39	1	1	1	1	1
	New.ReferenceOTU44280	1	1	1	1	1	1	1	1	1	1	1	1	1	1	1	1	1	1	1	1	1	1	1	1	23	1	1	1	1	1	1	1	1	1	2
	New.ReferenceOTU23699	1	1	1	1	2	1	1	1	1	3	1	1	1	1	1	1	1	1	1	2	1	1	1	1	2	1	1	1	1	1	1	1	1	1	24
	New.ReferenceOTU45887	1	1	1	1	1	1	1	1	1	1	1	1	1	1	1	1	1	1	1	6	1	1	1	1	2	1	1	1	1	1	1	1	1	1	2
	New.ReferenceOTU36219	1	1	1	1	1	1	1	1	1	1	1	1	1	1	1	1	1	1	1	1	1	1	1	1	1	1	1	1	1	36	1	1	1	1	1
	New.ReferenceOTU7873	1	1	1	1	1	1	1	1	1	3	1	1	1	1	6	1	1	1	1	2	1	1	1	1	2	1	1	1	1	1	1	1	1	1	2
	New.ReferenceOTU36217	1	1	1	1	1	1	1	1	1	1	1	1	1	1	1	1	1	1	1	8072	1	1	1	1	26	1	1	1	1	9	1	1	1	1	2
	New.ReferenceOTU33196	1	1	1	1	1	1	1	1	1	9	1	1	1	1	1	1	1	1	1	1	1	1	1	1	1	1	1	1	1	1	1	1	1	1	1
	New.ReferenceOTU33190	1	1	1	1	1	1	1	1	1	4	1	1	1	1	7	1	1	1	1	1	1	1	1	1	1	1	1	1	1	1	1	1	1	1	1
	New.ReferenceOTU21690	1	1	1	1	1	1	1	1	1	1	1	1	1	1	2	1	1	1	1	68	1	1	1	1	1	1	1	1	1	1	1	1	1	1	9
	New.ReferenceOTU36968	1	1	1	1	1	1	1	1	1	1	1	1	1	1	1	1	1	1	1	5	1	1	1	1	1	1	1	1	1	1	1	1	1	1	1
	New.ReferenceOTU25335	1	1	1	1	4	1	1	1	1	16	1	1	1	1	19	1	1	1	1	5	1	1	1	1	4	1	1	1	1	27	1	1	1	2	25
	New.ReferenceOTU25332	1	1	1	1	4	1	1	1	1	1	1	1	1	1	5	1	1	1	1	1	1	1	1	1	2	1	1	1	1	1	1	1	1	1	2
	New.ReferenceOTU36965	1	1	1	1	7	1	1	1	1	2	1	1	1	1	4	1	1	1	1	2	1	1	1	1	1	1	1	1	1	3	1	1	1	1	9
	New.ReferenceOTU39293	1	1	1	1	2	1	1	1	1	2	1	1	1	1	2	1	1	1	1	3	1	1	1	1	2	1	1	1	1	3	1	1	1	1	3
	New.ReferenceOTU32242	1	1	1	1	1	1	1	1	1	120	1	1	1	1	1	1	1	1	1	1	1	1	1	1	26	1	1	1	1	1	1	1	1	1	1
	New.ReferenceOTU39436	1	1	1	1	2	1	1	1	1	1	1	1	1	1	1	1	1	1	1	1	1	1	1	1	2	1	1	1	1	2	1	1	1	1	6
	New.ReferenceOTU39438	1	1	1	1	1	1	1	1	1	2	1	1	1	1	2	1	1	1	1	3	1	1	1	1	2	1	1	1	1	3	1	1	1	1	1
	New.ReferenceOTU25590	1	1	1	1	1	1	1	1	1	1	1	1	1	1	1	1	1	1	1	1	1	1	1	1	1	1	1	1	1	1	1	1	1	1	12
	New.ReferenceOTU3144	1	1	1	1	7	1	1	1	1	1	1	1	1	1	1	1	1	1	1	1	1	1	1	1	1	1	1	1	1	1	1	1	1	1	1
	New.ReferenceOTU52034	1	1	1	1	1	1	1	1	1	1	1	1	1	1	23	1	1	1	1	1	1	1	1	1	1	1	1	1	1	2	1	1	1	1	1
	New.ReferenceOTU35736	1	1	1	1	2	1	1	1	1	2	1	1	1	1	2	1	1	1	1	1	1	1	1	1	4	1	1	1	1	1	1	1	1	1	7
	New.ReferenceOTU38528	1	1	1	1	1	1	1	1	1	1	1	1	1	1	7	1	1	1	1	1	1	1	1	1	1	1	1	1	1	1	1	1	1	1	44
	New.ReferenceOTU38529	1	1	1	1	1	1	1	1	1	1	1	1	1	1	3	1	1	1	1	8	1	1	1	1	108	1	1	1	1	61	1	1	1	1	1
	New.ReferenceOTU22649	1	1	1	1	2	1	1	1	1	1	1	1	1	1	1	1	1	1	1	1	1	1	1	1	1	1	1	1	1	1	1	1	1	1	4
	New.ReferenceOTU22644	1	1	1	1	37	1	1	1	1	13	1	1	1	1	6	1	1	1	1	4	1	1	1	1	1	1	1	1	1	6	1	1	1	1	6
	New.ReferenceOTU25931	1	1	1	1	11	1	1	1	1	2	1	1	1	1	3	1	1	1	1	3	1	1	1	1	8	1	1	1	1	10	1	1	1	1	5
	New.ReferenceOTU6649	1	1	1	1	1	1	1	1	1	2	1	1	1	1	1	1	1	1	1	1	1	1	1	1	1	1	1	1	1	9	1	1	1	1	1
	New.ReferenceOTU6643	1	1	1	1	6	1	1	1	1	1	1	1	1	1	1	1	1	1	1	1	1	1	1	1	1	1	1	1	1	1	1	1	1	1	1
	New.ReferenceOTU17959	1	1	1	1	3	1	1	1	2	2	1	1	1	1	2	1	1	1	1	4	1	1	1	1.25	2	1	1	1	1	2	1	1	1	2	6
	New.ReferenceOTU23999	1	1	1	1	24	1	1	1	1	2	1	1	1	1	2	1	1	1	1	2	1	1	1	1	1	1	1	1	1	5	1	1	1	1	3
	New.ReferenceOTU9848	1	1	1	1	2	1	1	1	1	1	1	1	1	1	50	1	1	1	1	1	1	1	1	1	1	1	1	1	1	1	1	1	1	1	31
	New.ReferenceOTU11912	1	1	1	1	1	1	1	1	1	1	1	1	1	1	1	1	1	1	1	40	1	1	1	1	2	1	1	1	1	12	1	1	1	1	1
	New.ReferenceOTU8162	1	1	1	1	63	1	1	1	1	1	1	1	1	1	4	1	1	1	1	6	1	1	1	1	1	1	1	1	1	1	1	1	1	1	1
	New.ReferenceOTU49504	1	1	1	1	3	1	1	1	1	2	1	1	1	1	8	1	1	1	1	4	1	1	1	1	6	1	1	1	1	3	1	1	1	1	286
	New.ReferenceOTU53854	1	1	1	1	1	1	1	1	1	1	1	1	1	1	2	1	1	1	1	1	1	1	1	1	1	1	1	1	1	1	1	1	1	1	6
	New.ReferenceOTU53858	1	1	1	1	1	1	1	1	1	3	1	1	1	1	9	1	1	1	1	5	1	1	1	1	1	1	1	1	1	1	1	1	1	1	1
	New.ReferenceOTU1451	1	1	1	1	2	1	1	1	1	1	1	1	1	1	4	1	1	1	1	1	1	1	1	1	5	1	1	1	1	3	1	1	1	1	2
	New.ReferenceOTU1458	1	1	1	1	1	1	1	1	1	2	1	1	1	1	11	1	1	1	1	1	1	1	1	1	1	1	1	1	1	1	1	1	1	1	2
	New.ReferenceOTU9265	1	1	1	1	3	1	1	1	1	1	1	1	1	1	1	1	1	1	1	1	1	1	1	1	2	1	1	1	1	5	1	1	1	1	8
	New.ReferenceOTU9269	1	1	1	1	1	1	1	1	1	1	1	1	1	1	2	1	1	1	1	51	1	1	1	1	12842	1	1	1	1	2	1	1	1	1	1
	New.ReferenceOTU50501	1	1	1	1	1	1	1	1	1	1	1	1	1	1	1	1	1	1	1	9	1	1	1	1	1	1	1	1	1	1	1	1	1	1	1
	New.ReferenceOTU7068	1	1	1	1	1	1	1	1	1	2	1	1	1	1	2	1	1	1	1	3	1	1	1	1	1	1	1	1	1	1	1	1	1	1	3
	New.ReferenceOTU36552	1	1	1	1	3	1	1	1	1	4	1	1	1	1	63	1	1	1	1	1	1	1	1	1	27	1	1	1	1	21	1	1	1	1	8
	New.ReferenceOTU36557	1	1	1	1	1	1	1	1	1	1	1	1	1	1	8	1	1	1	1	1	1	1	1	1	1	1	1	1	1	1	1	1	1	1	2
	New.ReferenceOTU40785	1	1	1	1	1	1	1	1	1	1	1	1	1	1	1	1	1	1	1	5	1	1	1	1	1	1	1	1	1	1	1	1	1	1	1
	New.ReferenceOTU13669	1	1	1	1	1	1	1	1	1	1	1	1	1	1	12	1	1	1	1	2272	1	1	1	1	22	1	1	1	1	2	1	1	1	1	1
	New.ReferenceOTU47362	1	1	1	1	2	1	1	1	1	26	1	1	1	1	8	1	1	1	1	4	1	1	1	1	3	1	1	1	1	1	1	1	1	1	13
	New.ReferenceOTU47364	1	1	1	1	1	1	1	1	1	1	1	1	1	1	2	1	1	1	1	1	1	1	1	1	1	1	1	1	1	1	1	1	1	1	4
	New.ReferenceOTU12048	1	1	1	1	21	1	1	1	1	1	1	1	1	1	2	1	1	1	1	1	1	1	1	1	1	1	1	1	1	14	1	1	1	1	1
	New.ReferenceOTU12043	1	1	1	1	2	1	1	1	1	6	1	1	1	1	2	1	1	1	1	2	1	1	1	1	1	1	1	1	1	1	1	1	1	1	6
	New.ReferenceOTU12041	1	1	1	1	84	1	1	1	1	10	1	1	1	1	3	1	1	1	1	71	1	1	1	1	1	1	1	1	1	1	1	1	1	1	2
	New.ReferenceOTU56019	1	1	1	1	1	1	1	1	1	1	1	1	1	1	1	1	1	1	1	1	1	1	1	1	1	1	1	1	1	20	1	1	1	1	1
	New.ReferenceOTU12674	1	1	1	1	5	1	1	1	1	1	1	1	1	1	15	1	1	1	1	4	1	1	1	1	5	1	1	1	1	5	1	1	1	1	5
	New.ReferenceOTU32617	1	1	1	1	77	1	1	1	1	3	1	1	1	1	2	1	1	1	1	1	1	1	1	1	1	1	1	1	1	9	1	1	1	1	4
	New.ReferenceOTU18719	1	1	1	1	9	1	1	1	1	4	1	1	1	1	4	1	1	1	1	3	1	1	1	1	2	1	1	1	1	1	1	1	1	1	3
	New.ReferenceOTU18710	1	1	1	1	7	1	1	1	1	6	1	1	1	1	9	1	1	1	1	17	1	1	1	1	2	1	1	1	1	8	1	1	1	1	10
	New.ReferenceOTU18714	1	1	1	1	4	1	1	1	1	1	1	1	1	1	2	1	1	1	1	1	1	1	1	1	1	1	1	1	1	1	1	1	1	1	2
	New.ReferenceOTU51032	1	1	1	1	1	1	1	1	1	1	1	1	1	1	1	1	1	1	1	2	1	1	1	1	1	1	1	1	1	264	1	1	1	1	1
	New.ReferenceOTU11538	1	1	1	1	16	1	1	1	1	6	1	1	1	1	21	1	1	1	1	1	1	1	1	1	2	1	1	1	1	1	1	1	1	1	6
	New.ReferenceOTU11530	1	1	1	1	1	1	1	1	1	1	1	1	1	1	1	1	1	1	1	1	1	1	1	1	2	1	1	1	1	1	1	1	1	1	7
	New.ReferenceOTU52169	1	1	1	1	1	1	1	1	1	1	1	1	1	1	7	1	1	1	1	1	1	1	1	1	1	1	1	1	1	2	1	1	1	1	1
	New.ReferenceOTU44958	1	1	1	1	6	1	1	1	1	1	1	1	1	1	1	1	1	1	1	1	1	1	1	1	1	1	1	1	1	1	1	1	1	1	1
	New.ReferenceOTU44951	1	1	1	1	2	1	1	1	1	3	1	1	1	1	4	1	1	1	1	3	1	1	1	1	3	1	1	1	1	4	1	1	1	1	2
	New.ReferenceOTU44956	1	1	1	1	46	1	1	1	1	12	1	1	1	1	1	1	1	1	1	1	1	1	1	1	7	1	1	1	1	4	1	1	1	1	1
	New.ReferenceOTU44954	1	1	1	1	1	1	1	1	1	1	1	1	1	1	1	1	1	1	1	1	1	1	1	1	1	1	1	1	1	1	1	1	1	1	7
	New.ReferenceOTU44955	1	1	1	1	1	1	1	1	1	1	1	1	1	1	2	1	1	1	1	1	1	1	1	1	2	1	1	1	1	1	1	1	1	1	31
	New.ReferenceOTU38117	1	1	1	1	1	1	1	1	1	1	1	1	1	1	1	1	1	1	1	13	1	1	1	1	1	1	1	1	1	1	1	1	1	1	1
	New.ReferenceOTU10372	1	1	1	1	3	1	1	1	1	1	1	1	1	1	3	1	1	1	1	1	1	1	1	1	1	1	1	1	1	1	1	1	1	1	15
	New.ReferenceOTU10378	1	1	1	1	3	1	1	1	1	1	1	1	1	1	1	1	1	1	1	1	1	1	1	1	1	1	1	1	1	2	1	1	1	1	5
	New.ReferenceOTU32001	1	1	1	1	171	1	1	1	1	26	1	1	1	1	5	1	1	1	1	1	1	1	1	1	2	1	1	1	1	1	1	1	1	1	3
	New.ReferenceOTU32003	1	1	1	1	442	1	1	1	1	2	1	1	1	1	1	1	1	1	1	2	1	1	1	1	1	1	1	1	1	3	1	1	1	1	2
	New.ReferenceOTU32009	1	1	1	1	1	1	1	1	1	4	1	1	1	1	6	1	1	1	1	1	1	1	1	1	2	1	1	1	1	1	1	1	1	1	10
	New.ReferenceOTU32008	1	1	1	1	1	1	1	1	1	8	1	1	1	1	1	1	1	1	1	4	1	1	1	1	1	1	1	1	1	1	1	1	1	1	3
	New.ReferenceOTU30535	1	1	1	1	11	1	1	1	1	1	1	1	1	1	2	1	1	1	1	7	1	1	1	1	5	1	1	1	1	1	1	1	1	1	13
	New.ReferenceOTU46554	1	1	1	1	2	1	1	1	1	169	1	1	1	1	2	1	1	1	1	1	1	1	1	1	2	1	1	1	1	1	1	1	1	1	210
	New.ReferenceOTU46559	1	1	1	1	2	1	1	1	1	3	1	1	1	1	2	1	1	1	1	1	1	1	1	1	2	1	1	1	1	12	1	1	1	1	8
	New.ReferenceOTU2185	1	1	1	1	1	1	1	1	1	426	1	1	1	1	1	1	1	1	1	2	1	1	1	1	1	1	1	1	1	9	1	1	1	1	1
	New.ReferenceOTU2187	1	1	1	1	1	1	1	1	1	1	1	1	1	1	3	1	1	1	1	2	1	1	1	1	5119	1	1	1	1	7	1	1	1	1	2
	New.ReferenceOTU2181	1	1	1	1	2	1	1	1	1	3	1	1	1	1	3	1	1	1	2	4	1	1	1	1	3	1	1	1	1.5	2	1	1	1	1	3
	New.ReferenceOTU2182	1	1	1	1	2	1	1	1	1	9	1	1	1	1	2	1	1	1	1	1	1	1	1	1	2	1	1	1	1	2	1	1	1	1	14
	New.ReferenceOTU42070	1	1	1	1	1	1	1	1	1	171	1	1	1	1	4	1	1	1	1	1	1	1	1	1	1	1	1	1	1	1	1	1	1	1	1
	New.ReferenceOTU29106	1	1	1	1	2	1	1	1	1	1	1	1	1	1	1	1	1	1	1	16	1	1	1	1	20	1	1	1	1	1	1	1	1	1	2
	New.ReferenceOTU29107	1	1	1	1	2	1	1	1	1	1	1	1	1	1	3	1	1	1	1	5	1	1	1	1	4	1	1	1	1	9	1	1	1	1	2
	New.ReferenceOTU33842	1	1	1	1	18	1	1	1	1	8	1	1	1	1	1	1	1	1	1	2	1	1	1	1	1	1	1	1	1	1	1	1	1	1	1
	New.ReferenceOTU29109	1	1	1	1	1	1	1	1	1	1	1	1	1	1	1	1	1	1	1	1	1	1	1	1	22	1	1	1	1	1	1	1	1	1	1
	New.ReferenceOTU33841	1	1	1	1	14	1	1	1	1.25	8	1	1	1	1	67	1	1	1	1	5	1	1	1	1	5	1	1	1	1	5	1	1	1	1	17
	New.ReferenceOTU25863	1	1	1	1	6	1	1	1	1	2	1	1	1	1	4	1	1	1	1	1	1	1	1	1	9	1	1	1	1	1	1	1	1	1	1
	New.ReferenceOTU25864	1	1	1	1	1	1	1	1	1	1	1	1	1	1	1	1	1	1	1	1	1	1	1	1	1	1	1	1	1	1	1	1	1	1	44
	New.ReferenceOTU38098	1	1	1	1	1	1	1	1	1	2	1	1	1	1	1	1	1	1	1	56	1	1	1	1	1	1	1	1	1	1	1	1	1	1	1
	New.ReferenceOTU31722	1	1	1	1	3	1	1	1	1	1	1	1	1	1	13	1	1	1	1	1	1	1	1	1	1	1	1	1	1	5	1	1	1	1	12
	New.ReferenceOTU31725	1	1	1	1	3	1	1	1	1	1	1	1	1	1	2	1	1	1	1	1	1	1	1	1	1	1	1	1	1	1	1	1	1	1	3
	New.ReferenceOTU43381	1	1	1	1	11	1	1	1	1	1	1	1	1	1	1	1	1	1	1	1	1	1	1	1	1	1	1	1	1	79	1	1	1	1	1
	New.ReferenceOTU43385	1	1	1	1	3	1	1	1	1	4	1	1	1	1	5	1	1	1	1	10	1	1	1	1	1	1	1	1	1	1	1	1	1	1	1
	New.ReferenceOTU42927	1	1	1	1	1	1	1	1	1	1	1	1	1	1	2	1	1	1	1	13	1	1	1	1	1	1	1	1	1	1	1	1	1	1	8
	New.ReferenceOTU43030	1	1	1	1	1	1	1	1	1	1	1	1	1	1	1	1	1	1	1	17	1	1	1	1	1	1	1	1	1	7	1	1	1	1	1
	New.ReferenceOTU4801	1	1	1	1	16	1	1	1	1	1	1	1	1	1	1	1	1	1	1	1	1	1	1	1	1	1	1	1	1	2	1	1	1	1	10
	New.ReferenceOTU43037	1	1	1	1	1	1	1	1	1	1	1	1	1	1	1	1	1	1	1	1	1	1	1	1	5	1	1	1	1	1	1	1	1	1	2
	New.ReferenceOTU2613	1	1	1	1	1	1	1	1	1	1	1	1	1	1	1	1	1	1	1	1	1	1	1	1	1	1	1	1	1	1	1	1	1	1	23
	New.ReferenceOTU32823	1	1	1	1	1	1	1	1	1	10	1	1	1	1	1	1	1	1	1	1	1	1	1	1	1	1	1	1	1	1	1	1	1	1	1
	New.ReferenceOTU22841	1	1	1	1	21	1	1	1	1.25	130	1	1	1	1	4	1	1	1	1	5	1	1	1	1	9	1	1	1	1	49	1	1	1	1	6
	New.ReferenceOTU2616	1	1	1	1	1	1	1	1	1	1	1	1	1	1	1	1	1	1	1	1	1	1	1	1	5	1	1	1	1	1	1	1	1	1	17
	New.ReferenceOTU22848	1	1	1	1	14	1	1	1	1	6	1	1	1	1	2	1	1	1	1	3	1	1	1	1	2	1	1	1	1	3	1	1	1	1	9
	New.ReferenceOTU22849	1	1	1	1	1	1	1	1	1	10	1	1	1	1	1	1	1	1	1	1	1	1	1	1	1	1	1	1	1	1	1	1	1	1	1
	New.ReferenceOTU30092	1	1	1	1	1	1	1	1	1	1	1	1	1	1	1	1	1	1	1	2	1	1	1	1	121	1	1	1	1	1	1	1	1	1	1
	New.ReferenceOTU30099	1	1	1	1	9	1	1	1	1	1	1	1	1	1	2	1	1	1	1	2	1	1	1	1	2	1	1	1	1	1	1	1	1	1	7
	New.ReferenceOTU1296	1	1	1	1	6	1	1	1	1	6	1	1	1	1	1	1	1	1	1	4	1	1	1	1	1	1	1	1	1	1	1	1	1	1	1
	New.ReferenceOTU42961	1	1	1	1	1	1	1	1	1	1	1	1	1	1	6	1	1	1	1	1	1	1	1	1	1	1	1	1	1	1	1	1	1	1	1
	New.ReferenceOTU44563	1	1	1	2	5	1	1	1	1	2	1	1	1	1	3	1	1	1	1	5	1	1	1	2	6	1	1	1	2	4	1	1	1	1	2
	New.ReferenceOTU20998	1	1	1	1	2	1	1	1	1	6	1	1	1	1	1	1	1	1	1	2	1	1	1	1	3	1	1	1	1	1	1	1	1	1	2
	New.ReferenceOTU37379	1	1	1	1	5	1	1	1	1	2	1	1	1	1	3	1	1	1	1	1	1	1	1	1	4	1	1	1	1	4	1	1	1	1	3
	New.ReferenceOTU14117	1	1	1	1	14	1	1	1	1.25	39	1	1	1	1	3	1	1	1	1	6	1	1	1	1	3	1	1	1	1	5	1	1	1	1	4
	New.ReferenceOTU23710	1	1	1	1	5	1	1	1	1	3	1	1	1	1	2	1	1	1	1	1	1	1	1	1	1	1	1	1	1	1	1	1	1	1	3
	New.ReferenceOTU4115	1	1	1	1	3	1	1	1	1	4	1	1	1	1	3	1	1	1	1	2	1	1	1	1	2	1	1	1	1	1	1	1	1	1	10
	New.ReferenceOTU4114	1	1	1	1	4	1	1	1	1	3	1	1	1	1	3	1	1	1	1	1	1	1	1	1	2	1	1	1	1	4	1	1	1	1	2
	New.ReferenceOTU4111	1	1	1	1	12	1	1	1	1	3	1	1	1	1	3	1	1	1	1	15	1	1	1	1	2	1	1	1	1	2	1	1	1	1	8
	New.ReferenceOTU4112	1	1	1	1	2	1	1	1	1	1	1	1	1	1	1	1	1	1	1	1	1	1	1	1	2	1	1	1	1	1	1	1	1	1	29
	New.ReferenceOTU51692	1	1	1	1	2	1	1	1	1	1	1	1	1	1	1	1	1	1	1	1	1	1	1	1	1	1	1	1	1	1	1	1	1	1	90
	New.ReferenceOTU27415	1	1	1	1	4	1	1	1	1	1	1	1	1	1	2	1	1	1	1	2	1	1	1	1	1	1	1	1	1	1	1	1	1	1	2
	New.ReferenceOTU27412	1	1	1	1	3	1	1	1	1	14	1	1	1	1	1	1	1	1	1	4	1	1	1	1	55	1	1	1	1	3	1	1	1	1	6
	New.ReferenceOTU37952	1	1	1	1	1	1	1	1	1	1	1	1	1	1	2	1	1	1	1	1	1	1	1	1	1	1	1	1	1	1	1	1	1	1	6
	New.ReferenceOTU40730	1	1	1	1	1	1	1	1	1	2	1	1	1	1	4	1	1	1	1	5	1	1	1	1	2	1	1	1	1	4	1	1	1	1	3
	New.ReferenceOTU36021	1	1	1	1	1	1	1	1	1	3	1	1	1	1	2	1	1	1	1	19	1	1	1	1	9	1	1	1	1	2	1	1	1	1	3
	New.ReferenceOTU24299	1	1	1	1	1	1	1	1	1	1	1	1	1	1	1	1	1	1	1	1	1	1	1	1	1	1	1	1	1	1	1	1	1	1	28
	New.ReferenceOTU19608	1	1	1	1	2	1	1	1	1	3	1	1	1	1	3	1	1	1	1	34	1	1	1	1	1047	1	1	1	1	5	1	1	1	1	1
	New.ReferenceOTU19603	1	1	1	1	1	1	1	1	1	1	1	1	1	1	18	1	1	1	1	3	1	1	1	1	1	1	1	1	1	1	1	1	1	1	1
	New.ReferenceOTU24873	1	1	1	1	1	1	1	1	1	2	1	1	1	1	2	1	1	1	1	2	1	1	1	1	1	1	1	1	1	2	1	1	1	1	1
	New.ReferenceOTU24870	1	1	1	1	1	1	1	1	1	2	1	1	1	1	1	1	1	1	1	2	1	1	1	1	1	1	1	1	1	16	1	1	1	1	3
	New.ReferenceOTU24874	1	1	1	1	6	1	1	1	1	1	1	1	1	1	1	1	1	1	1	2	1	1	1	1	13	1	1	1	1	1	1	1	1	1	6
	New.ReferenceOTU24878	1	1	1	1	4	1	1	1	1	1	1	1	1	1	1	1	1	1	1	3	1	1	1	1	1	1	1	1	1	1	1	1	1	1	1
	New.ReferenceOTU55783	1	1	1	1	1	1	1	1	1	1	1	1	1	1	2	1	1	1	1	7493	1	1	1	1	1	1	1	1	1	1	1	1	1	1	3
	New.ReferenceOTU56784	1	1	1	1	8	1	1	1	1	1	1	1	1	1	1	1	1	1	1	1	1	1	1	1	1	1	1	1	1	1	1	1	1	1	1
	New.ReferenceOTU44320	1	1	1	1	1	1	1	1	1	4	1	1	1	1	4	1	1	1	1	1	1	1	1	1	1	1	1	1	1	2	1	1	1	1	5
	New.ReferenceOTU16235	1	1	1	1	2	1	1	1	1	3	1	1	1	1	1	1	1	1	1	6	1	1	1	1	4	1	1	1	1	1	1	1	1	1	3
	New.ReferenceOTU3333	1	1	1	1	13	1	1	1	1	1	1	1	1	1	1	1	1	1	1	1	1	1	1	1	1	1	1	1	1	1	1	1	1	1	1
	New.ReferenceOTU55257	1	1	1	1	1	1	1	1	1	1	1	1	1	1	1	1	1	1	1	14	1	1	1	1	1	1	1	1	1	1	1	1	1	1	1
	New.ReferenceOTU28304	1	1	1	1	1	1	1	1	1	1	1	1	1	1	3	1	1	1	1	2	1	1	1	1	2	1	1	1	1	1	1	1	1	1	1
	New.ReferenceOTU22439	1	1	1	1	3	1	1	1	1	15	1	1	1	1	1	1	1	1	1	1	1	1	1	1	2	1	1	1	1	1	1	1	1	1	1
	New.ReferenceOTU22431	1	1	1	1	3	1	1	1	1	6	1	1	1	1	1	1	1	1	1	4	1	1	1	1	4	1	1	1	1	1	1	1	1	1	5
	New.ReferenceOTU22435	1	1	1	1	1	1	1	1	1	1	1	1	1	1	1	1	1	1	1	4	1	1	1	1	1	1	1	1	1	1	1	1	1	1	6
	New.ReferenceOTU54782	1	1	1	1	1	1	1	1	1	1	1	1	1	1	7	1	1	1	1	1	1	1	1	1	1	1	1	1	1	1	1	1	1	1	1
	New.ReferenceOTU54789	1	1	1	1	21	1	1	1	1	29	1	1	1	1	1	1	1	1	1	2	1	1	1	1	1	1	1	1	1	1	1	1	1	1	95
	New.ReferenceOTU22368	1	1	1	1	1	1	1	1	1	1	1	1	1	1	1	1	1	1	1	2	1	1	1	1	1	1	1	1	1	3	1	1	1	1	5
	New.ReferenceOTU31028	1	1	1	1	2	1	1	1	1	2	1	1	1	1	37	1	1	1	1	16	1	1	1	1	3	1	1	1	1	7	1	1	1	1	1
	New.ReferenceOTU54123	1	1	1	1	3	1	1	1	1	3	1	1	1	1	2	1	1	1	1	1	1	1	1	1	2	1	1	1	1	1	1	1	1	1	2
	New.ReferenceOTU54129	1	1	1	1	1	1	1	1	1	1	1	1	1	1	6	1	1	1	1	1	1	1	1	1	1	1	1	1	1	1	1	1	1	1	1
	New.ReferenceOTU51577	1	1	1	1	1	1	1	1	1	1	1	1	1	1	5	1	1	1	1	2	1	1	1	1	1	1	1	1	1	1	1	1	1	1	3
	New.ReferenceOTU34568	1	1	1	1	20	1	1	1	1	1	1	1	1	1	1	1	1	1	1	1	1	1	1	1	3	1	1	1	1	1	1	1	1	1	1
	New.ReferenceOTU8301	1	1	1	1	3	1	1	1	1	2	1	1	1	1	1	1	1	1	1	3	1	1	1	1	2	1	1	1	1	3	1	1	1	1	2
	New.ReferenceOTU46713	1	1	1	1	1	1	1	1	1	43	1	1	1	1	1	1	1	1	1	1	1	1	1	1	1	1	1	1	1	1	1	1	1	1	3
	New.ReferenceOTU37036	1	1	1	1	13	1	1	1	1	2	1	1	1	1	2	1	1	1	1	8	1	1	1	1	1	1	1	1	1	1	1	1	1	1	2
	New.ReferenceOTU37039	1	1	1	1	1	1	1	1	1	1	1	1	1	1	1	1	1	1	1	1	1	1	1	1	8	1	1	1	1	1	1	1	1	1	2
	New.ReferenceOTU10823	1	1	1	1	31	1	1	1	1	6	1	1	1	1	1	1	1	1	1	12	1	1	1	1	2	1	1	1	1	9	1	1	1	1	106
	New.ReferenceOTU10820	1	1	1	1	1	1	1	1	1	1	1	1	1	1	3	1	1	1	1	2	1	1	1	1	1	1	1	1	1	1	1	1	1	1	3
	New.ReferenceOTU10827	1	1	1	1	17	1	1	1	1	10	1	1	1	1	11	1	1	1	1	5	1	1	1	1	6	1	1	1	1	27	1	1	1	1	67
	New.ReferenceOTU10824	1	1	1	1	2	1	1	1	1.25	9	1	1	1	1	7	1	1	1	1	2	1	1	1	1	11	1	1	1	1	9	1	1	1	1	22
	New.ReferenceOTU47446	1	1	1	1	3	1	1	1	1	2	1	1	1	1	1	1	1	1	1	2	1	1	1	1	1	1	1	1	1	3	1	1	1	1	5
	New.ReferenceOTU925	1	1	1	1	107	1	1	1	1	3	1	1	1	1	1	1	1	1	1	2	1	1	1	1	2	1	1	1	1	10	1	1	1	1	1
	New.ReferenceOTU47198	1	1	1	1	1	1	1	1	1	1	1	1	1	1	1	1	1	1	1	1	1	1	1	1	1	1	1	1	1	8	1	1	1	1	1
	New.ReferenceOTU47195	1	1	1	1	1	1	1	1	1	1	1	1	1	1	3	1	1	1	1	7	1	1	1	1	2	1	1	1	1	2	1	1	1	1	1
	New.ReferenceOTU9982	1	1	1	1	136	1	1	1	1	1	1	1	1	1	1	1	1	1	1	1	1	1	1	1	1	1	1	1	1	29	1	1	1	1	1
	New.ReferenceOTU43633	1	1	1	1	3	1	1	1	1	1	1	1	1	1	2	1	1	1	1	2	1	1	1	1	1	1	1	1	1	1	1	1	1	1	1
	New.ReferenceOTU43634	1	1	1	1	1	1	1	1	1	3	1	1	1	1	18	1	1	1	1	8	1	1	1	1	1	1	1	1	1	1	1	1	1	1	1
	New.ReferenceOTU43639	1	1	1	1	1	1	1	1	1	1	1	1	1	1	1	1	1	1	1	1	1	1	1	1	2	1	1	1	1	1	1	1	1	1	68
	New.ReferenceOTU26127	1	1	1	1	1	1	1	1	1	6	1	1	1	1	1	1	1	1	1	1	1	1	1	1	2	1	1	1	1	1	1	1	1	1	5
	New.ReferenceOTU26122	1	1	1	1	5	1	1	1	1	1	1	1	1	1	1	1	1	1	1	2	1	1	1	1	1	1	1	1	1	1	1	1	1	1	2
	New.ReferenceOTU15064	1	1	1	1	3	1	1	1	1	2	1	1	1	1	14651	1	1	1	1	12	1	1	1	1	20	1	1	1	1	7933	1	1	1	1	2
	New.ReferenceOTU44364	1	1	1	1	6	1	1	1	1	2	1	1	1	1	2	1	1	1	1	1	1	1	1	1	2	1	1	1	1	1	1	1	1	1	1
	New.ReferenceOTU10348	1	1	1	1	155	1	1	1	1	8	1	1	1	1	96	1	1	1	1	3	1	1	1	1	2	1	1	1	1	10	1	1	1	1	1
	New.ReferenceOTU20608	1	1	1	1	1	1	1	1	1	1	1	1	1	1	11	1	1	1	1	1	1	1	1	1	1	1	1	1	1	1	1	1	1	1	1
	New.ReferenceOTU20601	1	1	1	1	1	1	1	1	1	1	1	1	1	1	1	1	1	1	1	1	1	1	1	1	14	1	1	1	1	1	1	1	1	1	1
	New.ReferenceOTU20602	1	1	1	1	1	1	1	1	1	9	1	1	1	1	1	1	1	1	1	1	1	1	1	1	1	1	1	1	1	1	1	1	1	1	1
	New.ReferenceOTU29761	1	1	1	1	1	1	1	1	1	3	1	1	1	1	4	1	1	1	1	2	1	1	1	1	2	1	1	1	1	1	1	1	1	1	2
	New.ReferenceOTU21554	1	1	1	1	2	1	1	1	1	1	1	1	1	1	2	1	1	1	1	3	1	1	1	1	1	1	1	1	1	2	1	1	1	1	6
	New.ReferenceOTU33258	1	1	1	1	1	1	1	1	1	5	1	1	1	1	1	1	1	1	1	1	1	1	1	1	24	1	1	1	1	2	1	1	1	1	2
	New.ReferenceOTU29490	1	1	1	1	1	1	1	1	1	56	1	1	1	1	1	1	1	1	1	13	1	1	1	1	7	1	1	1	1	2	1	1	1	1	1
	New.ReferenceOTU29491	1	1	1	1	1	1	1	1	1	1	1	1	1	1	1	1	1	1	1	33	1	1	1	1	1	1	1	1	1	16	1	1	1	1	1
	New.ReferenceOTU15063	1	1	1	1	1	1	1	1	1	1	1	1	1	1	2	1	1	1	1	1	1	1	1	1	4	1	1	1	1	1	1	1	1	1	30
	New.ReferenceOTU52382	1	1	1	1	1	1	1	1	1	4	1	1	1	1	3	1	1	1	1	3	1	1	1	1	1	1	1	1	1	1	1	1	1	1	1
	New.ReferenceOTU35968	1	1	1	1	1	1	1	1	1	1	1	1	1	1	1	1	1	1	1	1	1	1	1	1	3	1	1	1	1	1	1	1	1	1	9
	New.ReferenceOTU35965	1	1	1	1	3	1	1	1	1	2	1	1	1	1	5	1	1	1	1	8	1	1	1	1	4	1	1	1	1	1	1	1	1	1	24
	New.ReferenceOTU35963	1	1	1	1	1	1	1	1	1	1	1	1	1	1	1	1	1	1	1	1	1	1	1	1	1	1	1	1	1	1	1	1	1	1	169
	New.ReferenceOTU5558	1	1	1	1	1	1	1	1	1	1	1	1	1	1	1	1	1	1	1	1	1	1	1	1	1	1	1	1	1	2	1	1	1	1	55
	New.ReferenceOTU46455	1	1	1	1	1	1	1	1	1	1	1	1	1	1	7	1	1	1	1	1	1	1	1	1	1	1	1	1	1	1	1	1	1	1	1
	New.ReferenceOTU46451	1	1	1	1	81	1	1	1	1	5	1	1	1	1	2	1	1	1	1	1	1	1	1	1	1	1	1	1	1	1	1	1	1	1	1
	New.ReferenceOTU46453	1	1	1	1	10	1	1	1	1	2	1	1	1	1	1	1	1	1	1	1	1	1	1	1	1	1	1	1	1	2	1	1	1	1	9
	New.ReferenceOTU31094	1	1	1	1	1	1	1	1	1	4	1	1	1	1	5	1	1	1	1	1	1	1	1	1	2	1	1	1	1	1	1	1	1	1	1
	New.ReferenceOTU2681	1	1	1	1	3	1	1	1	1	1	1	1	1	1	1	1	1	1	1	3	1	1	1	1	1	1	1	1	1	2	1	1	1	1	1
	New.ReferenceOTU2687	1	1	1	1	3	1	1	1	1	4	1	1	1	1	9	1	1	1	1	2	1	1	1	1	3	1	1	1	1	1	1	1	1	1	33
	New.ReferenceOTU39645	1	1	1	1	5	1	1	1	1	2	1	1	1	1	1	1	1	1	1	1	1	1	1	1	1	1	1	1	1	1	1	1	1	1	1
	New.ReferenceOTU32619	1	1	1	1	1	1	1	1	1	4	1	1	1	1	39	1	1	1	1	12	1	1	1	1	3	1	1	1	1	2	1	1	1	1	30
	New.ReferenceOTU5767	1	1	1	1	1	1	1	1	1	2	1	1	1	1	5	1	1	1	1	1	1	1	1	1	1	1	1	1	1	1	1	1	1	1	1
	New.ReferenceOTU35343	1	1	1	1	1	1	1	1	1	1	1	1	1	1	1	1	1	1	1	1	1	1	1	1	1	1	1	1	1	6	1	1	1	1	1
	New.ReferenceOTU35345	1	1	1	1	1	1	1	1	1	1	1	1	1	1	1	1	1	1	1	1	1	1	1	1	8	1	1	1	1	1	1	1	1	1	1
	New.ReferenceOTU2027	1	1	1	1	2	1	1	1	1	1	1	1	1	1	1	1	1	1	1	2	1	1	1	1	2	1	1	1	1	1	1	1	1	1	5
	New.ReferenceOTU2026	1	1	1	1	14	1	1	1	1	20	1	1	1	1	35	1	1	1	1	1	1	1	1	1	2	1	1	1	1	3	1	1	1	1	3
	New.ReferenceOTU42221	1	1	1	1	1	1	1	1	1	1	1	1	1	1	1	1	1	1	1	1	1	1	1	1	44	1	1	1	1	1	1	1	1	1	1
	New.ReferenceOTU42224	1	1	1	1	1	1	1	1	1	1	1	1	1	1	1	1	1	1	1	1	1	1	1	1	1	1	1	1	1	1	1	1	1	1	7
	New.ReferenceOTU3643	1	1	1	1	5	1	1	1	2	15	1	1	1	1	5	1	1	1	1	3	1	1	1	1	8	1	1	1	1	4	1	1	1	1	5
	New.ReferenceOTU3645	1	1	1	1	2	1	1	1	1	3	1	1	1	1	10	1	1	1	1	4	1	1	1	1	1	1	1	1	1	1	1	1	1	1	3
	New.ReferenceOTU22140	1	1	1	1	1	1	1	1	1	1	1	1	1	1	1	1	1	1	1	1	1	1	1	1	2	1	1	1	1	1	1	1	1	1	133
	New.ReferenceOTU22143	1	1	1	1	1	1	1	1	1	2	1	1	1	1	1	1	1	1	1	5	1	1	1	1	1	1	1	1	1	1	1	1	1	1	1
	New.ReferenceOTU43174	1	1	1	1	3	1	1	1	1	6	1	1	1	1	42	1	1	1	1	4	1	1	1	1	2	1	1	1	1	2	1	1	1	1	7
	New.ReferenceOTU43178	1	1	1	1	58	1	1	1	1	36	1	1	1	1	1	1	1	1	1	1	1	1	1	1	1	1	1	1	1	2	1	1	1	1	1
	New.ReferenceOTU34762	1	1	1	1	1	1	1	1	1	1	1	1	1	1	4	1	1	1	1	16	1	1	1	1	1	1	1	1	1	1	1	1	1	1	4
	New.ReferenceOTU34760	1	1	1	1	1	1	1	1	1	1	1	1	1	1	1	1	1	1	1	160	1	1	1	1	1	1	1	1	1	1	1	1	1	1	1
	New.ReferenceOTU36729	1	1	1	1	2	1	1	1	1.25	3	1	1	1	1	2	1	1	1	1	3	1	1	1	1	2	1	1	1	1.5	3	1	1	1	1	3
	New.ReferenceOTU36721	1	1	1	1	1	1	1	1	1	7	1	1	1	1	1	1	1	1	1	1	1	1	1	1	1	1	1	1	1	1	1	1	1	1	1
	New.ReferenceOTU26246	1	1	1	1	2	1	1	1	1	2	1	1	1	1	2	1	1	1	2	3	1	1	1	1	2	1	1	1	1.5	3	1	1	1	1	3
	New.ReferenceOTU1646	1	1	1	1	8	1	1	1	1	5	1	1	1	1	1	1	1	1	1	1	1	1	1	1	2	1	1	1	1	1	1	1	1	1	50
	New.ReferenceOTU1644	1	1	1	1	1	1	1	1	1	3	1	1	1	1	1	1	1	1	1	1	1	1	1	1	1	1	1	1	1	2	1	1	1	1	3
	New.ReferenceOTU1640	1	1	1	1	3	1	1	1	1	1	1	1	1	1	2	1	1	1	1	1	1	1	1	1	1	1	1	1	1	2	1	1	1	1	2
	New.ReferenceOTU37233	1	1	1	1	1	1	1	1	1	1	1	1	1	1	33	1	1	1	1	1	1	1	1	1	1	1	1	1	1	1	1	1	1	1	2
	New.ReferenceOTU17264	1	1	1	1	7	1	1	1	1	1	1	1	1	1	1	1	1	1	1	2	1	1	1	1	1	1	1	1	1	1	1	1	1	1	1
	New.ReferenceOTU39983	1	1	1	1	1	1	1	1	1	1	1	1	1	1	1	1	1	1	1	1	1	1	1	1	1	1	1	1	1	1	1	1	1	1	106
	New.ReferenceOTU39982	1	1	1	1	1	1	1	1	1	1	1	1	1	1	1	1	1	1	1	472	1	1	1	1	1	1	1	1	1	2	1	1	1	1	1
	New.ReferenceOTU39985	1	1	1	1	4	1	1	1	1	2	1	1	1	1	15	1	1	1	1	10	1	1	1	1	1	1	1	1	1	2	1	1	1	1	6
	New.ReferenceOTU16410	1	1	1	1	1	1	1	1	1	2	1	1	1	1	45	1	1	1	1	1	1	1	1	1	4	1	1	1	1	2	1	1	1	1	4
	New.ReferenceOTU16413	1	1	1	1	6	1	1	1	1	4	1	1	1	1	1	1	1	1	1	1	1	1	1	1	2	1	1	1	1	2	1	1	1	1	2
	New.ReferenceOTU51781	1	1	1	1	1	1	1	1	1	1	1	1	1	1	1	1	1	1	1	1	1	1	1	1	1	1	1	1	1	6	1	1	1	1	1
	New.ReferenceOTU8757	1	1	1	1	1	1	1	1	1	3	1	1	1	1	2	1	1	1	1	1	1	1	1	1	4	1	1	1	1	1	1	1	1	1	75
	New.ReferenceOTU19036	1	1	1	1	45	1	1	1	1	1	1	1	1	1	1	1	1	1	1	1	1	1	1	1	1	1	1	1	1	5	1	1	1	1	3
	New.ReferenceOTU19034	1	1	1	1	25	1	1	1	1	54	1	1	1	1	304	1	1	1	1	2	1	1	1	1	11	1	1	1	1	11	1	1	1	1	18
	New.ReferenceOTU39322	1	1	1	1	1	1	1	1	1	4	1	1	1	1	6	1	1	1	1	3	1	1	1	1	1	1	1	1	1	1	1	1	1	1	2
	New.ReferenceOTU39328	1	1	1	1	1	1	1	1	1	2	1	1	1	1	1	1	1	1	1	1	1	1	1	1	1	1	1	1	1	1	1	1	1	1	6
	New.ReferenceOTU13161	1	1	1	1	16	1	1	1	1	13	1	1	1	1	10	1	1	1	1	9	1	1	1	1	20	1	1	1	1	7	1	1	1	2	7
	New.ReferenceOTU24487	1	1	1	1	2	1	1	1	1	2	1	1	1	1	2	1	1	1	1	3	1	1	1	1	11	1	1	1	1	60	1	1	1	1	4
	New.ReferenceOTU24482	1	1	1	1	7	1	1	1	1	3	1	1	1	1	16456	1	1	1	1	6	1	1	1	1	22	1	1	1	1	11692	1	1	1	1	2
	New.ReferenceOTU24480	1	1	1	1	3	1	1	1	1	5	1	1	1	1	3	1	1	1	1	7	1	1	1	1	1	1	1	1	1	2	1	1	1	1	5
	New.ReferenceOTU34557	1	1	1	1	3	1	1	1	1	344	1	1	1	1	2	1	1	1	1	1	1	1	1	1	341	1	1	1	1	135	1	1	1	1	261
	New.ReferenceOTU52509	1	1	1	1	2	1	1	1	1	2	1	1	1	1	3	1	1	1	1	2	1	1	1	1	1	1	1	1	1	1	1	1	1	1	4
	New.ReferenceOTU25287	1	1	1	1	3	1	1	1	1	3	1	1	1	1	6	1	1	1	1	5	1	1	1	1	4	1	1	1	1	1	1	1	1	1	5
	New.ReferenceOTU25284	1	1	1	1	6	1	1	1	1	3	1	1	1	1	3	1	1	1	2	4	1	1	1	1	3	1	1	1	2	4	1	1	1	2	5
	New.ReferenceOTU17427	1	1	1	1	6	1	1	1	1	7	1	1	1	1	1	1	1	1	1	2	1	1	1	1	3	1	1	1	1	1	1	1	1	1	61
	New.ReferenceOTU25759	1	1	1	1	2	1	1	1	1	1	1	1	1	1	9	1	1	1	1	1	1	1	1	1	11	1	1	1	1	8	1	1	1	1	5
	New.ReferenceOTU25757	1	1	1	1	4	1	1	1	1	4	1	1	1	1	1	1	1	1	1	2	1	1	1	1	5	1	1	1	1	3	1	1	1	1	10
	New.ReferenceOTU11148	1	1	1	1	2	1	1	1	1	2	1	1	1	1	4	1	1	1	1	4	1	1	1	1	4	1	1	1	1	5	1	1	1	1	2
	New.ReferenceOTU11143	1	1	1	1	23	1	1	1	1	2	1	1	1	1	1	1	1	1	1	1	1	1	1	1	1	1	1	1	1	11	1	1	1	1	1
	New.ReferenceOTU11141	1	1	1	1	2	1	1	1	1	2	1	1	1	1	1	1	1	1	1	2	1	1	1	1	2	1	1	1	1	2	1	1	1	1	2
	New.ReferenceOTU11140	1	1	1	1	1	1	1	1	1	2	1	1	1	1	6	1	1	1	1	1	1	1	1	1	2	1	1	1	1	1	1	1	1	1	4
	New.ReferenceOTU11144	1	1	1	1	3	1	1	1	2	3	1	1	1	1	2	1	1	1	1	4	1	1	1	1	3	1	1	1	2	3	1	1	1	1	3
	New.ReferenceOTU41826	1	1	1	1	1	1	1	1	1	1	1	1	1	1	73	1	1	1	1	1	1	1	1	1	10	1	1	1	1	1	1	1	1	1	2
	New.ReferenceOTU41828	1	1	1	1	1	1	1	1	1	2	1	1	1	1	1	1	1	1	1	2	1	1	1	1	2	1	1	1	1	2	1	1	1	1	2
	New.ReferenceOTU48548	1	1	1	1	1	1	1	1	1	1	1	1	1	1	22	1	1	1	1	1	1	1	1	1	12	1	1	1	1	1	1	1	1	1	1
	New.ReferenceOTU8404	1	1	1	1	1	1	1	1	1	5	1	1	1	1	344	1	1	1	1	182	1	1	1	1	1	1	1	1	1	1	1	1	1	1	1
	New.ReferenceOTU50216	1	1	1	1	4	1	1	1	1.25	4	1	1	1	1	2	1	1	1	1	3	1	1	1	1	3	1	1	1	1.5	3	1	1	1	1	4
	New.ReferenceOTU34246	1	1	1	1	3	1	1	1	2	3	1	1	1	1	3	1	1	1	1	2	1	1	1	1	2	1	1	1	1	5	1	1	1	1	3
	New.ReferenceOTU34241	1	1	1	1	1	1	1	1	1	1	1	1	1	1	2	1	1	1	1	1	1	1	1	1	18	1	1	1	1	1	1	1	1	1	2
	New.ReferenceOTU15132	1	1	1	1	1	1	1	1	1	1	1	1	1	1	1	1	1	1	1	1	1	1	1	1	1	1	1	1	1	1	1	1	1	1	15
	New.ReferenceOTU15139	1	1	1	1	3	1	1	1	1	12	1	1	1	1	2	1	1	1	1	30	1	1	1	1	3	1	1	1	1	1	1	1	1	1	1
	New.ReferenceOTU27122	1	1	1	1	2	1	1	1	1	1	1	1	1	1	1	1	1	1	1	3	1	1	1	1	1	1	1	1	1	1	1	1	1	1	6
	New.ReferenceOTU49127	1	1	1	1	1	1	1	1	1	1	1	1	1	1	1	1	1	1	1	1	1	1	1	1	105	1	1	1	1	1	1	1	1	1	1
	New.ReferenceOTU41318	1	1	1	1	8	1	1	1	1	6	1	1	1	1	1	1	1	1	1	3	1	1	1	1	2	1	1	1	1	1	1	1	1	1	4
	New.ReferenceOTU54879	1	1	1	1	21	1	1	1	1	1	1	1	1	1	2	1	1	1	1	1	1	1	1	1	1	1	1	1	1	2	1	1	1	1	1
	New.ReferenceOTU57298	1	1	1	1	11	1	1	1	1	3	1	1	1	1	2	1	1	1	1	5	1	1	1	1	879	1	1	1	1	1	1	1	1	1	26
	New.ReferenceOTU6833	1	1	1	1	1	1	1	1	1	97	1	1	1	1	6	1	1	1	1	2	1	1	1	1	1	1	1	1	1	2	1	1	1	1	4
	New.ReferenceOTU42750	1	1	1	1	1	1	1	1	1	1	1	1	1	1	1	1	1	1	1	2	1	1	1	1	2	1	1	1	1	3	1	1	1	1	1
	New.ReferenceOTU42755	1	1	1	1	3	1	1	1	1	2	1	1	1	1	5	1	1	1	1	1	1	1	1	1	20	1	1	1	1	8	1	1	1	1	34
	New.ReferenceOTU42759	1	1	1	1	1	1	1	1	1	1	1	1	1	1	1	1	1	1	1	1	1	1	1	1	1	1	1	1	1	1	1	1	1	1	119
	New.ReferenceOTU44751	1	1	1	1	1	1	1	1	1	9	1	1	1	1	1	1	1	1	1	2	1	1	1	1	1	1	1	1	1	1	1	1	1	1	3
	New.ReferenceOTU44757	1	1	1	1	2	1	1	1	1	6	1	1	1	1	1355	1	1	1	1	54	1	1	1	1	71	1	1	1	1	3	1	1	1	1	20
	New.ReferenceOTU26082	1	1	1	1	7	1	1	1	1	1	1	1	1	1	1	1	1	1	1	1	1	1	1	1	1	1	1	1	1	1	1	1	1	1	1
	New.ReferenceOTU12350	1	1	1	1	2	1	1	1	1	14	1	1	1	1	2	1	1	1	1	1	1	1	1	1	1	1	1	1	1	1	1	1	1	1	2
	New.ReferenceOTU43409	1	1	1	1	1	1	1	1	1	1	1	1	1	1	31	1	1	1	1	1	1	1	1	1	1	1	1	1	1	1	1	1	1	1	1
	New.ReferenceOTU12354	1	1	1	1	29	1	1	1	1	7	1	1	1	1	2	1	1	1	1	6	1	1	1	1	2	1	1	1	1	11	1	1	1	1	64
	New.ReferenceOTU12358	1	1	1	1	1	1	1	1	1	1	1	1	1	1	28	1	1	1	1	2	1	1	1	1	1	1	1	1	1	1	1	1	1	1	1
	New.ReferenceOTU23568	1	1	1	1	34	1	1	1	1	1	1	1	1	1	1	1	1	1	1	1	1	1	1	1	1	1	1	1	1	30	1	1	1	1	1
	New.ReferenceOTU7464	1	1	1	1	1	1	1	1	1	13	1	1	1	1	3	1	1	1	1	2	1	1	1	1	2	1	1	1	1	2	1	1	1	1	4
	New.ReferenceOTU23567	1	1	1	1	74	1	1	1	1	1	1	1	1	1	24	1	1	1	1	1	1	1	1	1	7	1	1	1	1	1	1	1	1	1	22
	New.ReferenceOTU45802	1	1	1	1	7	1	1	1	1	3	1	1	1	1	2	1	1	1	1	1	1	1	1	1	1	1	1	1	1	1	1	1	1	1	1
	New.ReferenceOTU45807	1	1	1	1	3	1	1	1	2	4	1	1	1	1	2	1	1	1	2	4	1	1	1	1	3	1	1	1	2	7	1	1	1	2	5
	New.ReferenceOTU45805	1	1	1	1	1	1	1	1	1	56	1	1	1	1	3	1	1	1	1	1	1	1	1	1	142	1	1	1	1	1	1	1	1	1	4
	New.ReferenceOTU20037	1	1	1	1	31	1	1	1	1	1	1	1	1	1	1	1	1	1	1	1	1	1	1	1	1	1	1	1	1	1	1	1	1	1	1
	New.ReferenceOTU20034	1	1	1	1	1	1	1	1	1	1	1	1	1	1	1	1	1	1	1	9	1	1	1	1	1	1	1	1	1	1	1	1	1	1	24
	New.ReferenceOTU30938	1	1	1	1	4	1	1	1	1	1	1	1	1	1	1	1	1	1	1	1	1	1	1	1	1	1	1	1	1	1	1	1	1	1	27
	New.ReferenceOTU58068	1	1	1	1	2	1	1	1	1	109	1	1	1	1	1	1	1	1	1	1	1	1	1	1	6	1	1	1	1	1	1	1	1	1	1
	New.ReferenceOTU32791	1	1	1	1	1	1	1	1	1	3	1	1	1	1	1	1	1	1	1	2	1	1	1	1	14	1	1	1	1	1	1	1	1	1	5
	New.ReferenceOTU21079	1	1	1	1	1	1	1	1	1	3	1	1	1	1	1	1	1	1	1	1	1	1	1	1	1	1	1	1	1	70	1	1	1	1	1
	New.ReferenceOTU37680	1	1	1	1	1	1	1	1	1	1	1	1	1	1	1	1	1	1	1	11	1	1	1	1	32	1	1	1	1	1	1	1	1	1	1
	New.ReferenceOTU21407	1	1	1	1	10	1	1	1	1	5	1	1	1	1	14	1	1	1	1	9	1	1	1	1	9	1	1	1	2.5	10	1	1	1	1	10
	New.ReferenceOTU33776	1	1	1	1	2	1	1	1	1	1	1	1	1	1	229	1	1	1	1	47	1	1	1	1	3	1	1	1	1	1	1	1	1	1	84
	New.ReferenceOTU31683	1	1	1	1	1	1	1	1	1	1	1	1	1	1	62	1	1	1	1	1	1	1	1	1	2	1	1	1	1	1	1	1	1	1	1
	New.ReferenceOTU31681	1	1	1	1	1	1	1	1	1	1	1	1	1	1	4	1	1	1	1	17	1	1	1	1	9	1	1	1	1	2	1	1	1	1	1
	New.ReferenceOTU32421	1	1	1	1	1	1	1	1	1	2	1	1	1	1	1	1	1	1	1	4	1	1	1	1	2	1	1	1	1	1	1	1	1	1	1
	New.ReferenceOTU32420	1	1	1	1	1	1	1	1	1	1	1	1	1	1	1	1	1	1	1	1	1	1	1	1	1	1	1	1	1	1	1	1	1	1	12
	New.ReferenceOTU26866	1	1	1	1	1	1	1	1	1	1	1	1	1	1	2	1	1	1	1	3	1	1	1	1	2	1	1	1	1	1	1	1	1	1	3
	New.ReferenceOTU45042	1	1	1	1	1	1	1	1	1	2	1	1	1	1	1	1	1	1	1	1	1	1	1	1	1	1	1	1	1	45	1	1	1	1	1
	New.ReferenceOTU30487	1	1	1	1	1	1	1	1	1	2	1	1	1	1	2	1	1	1	1	1	1	1	1	1	1	1	1	1	1	2	1	1	1	1	2
	New.ReferenceOTU6310	1	1	1	1	1	1	1	1	1	1	1	1	1	1	7	1	1	1	1	2	1	1	1	1	1	1	1	1	1	1	1	1	1	1	1
	New.ReferenceOTU6313	1	1	1	1	1	1	1	1	1	1	1	1	1	1	1	1	1	1	1	4	1	1	1	1	1	1	1	1	1	1	1	1	1	1	105
	New.ReferenceOTU38302	1	1	1	1	1	1	1	1	1	1	1	1	1	1	1	1	1	1	1	8	1	1	1	1	1	1	1	1	1	680	1	1	1	1	5
	New.ReferenceOTU52508	1	1	1	1	2	1	1	1	1	1	1	1	1	1	1	1	1	1	1	1	1	1	1	1	1	1	1	1	1	85	1	1	1	1	1
	New.ReferenceOTU42415	1	1	1	1	6	1	1	1	1	6	1	1	1	1	2	1	1	1	1	1	1	1	1	1	1	1	1	1	1	1	1	1	1	1	13
	New.ReferenceOTU8643	1	1	1	1	31	1	1	1	1	4	1	1	1	1	1	1	1	1	1	13	1	1	1	1	13	1	1	1	1	1	1	1	1	1	1
	New.ReferenceOTU8642	1	1	1	1	2	1	1	1	1	8	1	1	1	1	2	1	1	1	1	2	1	1	1	1	1	1	1	1	1	5	1	1	1	1	7
	New.ReferenceOTU3857	1	1	1	1	1	1	1	1	1	3	1	1	1	1	4	1	1	1	1	16	1	1	1	1	1	1	1	1	1	2	1	1	1	1	2
	New.ReferenceOTU37685	1	1	1	1	1	1	1	1	1	1	1	1	1	1	1	1	1	1	1	1	1	1	1	1	17	1	1	1	1	1	1	1	1	1	1
	New.ReferenceOTU34484	1	1	1	1	1	1	1	1	1	1	1	1	1	1	1	1	1	1	1	1	1	1	1	1	7	1	1	1	1	1	1	1	1	1	1
	New.ReferenceOTU23002	1	1	1	1	1	1	1	1	1	1	1	1	1	1	7	1	1	1	1	15	1	1	1	1	1	1	1	1	1	1	1	1	1	1	44
	New.ReferenceOTU23000	1	1	1	1	1	1	1	1	1.25	157	1	1	1	1	4	1	1	1	1	2	1	1	1	1	3	1	1	1	1	1	1	1	1	1	1
	New.ReferenceOTU23004	1	1	1	1	1	1	1	1	1	1	1	1	1	1	1	1	1	1	1	1	1	1	1	1	1	1	1	1	1	1	1	1	1	1	16
	New.ReferenceOTU23009	1	1	1	1	2	1	1	1	1	5	1	1	1	1	20	1	1	1	1	5	1	1	1	1	1	1	1	1	1	1	1	1	1	1	2
	New.ReferenceOTU49329	1	1	1	1	1	1	1	1	1	1	1	1	1	1	1	1	1	1	1	1	1	1	1	1	1	1	1	1	1	1	1	1	1	1	25
	New.ReferenceOTU49324	1	1	1	1	1	1	1	1	1	2	1	1	1	1	2	1	1	1	1	1	1	1	1	1	2	1	1	1	1	1	1	1	1	1	2
	New.ReferenceOTU49323	1	1	1	1	1	1	1	1	1	115	1	1	1	1	6	1	1	1	1	1	1	1	1	1	1	1	1	1	1	1	1	1	1	1	1
	New.ReferenceOTU14572	1	1	1	1	15	1	1	1	1	1	1	1	1	1	1	1	1	1	1	1	1	1	1	1	1	1	1	1	1	1	1	1	1	1	1
	New.ReferenceOTU16598	1	1	1	1	2	1	1	1	1	2	1	1	1	1	3	1	1	1	1	4	1	1	1	1	2	1	1	1	2	5	1	1	1	1	2
	New.ReferenceOTU16596	1	1	1	1	41	1	1	1	1	20	1	1	1	1	1	1	1	1	1	2	1	1	1	1	3	1	1	1	1	1	1	1	1	1	3
	New.ReferenceOTU15183	1	1	1	1	3	1	1	1	1	3	1	1	1	1	3	1	1	1	1.75	4	1	1	1	1	3	1	1	1	2	6	1	1	1	1	4
	New.ReferenceOTU15186	1	1	1	1	1207	1	1	1	1	226	1	1	1	1	45	1	1	1	1	2	1	1	1	1	1	1	1	1	1	2	1	1	1	1	7
	New.ReferenceOTU56092	1	1	1	1	3	1	1	1	1	2	1	1	1	1	3	1	1	1	1	2	1	1	1	1	3	1	1	1	1	3	1	1	1	1	3
	New.ReferenceOTU56093	1	1	1	1	1	1	1	1	1	1	1	1	1	1	1	1	1	1	1	1	1	1	1	1	1	1	1	1	1	29	1	1	1	1	1
	New.ReferenceOTU56099	1	1	1	1	7	1	1	1	1	7	1	1	1	1	2	1	1	1	1	5	1	1	1	1	3	1	1	1	1	14	1	1	1	1	3
	New.ReferenceOTU18795	1	1	1	1	10	1	1	1	1	36	1	1	1	1	6	1	1	1	1	19	1	1	1	1	1	1	1	1	1	1	1	1	1	1	14
	New.ReferenceOTU18797	1	1	1	1	1	1	1	1	1	1	1	1	1	1	1	1	1	1	1	8	1	1	1	1	1	1	1	1	1	1	1	1	1	1	1
	New.ReferenceOTU19261	1	1	1	1	2	1	1	1	1	3	1	1	1	1	9	1	1	1	1	5	1	1	1	1	1	1	1	1	1	1	1	1	1	1	20
	New.ReferenceOTU19267	1	1	1	1	2	1	1	1	1	1	1	1	1	1	7	1	1	1	1	5	1	1	1	1	1	1	1	1	1	1	1	1	1	1	1305
	New.ReferenceOTU55542	1	1	1	1	1	1	1	1	1	5	1	1	1	1	4	1	1	1	1	4	1	1	1	1	1	1	1	1	1	2	1	1	1	1	1
	New.ReferenceOTU20297	1	1	1	1	1	1	1	1	1	2	1	1	1	1	8	1	1	1	1	1	1	1	1	1	2	1	1	1	1	1	1	1	1	1	13
	New.ReferenceOTU54635	1	1	1	1	2	1	1	1	1	2	1	1	1	1	1	1	1	1	1	3	1	1	1	1	2	1	1	1	1.5	3	1	1	1	1	2
	New.ReferenceOTU54631	1	1	1	1	2	1	1	1	1	3	1	1	1	1	2	1	1	1	1	3	1	1	1	1	3	1	1	1	1	3	1	1	1	1	2
	New.ReferenceOTU18131	1	1	1	1	1	1	1	1	1	2	1	1	1	1	4	1	1	1	1	1	1	1	1	1	2	1	1	1	1	1	1	1	1	1	2
	New.ReferenceOTU51048	1	1	1	1	1	1	1	1	1	2	1	1	1	1	2	1	1	1	1	16	1	1	1	1	1	1	1	1	1	1	1	1	1	1	2
	New.ReferenceOTU760	1	1	1	1	7	1	1	1	1	1	1	1	1	1	1	1	1	1	1	1	1	1	1	1	1	1	1	1	1	1	1	1	1	1	1
	New.ReferenceOTU769	1	1	1	1	2	1	1	1	1	5	1	1	1	1	2	1	1	1	1	4	1	1	1	1	3	1	1	1	1	2	1	1	1	1	8
	New.ReferenceOTU31981	1	1	1	1	1	1	1	1	1	1	1	1	1	1	2	1	1	1	1	1	1	1	1	1	1	1	1	1	1	1	1	1	1	1	8
	New.ReferenceOTU48151	1	1	1	1	9	1	1	1	1	16	1	1	1	1	5	1	1	1	1	1	1	1	1	1	3	1	1	1	1	1	1	1	1	1	2
	New.ReferenceOTU10085	1	1	1	1	2	1	1	1	1	2	1	1	1	1	2	1	1	1	1	1	1	1	1	1	1	1	1	1	1	2	1	1	1	1	5
	New.ReferenceOTU40763	1	1	1	1	29	1	1	1	1.25	65	1	1	1	1	2	1	1	1	1	2	1	1	1	1	5	1	1	1	1	2	1	1	1	1	7
	New.ReferenceOTU50397	1	1	1	1	1	1	1	1	1	1	1	1	1	1	1	1	1	1	1	1	1	1	1	1	3	1	1	1	1	2	1	1	1	1	2
	New.ReferenceOTU52440	1	1	1	1	14	1	1	1	1	1	1	1	1	1	1	1	1	1	1	1	1	1	1	1	1	1	1	1	1	1	1	1	1	1	1
	New.ReferenceOTU183	1	1	1	1	1	1	1	1	1	1	1	1	1	1	32	1	1	1	1	1	1	1	1	1	1	1	1	1	1	1	1	1	1	1	15
	New.ReferenceOTU181	1	1	1	1	1	1	1	1	1	2	1	1	1	1	4	1	1	1	1	1	1	1	1	1	1	1	1	1	1	2	1	1	1	1	1
	New.ReferenceOTU180	1	1	1	1	2	1	1	1	1	2	1	1	1	1	3	1	1	1	1	2	1	1	1	1	1	1	1	1	1	1	1	1	1	1	1
	New.ReferenceOTU45689	1	1	1	1	2	1	1	1	1	1	1	1	1	1	8	1	1	1	1	1	1	1	1	1	5	1	1	1	1	4	1	1	1	1	3
	New.ReferenceOTU2279	1	1	1	1	8	1	1	1	1	1	1	1	1	1	1	1	1	1	1	1	1	1	1	1	1	1	1	1	1	1	1	1	1	1	1
	New.ReferenceOTU45685	1	1	1	1	1	1	1	1	1	2	1	1	1	1	2	1	1	1	1	3	1	1	1	1	1	1	1	1	1	23	1	1	1	1	4
	New.ReferenceOTU2274	1	1	1	1	5	1	1	1	1	7	1	1	1	1	13	1	1	1	1	11	1	1	1	1	2	1	1	1	1	2	1	1	1	1	8
	New.ReferenceOTU45681	1	1	1	1	1	1	1	1	1	2	1	1	1	1	1	1	1	1	1	1	1	1	1	1	6	1	1	1	1	1	1	1	1	1	1
	New.ReferenceOTU50027	1	1	1	1	1	1	1	1	1	1	1	1	1	1	1	1	1	1	1	1	1	1	1	1	1	1	1	1	1	1	1	1	1	1	7
	New.ReferenceOTU46080	1	1	1	1	4	1	1	1	1	1	1	1	1	1	1	1	1	1	1	2	1	1	1	1	2	1	1	1	1	4	1	1	1	1	30
	New.ReferenceOTU47938	1	1	1	1	1	1	1	1	1	1	1	1	1	1	1	1	1	1	1	1	1	1	1	1	1	1	1	1	1	1	1	1	1	1	101
	New.ReferenceOTU35530	1	1	1	1	2	1	1	1	1	2	1	1	1	1	337	1	1	1	1	1	1	1	1	1	1	1	1	1	1	1	1	1	1	1	145
	New.ReferenceOTU46336	1	1	1	1	1	1	1	1	1	2	1	1	1	1	3	1	1	1	1	1	1	1	1	1	1	1	1	1	1	2	1	1	1	1	3
	New.ReferenceOTU46330	1	1	1	1	7	1	1	1	1	9	1	1	1	1	2	1	1	1	1	2	1	1	1	1	1	1	1	1	1	1	1	1	1	1	1
	New.ReferenceOTU47681	1	1	1	1	6	1	1	1	1	1	1	1	1	1	2	1	1	1	1	1	1	1	1	1	1	1	1	1	1	1	1	1	1	1	1
	New.ReferenceOTU47686	1	1	1	1	4	1	1	1	1	4	1	1	1	1	2	1	1	1	1	1	1	1	1	1	1	1	1	1	1	1	1	1	1	1	1
	New.ReferenceOTU28850	1	1	1	1	5	1	1	1	1	7	1	1	1	1	1	1	1	1	1	7	1	1	1	1	1	1	1	1	1	47	1	1	1	1	2
	New.ReferenceOTU28853	1	1	1	1	2	1	1	1	1	107	1	1	1	1	2124	1	1	1	1	1	1	1	1	1	1	1	1	1	1	1	1	1	1	1	7
	New.ReferenceOTU7352	1	1	1	1	1	1	1	1	1	1	1	1	1	1	1	1	1	1	1	1	1	1	1	1	89	1	1	1	1	1	1	1	1	1	3
	New.ReferenceOTU7353	1	1	1	1	5	1	1	1	1	8	1	1	1	1	1	1	1	1	1	4	1	1	1	1	1	1	1	1	1	1	1	1	1	1	21
	New.ReferenceOTU44651	1	1	1	1	6	1	1	1	1	1	1	1	1	1	2	1	1	1	1	1	1	1	1	1	1	1	1	1	1	1	1	1	1	1	1
	New.ReferenceOTU1213	1	1	1	1	4	1	1	1	1	2	1	1	1	1	3	1	1	1	1	1	1	1	1	1	1	1	1	1	1	1	1	1	1	1	5
	New.ReferenceOTU1212	1	1	1	1	7	1	1	1	1	8	1	1	1	1	7	1	1	1	1	4	1	1	1	1	3	1	1	1	1	10	1	1	1	1	6
	New.ReferenceOTU31949	1	1	1	1	1	1	1	1	1	1	1	1	1	1	1	1	1	1	1	1	1	1	1	1	1	1	1	1	1	31	1	1	1	1	1
	New.ReferenceOTU31943	1	1	1	1	4	1	1	1	1	1	1	1	1	1	2	1	1	1	1	1	1	1	1	1	2	1	1	1	1	2	1	1	1	1	2
	New.ReferenceOTU31942	1	1	1	1	3	1	1	1	1	6	1	1	1	1	7	1	1	1	1	1	1	1	1	1	1	1	1	1	1	1	1	1	1	1	3
	New.ReferenceOTU20915	1	1	1	1	4	1	1	1	1	5	1	1	1	1	6	1	1	1	1	1	1	1	1	1	1	1	1	1	1	2	1	1	1	1	1
	New.ReferenceOTU20917	1	1	1	1	1	1	1	1	1	15	1	1	1	1	15	1	1	1	1	2	1	1	1	1	5	1	1	1	1	4	1	1	1	1	5
	New.ReferenceOTU27491	1	1	1	1	237	1	1	1	1	86	1	1	1	1	50	1	1	1	1	2	1	1	1	1	1	1	1	1	1	51	1	1	1	1	22
	New.ReferenceOTU26549	1	1	1	1	2	1	1	1	1	7	1	1	1	1	1	1	1	1	1	3	1	1	1	1	1	1	1	1	1	3	1	1	1	1	5
	New.ReferenceOTU23798	1	1	1	1	18	1	1	1	1	3	1	1	1	1	14	1	1	1	1	17	1	1	1	1	16	1	1	1	1	2	1	1	1	1	1
	New.ReferenceOTU26541	1	1	1	1	1	1	1	1	1	2	1	1	1	1	1	1	1	1	1	1	1	1	1	1	1	1	1	1	1	1	1	1	1	1	10
	New.ReferenceOTU26544	1	1	1	1	2	1	1	1	1	1	1	1	1	1	5	1	1	1	1	3	1	1	1	1	1	1	1	1	1	3	1	1	1	1	4
	New.ReferenceOTU33092	1	1	1	1	1	1	1	1	1	3	1	1	1	1	1	1	1	1	1	1	1	1	1	1	1	1	1	1	1	1	1	1	1	1	3
	New.ReferenceOTU7500	1	1	1	1	1	1	1	1	1	1	1	1	1	1	8	1	1	1	1	1	1	1	1	1	1	1	1	1	1	1	1	1	1	1	50
	New.ReferenceOTU26504	1	1	1	1	1	1	1	1	1	1	1	1	1	1	1	1	1	1	1	6	1	1	1	1	1	1	1	1	1	1	1	1	1	1	2
	New.ReferenceOTU26507	1	1	1	1	1	1	1	1	1	1	1	1	1	1	2	1	1	1	1	1	1	1	1	1	5	1	1	1	1	1	1	1	1	1	1
	New.ReferenceOTU21790	1	1	1	1	393	1	1	1	1	1	1	1	1	1	33	1	1	1	1	6	1	1	1	1	27	1	1	1	1	195	1	1	1	1	15
	New.ReferenceOTU33631	1	1	1	1	2	1	1	1	1.25	3	1	1	1	1	3	1	1	1	1	2	1	1	1	1	2	1	1	1	1	3	1	1	1	1	3
	New.ReferenceOTU26508	1	1	1	1	48	1	1	1	1	1	1	1	1	1	2	1	1	1	1	1	1	1	1	1	1	1	1	1	1	18	1	1	1	1	2
	New.ReferenceOTU32322	1	1	1	1	2	1	1	1	1	1	1	1	1	1	2	1	1	1	1	12	1	1	1	1	2	1	1	1	1	1	1	1	1	1	11
	New.ReferenceOTU2734	1	1	1	1	2	1	1	1	1	1	1	1	1	1	28	1	1	1	1	4	1	1	1	1	1	1	1	1	1	1	1	1	1	1	1
	New.ReferenceOTU21133	1	1	1	1	1	1	1	1	1	1	1	1	1	1	1	1	1	1	1	1	1	1	1	1	6	1	1	1	1	3	1	1	1	1	2
	New.ReferenceOTU21138	1	1	1	1	25	1	1	1	1	74	1	1	1	1	7	1	1	1	1	2	1	1	1	1	3	1	1	1	1	1	1	1	1	1	1
	New.ReferenceOTU2739	1	1	1	1	1	1	1	1	1	2	1	1	1	1	10	1	1	1	1	5	1	1	1	1	13	1	1	1	1	3	1	1	1	1	3
	New.ReferenceOTU29305	1	1	1	1	1	1	1	1	1	5	1	1	1	1	1	1	1	1	1	2	1	1	1	1	1	1	1	1	1	1	1	1	1	1	60
	New.ReferenceOTU29300	1	1	1	1	2	1	1	1	1	3	1	1	1	1	2	1	1	1	1	10	1	1	1	1	2	1	1	1	1	1	1	1	1	1	1
	New.ReferenceOTU39776	1	1	1	1	1	1	1	1	1	1	1	1	1	1	5	1	1	1	1	25	1	1	1	1	1	1	1	1	1	1	1	1	1	1	1
	New.ReferenceOTU39774	1	1	1	1	1	1	1	1	1	2	1	1	1	1	2	1	1	1	1	3	1	1	1	1	6	1	1	1	1	3	1	1	1	1	2
	New.ReferenceOTU6292	1	1	1	1	1	1	1	1	1	1	1	1	1	1	5	1	1	1	1	1	1	1	1	1	1	1	1	1	1	1	1	1	1	1	6
	New.ReferenceOTU6293	1	1	1	1	2	1	1	1	1	1	1	1	1	1	1	1	1	1	1	1	1	1	1	1	1	1	1	1	1	5	1	1	1	1	1
	New.ReferenceOTU6297	1	1	1	1	1	1	1	1	1	2	1	1	1	1	1	1	1	1	1	1	1	1	1	1	1	1	1	1	1	10	1	1	1	1	22
	New.ReferenceOTU20486	1	1	1	1	11	1	1	1	1	1	1	1	1	1	1	1	1	1	1	1	1	1	1	1	1	1	1	1	1	1	1	1	1	1	1
	New.ReferenceOTU31169	1	1	1	1	3	1	1	1	1	2	1	1	1	1	8	1	1	1	1	1	1	1	1	1	2	1	1	1	1	7	1	1	1	1	2
	New.ReferenceOTU12484	1	1	1	1	9	1	1	1	1.25	61	1	1	1	1	3	1	1	1	1	14	1	1	1	1	46	1	1	1	1	3	1	1	1	1	231
	New.ReferenceOTU55706	1	1	1	1	7	1	1	1	1	10	1	1	1	1	6	1	1	1	1	3	1	1	1	1	7	1	1	1	1	5	1	1	1	1	26
	New.ReferenceOTU39703	1	1	1	1	1	1	1	1	1	1	1	1	1	1	1	1	1	1	1	11	1	1	1	1	1	1	1	1	1	1	1	1	1	1	1
	New.ReferenceOTU39702	1	1	1	1	1	1	1	1	1	2	1	1	1	1	2	1	1	1	1	1	1	1	1	1	1	1	1	1	1	1	1	1	1	1	69
	New.ReferenceOTU34070	1	1	1	1	1	1	1	1	1	2	1	1	1	1	6	1	1	1	1	1	1	1	1	1	1	1	1	1	1	1	1	1	1	1	1
	New.ReferenceOTU34078	1	1	1	1	5	1	1	1	1	8	1	1	1	1	6	1	1	1	1	14	1	1	1	1	2	1	1	1	1	3	1	1	1	1	6
	New.ReferenceOTU6121	1	1	1	1	1	1	1	1	1	14	1	1	1	1	6	1	1	1	1	10	1	1	1	1	2	1	1	1	1	3	1	1	1	1	8
	New.ReferenceOTU9966	1	1	1	1	2	1	1	1	1	13	1	1	1	1	2	1	1	1	1	1	1	1	1	1	3	1	1	1	1	2	1	1	1	1	1
	New.ReferenceOTU9965	1	1	1	1	2	1	1	1	1	1	1	1	1	1	1	1	1	1	1	1	1	1	1	1	41	1	1	1	1	25	1	1	1	1	9
	New.ReferenceOTU9968	1	1	1	1	1	1	1	1	1	1	1	1	1	1	20	1	1	1	1	2	1	1	1	1	1	1	1	1	1	1	1	1	1	1	1
	New.ReferenceOTU7658	1	1	1	1	1	1	1	1	1	4	1	1	1	1	1	1	1	1	1	1	1	1	1	1	6	1	1	1	1	1	1	1	1	1	2
	New.ReferenceOTU48795	1	1	1	1	2	1	1	1	1	4	1	1	1	1	3	1	1	1	1	2	1	1	1	1	1	1	1	1	1	2	1	1	1	1	2
	New.ReferenceOTU48796	1	1	1	1	2	1	1	1	1	3	1	1	1	1	4	1	1	1	1	1	1	1	1	1	2	1	1	1	1	2	1	1	1	1	3
	New.ReferenceOTU16810	1	1	1	1	1	1	1	1	1	78	1	1	1	1	1	1	1	1	1	1	1	1	1	1	3	1	1	1	1	1	1	1	1	1	1
	New.ReferenceOTU11849	1	1	1	1	12	1	1	1	1	2	1	1	1	1	2	1	1	1	1	28	1	1	1	1	4	1	1	1	1	7	1	1	1	1	1
	New.ReferenceOTU3959	1	1	1	1	1	1	1	1	1	9	1	1	1	1	4	1	1	1	1	4	1	1	1	1	61	1	1	1	1	1165	1	1	1	1	401
	New.ReferenceOTU37522	1	1	1	1	4	1	1	1	1	3	1	1	1	1	3	1	1	1	1	3	1	1	1	1	7	1	1	1	1	2	1	1	1	1	40
	New.ReferenceOTU1552	1	1	1	1	1	1	1	1	1	3	1	1	1	1	3	1	1	1	1	1	1	1	1	1	1	1	1	1	1	1	1	1	1	1	20
	New.ReferenceOTU1556	1	1	1	1	6	1	1	1	2	3	1	1	1	1	5	1	1	1	2	5	1	1	1	2	5	1	1	1	2	4	1	1	1	1	3
	New.ReferenceOTU40442	1	1	1	1	1	1	1	1	1	1	1	1	1	1	1	1	1	1	1	1	1	1	1	1	2	1	1	1	1	16	1	1	1	1	2
	New.ReferenceOTU8383	1	1	1	1	1	1	1	1	1	1	1	1	1	1	16	1	1	1	1	2	1	1	1	1	2	1	1	1	1	4	1	1	1	1	1
	New.ReferenceOTU50623	1	1	1	1	1	1	1	1	1	1	1	1	1	1	1	1	1	1	1	11	1	1	1	1	2	1	1	1	1	1	1	1	1	1	1
	New.ReferenceOTU50629	1	1	1	1	4	1	1	1	1	3	1	1	1	1	5	1	1	1	1	3	1	1	1	1	1	1	1	1	1	1	1	1	1	1	20
	New.ReferenceOTU9039	1	1	1	1	1	1	1	1	1	5	1	1	1	1	28	1	1	1	1	5	1	1	1	1	6	1	1	1	1	2	1	1	1	1	1
	New.ReferenceOTU36696	1	1	1	1	6	1	1	1	1	12	1	1	1	1	7	1	1	1	1	1	1	1	1	1	1	1	1	1	1	1	1	1	1	1	1
	New.ReferenceOTU36349	1	1	1	1	11	1	1	1	1	1	1	1	1	1	1	1	1	1	1	1	1	1	1	1	1	1	1	1	1	1	1	1	1	1	2
	New.ReferenceOTU57399	1	1	1	1	1	1	1	1	1	20	1	1	1	1	1	1	1	1	1	17	1	1	1	1	3	1	1	1	1	1	1	1	1	1	2
	New.ReferenceOTU52913	1	1	1	1	3	1	1	1	1	2	1	1	1	1	4	1	1	1	1	3	1	1	1	1	1	1	1	1	1	2	1	1	1	1	1
	New.ReferenceOTU5207	1	1	1	1	1	1	1	1	1	10	1	1	1	1	2	1	1	1	1	19	1	1	1	1	1	1	1	1	1	1	1	1	1	1	2
	New.ReferenceOTU12129	1	1	1	1	3	1	1	1	1	3	1	1	1	1	5	1	1	1	1	7	1	1	1	1	2	1	1	1	1	2	1	1	1	1	15
	New.ReferenceOTU12124	1	1	1	1	15	1	1	1	1	2	1	1	1	1	2	1	1	1	1	1	1	1	1	1	4	1	1	1	1	12	1	1	1	1	319
	New.ReferenceOTU12126	1	1	1	1	1	1	1	1	1	8	1	1	1	1	1	1	1	1	1	1	1	1	1	1	1	1	1	1	1	1	1	1	1	1	1
	New.ReferenceOTU56118	1	1	1	1	1	1	1	1	1	247	1	1	1	1	6	1	1	1	1	1	1	1	1	1	1	1	1	1	1	1	1	1	1	1	1
	New.ReferenceOTU56112	1	1	1	1	1	1	1	1	1	2	1	1	1	1	1	1	1	1	1	3	1	1	1	1	1	1	1	1	1	1	1	1	1	1	30
	New.ReferenceOTU15212	1	1	1	1	1	1	1	1	1	1	1	1	1	1	2	1	1	1	1	9	1	1	1	1	1	1	1	1	1	1	1	1	1	1	12
	New.ReferenceOTU34677	1	1	1	1	1	1	1	1	1	1	1	1	1	1	1	1	1	1	1	7	1	1	1	1	1	1	1	1	1	1	1	1	1	1	1
	New.ReferenceOTU8817	1	1	1	1	1	1	1	1	1	1	1	1	1	1	1	1	1	1	1	7	1	1	1	1	1	1	1	1	1	1	1	1	1	1	3
	New.ReferenceOTU8810	1	1	1	1	1	1	1	1	1	2	1	1	1	1	2	1	1	1	1	4	1	1	1	1	1	1	1	1	1	1	1	1	1	1	6
	New.ReferenceOTU41988	1	1	1	1	1	1	1	1	1	1	1	1	1	1	1	1	1	1	1	1	1	1	1	1	3	1	1	1	1	1	1	1	1	1	8
	New.ReferenceOTU41984	1	1	1	1	1	1	1	1	1	1	1	1	1	1	6	1	1	1	1	11	1	1	1	1	5	1	1	1	1	3	1	1	1	1	1
	New.ReferenceOTU41985	1	1	1	1	1	1	1	1	1	1	1	1	1	1	1	1	1	1	1	9	1	1	1	1	1	1	1	1	1	1	1	1	1	1	1
	New.ReferenceOTU41982	1	1	1	1	27	1	1	1	1	36	1	1	1	1	4	1	1	1	1	1	1	1	1	1	1	1	1	1	1	3	1	1	1	1	2
	New.ReferenceOTU12788	1	1	1	1	1	1	1	1	1	1	1	1	1	1	1	1	1	1	1	1	1	1	1	1	1	1	1	1	1	1	1	1	1	1	7
	New.ReferenceOTU12782	1	1	1	1	1	1	1	1	1	1	1	1	1	1	1	1	1	1	1	1	1	1	1	1	6	1	1	1	1	1	1	1	1	1	1
	New.ReferenceOTU11472	1	1	1	1	7	1	1	1	1	7	1	1	1	1	2	1	1	1	1	2	1	1	1	1	1	1	1	1	1	5	1	1	1	1	47
	New.ReferenceOTU11781	1	1	1	1	4	1	1	1	1	7	1	1	1	1	23	1	1	1	1	24	1	1	1	1	2	1	1	1	1	3	1	1	1	1	18
	New.ReferenceOTU11780	1	1	1	1	4	1	1	1	1	79	1	1	1	1	110	1	1	1	1	2	1	1	1	1	3	1	1	1	1	2	1	1	1	1	4
	New.ReferenceOTU12871	1	1	1	1	2	1	1	1	1	21	1	1	1	1	10	1	1	1	1	8	1	1	1	1	2	1	1	1	1	1	1	1	1	1	8
	New.ReferenceOTU28039	1	1	1	1	5	1	1	1	1	3	1	1	1	1	5	1	1	1	1	8	1	1	1	1	1	1	1	1	1	5	1	1	1	1	2
	New.ReferenceOTU10788	1	1	1	1.5	45	1	1	1	3	54	1	1	1	1	29	1	1	1	1	11	1	1	1	1.25	122	1	1	1	2	18	1	1	1.5	7.25	172
	New.ReferenceOTU10782	1	1	1	1	5	1	1	1	1	2	1	1	1	1	1	1	1	1	1	1	1	1	1	1	1	1	1	1	1	15	1	1	1	1	2
	New.ReferenceOTU44853	1	1	1	1	2	1	1	1	1	6	1	1	1	1	5	1	1	1	1	2	1	1	1	1	1	1	1	1	1	1	1	1	1	1	4
	New.ReferenceOTU5008	1	1	7	22.5	85	1	1.75	3	10.5	52	1	2	4	12	55	1	1	3	10.25	107	1	2	3	17	126	1	1	6	19.5	82	1	1	2	4.25	31
	New.ReferenceOTU44858	1	1	1	1	3	1	1	1	1	1	1	1	1	1	1	1	1	1	1	2	1	1	1	1	11	1	1	1	1	4	1	1	1	1	1
	New.ReferenceOTU689	1	1	1	1	2	1	1	1	1	69	1	1	1	1	8	1	1	1	1	1	1	1	1	1	2	1	1	1	1	1	1	1	1	1	1
	New.ReferenceOTU686	1	1	1	1	6	1	1	1	1	1	1	1	1	1	1	1	1	1	1	1	1	1	1	1	1	1	1	1	1	1	1	1	1	1	1
	New.ReferenceOTU51237	1	1	1	1	1	1	1	1	1	1	1	1	1	1	1	1	1	1	1	1	1	1	1	1	1	1	1	1	1	1	1	1	1	1	53
	New.ReferenceOTU45182	1	1	1	1	2	1	1	1	1	2	1	1	1	1	1	1	1	1	1	1	1	1	1	1	68	1	1	1	1	16	1	1	1	1	1
	New.ReferenceOTU45187	1	1	1	1	2	1	1	1	1	1	1	1	1	1	1	1	1	1	1	1	1	1	1	1	2	1	1	1	1	3	1	1	1	1	2
	New.ReferenceOTU45188	1	1	1	1	1	1	1	1	1	1	1	1	1	1	1	1	1	1	1	10	1	1	1	1	2	1	1	1	1	1	1	1	1	1	7
	New.ReferenceOTU46983	1	1	1	1	2	1	1	1	1	2	1	1	1	1	2	1	1	1	1	19	1	1	1	1	2	1	1	1	1	2	1	1	1	1	1
	New.ReferenceOTU537	1	1	1	1	1	1	1	1	1	1	1	1	1	1	2	1	1	1	1	1	1	1	1	1	6	1	1	1	1	1	1	1	1	1	17
	New.ReferenceOTU45724	1	1	1	1	2	1	1	1	1	39	1	1	1	1	2	1	1	1	1	1	1	1	1	1	2	1	1	1	1	1	1	1	1	1	2
	New.ReferenceOTU45728	1	1	1	1	2	1	1	1	1	8	1	1	1	1	1	1	1	1	1	1	1	1	1	1	13	1	1	1	1	1	1	1	1	1	2
	New.ReferenceOTU41400	1	1	1	1	6	1	1	1	1	1	1	1	1	1	2	1	1	1	1	2	1	1	1	1	1	1	1	1	1	2	1	1	1	1	2
	New.ReferenceOTU41407	1	1	1	1	1	1	1	1	1	1	1	1	1	1	1	1	1	1	1	1	1	1	1	1	4	1	1	1	1	1	1	1	1	1	5
	New.ReferenceOTU41405	1	1	1	1	9	1	1	1	1	1	1	1	1	1	1	1	1	1	1	1	1	1	1	1	1	1	1	1	1	1	1	1	1	1	1
	New.ReferenceOTU32690	1	1	1	1	12	1	1	1	1	12	1	1	1	1	5	1	1	1	1	6	1	1	1	1	2	1	1	1	1	4	1	1	1	1	1848
	New.ReferenceOTU47765	1	1	1	1	3	1	1	1	1	1	1	1	1	1	4	1	1	1	1	2	1	1	1	1	2	1	1	1	1	7	1	1	1	1	3
	New.ReferenceOTU29221	1	1	1	1	1	1	1	1	1	1	1	1	1	1	1	1	1	1	1	1	1	1	1	1	1	1	1	1	1	1	1	1	1	1	9
	New.ReferenceOTU29229	1	1	1	1	3	1	1	1	1	1	1	1	1	1	3	1	1	1	1	2	1	1	1	1	3	1	1	1	1	1	1	1	1	1	2
	New.ReferenceOTU25943	1	1	1	1	30	1	1	1	1	2	1	1	1	1	1	1	1	1	1	1	1	1	1	1	1	1	1	1	1	2	1	1	1	1	1
	New.ReferenceOTU7099	1	1	1	1	2	1	1	1	1	2	1	1	1	1	2	1	1	1	1	2	1	1	1	1	1	1	1	1	1	4	1	1	1	1	3
	New.ReferenceOTU32901	1	1	1	1	4	1	1	1	1	49	1	1	1	1	5	1	1	1	1	7	1	1	1	1	3	1	1	1	1	5	1	1	1	1	4
	New.ReferenceOTU32906	1	1	1	1	7	1	1	1	1	2	1	1	1	1	8	1	1	1	1	2	1	1	1	1	3	1	1	1	1	1	1	1	1	1	15
	New.ReferenceOTU29913	1	1	1	1	1	1	1	1	1	5	1	1	1	1	2	1	1	1	1	1	1	1	1	1	2	1	1	1	1	1	1	1	1	1	2
	New.ReferenceOTU29915	1	1	1	1	1	1	1	1	1	1	1	1	1	1	1	1	1	1	1	1	1	1	1	1	1	1	1	1	1	1	1	1	1	1	440
	New.ReferenceOTU44449	1	1	1	1	1	1	1	1	1	3	1	1	1	1	1	1	1	1	1	1	1	1	1	1	1	1	1	1	1	1	1	1	1	1	4
	New.ReferenceOTU30228	1	1	1	1	4	1	1	1	1	7	1	1	1	1	5	1	1	1	1	1	1	1	1	1	3	1	1	1	1	1	1	1	1	1	2
	New.ReferenceOTU23459	1	1	1	1	2	1	1	1	1	1	1	1	1	1	3	1	1	1	1	68	1	1	1	1	656	1	1	1	1	2	1	1	1	1	16
	New.ReferenceOTU1020	1	1	1	1	2	1	1	1	2	2	1	1	1	1	2	1	1	1	1	2	1	1	1	1	3	1	1	1	1	2	1	1	1	1	3
	New.ReferenceOTU1021	1	1	1	1	2	1	1	1	1	1	1	1	1	1	1	1	1	1	1	16	1	1	1	1	1	1	1	1	1	1	1	1	1	1	4
	New.ReferenceOTU27518	1	1	1	1	2	1	1	1	1	2	1	1	1	1	1	1	1	1	1	3	1	1	1	1	1	1	1	1	1	2	1	1	1	1	3
	New.ReferenceOTU27511	1	1	1	1	2	1	1	1	1	3	1	1	1	1	2	1	1	1	1	1	1	1	1	1	2	1	1	1	1	6	1	1	1	1	21
	New.ReferenceOTU27513	1	1	1	1	1	1	1	1	1	46	1	1	1	1	1	1	1	1	1	1	1	1	1	1	1	1	1	1	1	2	1	1	1	1	1
	New.ReferenceOTU36104	1	1	1	1	12	1	1	1	1	2	1	1	1	1	1	1	1	1	1	1	1	1	1	1	2	1	1	1	1	1	1	1	1	1	2
	New.ReferenceOTU36106	1	1	1	1	1	1	1	1	1	5	1	1	1	1	3	1	1	1	1	2	1	1	1	1	1	1	1	1	1	3	1	1	1	1	5
	New.ReferenceOTU36102	1	1	1	1	2	1	1	1	1	1	1	1	1	1	3	1	1	1	1	1	1	1	1	1	17	1	1	1	1	1	1	1	1	1	11
	New.ReferenceOTU36108	1	1	1	1	42	1	1	1	1	11	1	1	1	1	2	1	1	1	1	5	1	1	1	1	1	1	1	1	1	76	1	1	1	1	5
	New.ReferenceOTU24153	1	1	1	1	20	1	1	1	2	56	1	1	1	1	6	1	1	1	1	6	1	1	1	1	4	1	1	1	1	15	1	1	1	1	12
	New.ReferenceOTU24157	1	1	1	1	1	1	1	1	1	1	1	1	1	1	156	1	1	1	1	1	1	1	1	1	1	1	1	1	1	2	1	1	1	1	1
	New.ReferenceOTU13251	1	1	1	1	2	1	1	1	1	2	1	1	1	1	1	1	1	1	1	3	1	1	1	1	1	1	1	1	1	2	1	1	1	1	6
	New.ReferenceOTU13250	1	1	1	1	3	1	1	1	2.25	12	1	1	1	1	2	1	1	1	1	6	1	1	1	1	5	1	1	1	1	59	1	1	1	1	29
	New.ReferenceOTU52857	1	1	1	1	1	1	1	1	1	1	1	1	1	1	7	1	1	1	1	1	1	1	1	1	1	1	1	1	1	1	1	1	1	1	1
	New.ReferenceOTU53189	1	1	1	1	1	1	1	1	1	1	1	1	1	1	24	1	1	1	1	1	1	1	1	1	1	1	1	1	1	2	1	1	1	1	1
	New.ReferenceOTU15949	1	1	1	1	1	1	1	1	1	1	1	1	1	1	1	1	1	1	1	1	1	1	1	1	1	1	1	1	1	1	1	1	1	1	5
	New.ReferenceOTU15948	1	1	1	1	1	1	1	1	1	8	1	1	1	1	8	1	1	1	1	3	1	1	1	1	2	1	1	1	1	2	1	1	1	1	4
	New.ReferenceOTU53182	1	1	1	1	1	1	1	1	1	1	1	1	1	1	2	1	1	1	1	1	1	1	1	1	2	1	1	1	1	1	1	1	1	1	13
	New.ReferenceOTU56354	1	1	1	1	4	1	1	1	1	1	1	1	1	1	2	1	1	1	1	1	1	1	1	1	1	1	1	1	1	1	1	1	1	1	2
	New.ReferenceOTU36815	1	1	1	1	1	1	1	1	1	21	1	1	1	1	3	1	1	1	1	2	1	1	1	1	1	1	1	1	1	1	1	1	1	1	2
	New.ReferenceOTU52588	1	1	1	1	54	1	1	1	1	9	1	1	1	1	2	1	1	1	1	1	1	1	1	1	3	1	1	1	1	1	1	1	1	1	3
	New.ReferenceOTU25209	1	1	1	1	2	1	1	1	1	2	1	1	1	1	2	1	1	1	1	1	1	1	1	1	1	1	1	1	1	1	1	1	1	1	1
	New.ReferenceOTU25206	1	1	1	1	2	1	1	1	1	1	1	1	1	1	3	1	1	1	1	2	1	1	1	1	1	1	1	1	1	1	1	1	1	1	5
	New.ReferenceOTU38410	1	1	1	1	1	1	1	1	1	1	1	1	1	1	23	1	1	1	1	16	1	1	1	1	1	1	1	1	1	2	1	1	1	1	1
	New.ReferenceOTU44140	1	1	1	1	3	1	1	1	1	1	1	1	1	1	1	1	1	1	1	1	1	1	1	1	1	1	1	1	1	1	1	1	1	1	4
	New.ReferenceOTU53459	1	1	1	1	2	1	1	1	1	1	1	1	1	1	1	1	1	1	1	1	1	1	1	1	1	1	1	1	1	1	1	1	1	1	35
	New.ReferenceOTU8957	1	1	1	1	1	1	1	1	1	2	1	1	1	1	1	1	1	1	1	3	1	1	1	1	2	1	1	1	1	117	1	1	1	1	1
	New.ReferenceOTU16376	1	1	1	1	2	1	1	1	1.25	36	1	1	1	1	61	1	1	1	1	6	1	1	1	1	2	1	1	1	1	20	1	1	1	1	13
	New.ReferenceOTU8959	1	1	1	1	1	1	1	1	1	1	1	1	1	1	2	1	1	1	1	1	1	1	1	1	1	1	1	1	1	1	1	1	1	1	4
	New.ReferenceOTU55118	1	1	1	1	1	1	1	1	1	2	1	1	1	1	37	1	1	1	1	2	1	1	1	1	1	1	1	1	1	1	1	1	1	1	1
	New.ReferenceOTU1858	1	1	1	1	3	1	1	1	1	4	1	1	1	1	28	1	1	1	1	4	1	1	1	1	3	1	1	1	1	6	1	1	1	1	31
	New.ReferenceOTU1856	1	1	1	1	7	1	1	1	1	1	1	1	1	1	5	1	1	1	1	3	1	1	1	1	1	1	1	1	1	3	1	1	1	1	1
	New.ReferenceOTU36810	1	1	1	1	1	1	1	1	1	1	1	1	1	1	2	1	1	1	1	1	1	1	1	1	1	1	1	1	1	5	1	1	1	1	1
	New.ReferenceOTU3566	1	1	1	1	1	1	1	1	1	1	1	1	1	1	1	1	1	1	1	1	1	1	1	1	1	1	1	1	1	1	1	1	1	1	20
	New.ReferenceOTU22265	1	1	1	1	1	1	1	1	1	1	1	1	1	1	2	1	1	1	1	6	1	1	1	1	2	1	1	1	1	10	1	1	1	1	2
	New.ReferenceOTU54246	1	1	1	1	5	1	1	1	1	1	1	1	1	1	20	1	1	1	1	1	1	1	1	1	13	1	1	1	1	1	1	1	1	1	8
	New.ReferenceOTU48341	1	1	1	1	4	1	1	1	1	2	1	1	1	1	1	1	1	1	1	1	1	1	1	1	1	1	1	1	1	2	1	1	1	1	1
	New.ReferenceOTU10230	1	1	1	1	3	1	1	1	1	3	1	1	1	1	1	1	1	1	1	5	1	1	1	1	3	1	1	1	1	2	1	1	1	1	3
	New.ReferenceOTU40117	1	1	1	1	1	1	1	1	1	1	1	1	1	1	1	1	1	1	1	2	1	1	1	1	1	1	1	1	1	31	1	1	1	1	1
	New.ReferenceOTU10234	1	1	1	2	29	1	1	1	3.25	83	1	1	1	1	12	1	1	1	2	71	1	1	1	1	6	1	1	1	2	8	1	1	1	3.25	58
	New.ReferenceOTU40119	1	1	1	1	1	1	1	1	1	2	1	1	1	1	1	1	1	1	1	110	1	1	1	1	1	1	1	1	1	1	1	1	1	1	1
	New.ReferenceOTU23152	1	1	1	1	1	1	1	1	1	1	1	1	1	1	122	1	1	1	1	1	1	1	1	1	392	1	1	1	1	1	1	1	1	1	1
	New.ReferenceOTU8229	1	1	1	1	7	1	1	1	1	3	1	1	1	1	3	1	1	1	1	8	1	1	1	1	2	1	1	1	1	2	1	1	1	1	10
	New.ReferenceOTU8228	1	1	1	1	3	1	1	1	1	1	1	1	1	1	2	1	1	1	1	2	1	1	1	1	2	1	1	1	1	1	1	1	1	1	33
	New.ReferenceOTU331	1	1	1	1	2	1	1	1	1	2	1	1	1	1	1	1	1	1	1	1	1	1	1	1	1	1	1	1	1	2	1	1	1	1	2
	New.ReferenceOTU51746	1	1	1	1	2	1	1	1	1	3	1	1	1	1	2	1	1	1	1	4	1	1	1	1	1	1	1	1	1	3	1	1	1	1	1
	New.ReferenceOTU51748	1	1	1	1	2	1	1	1	1	5	1	1	1	1	3	1	1	1	1	1	1	1	1	1	1	1	1	1	1	2	1	1	1	1	3
	New.ReferenceOTU37771	1	1	1	1	1	1	1	1	1	1	1	1	1	1	3	1	1	1	1	18	1	1	1	1	1	1	1	1	1	1	1	1	1	1	10
	New.ReferenceOTU46610	1	1	1	1	22	1	1	1	1	5	1	1	1	1	2	1	1	1	1	1	1	1	1	1	2	1	1	1	1	4	1	1	1	1	3
	New.ReferenceOTU10906	1	1	1	1	1	1	1	1	1	45	1	1	1	1	1	1	1	1	1	1	1	1	1	1	1	1	1	1	1	2	1	1	1	1	1
	New.ReferenceOTU10907	1	1	1	1	3	1	1	1	1	3	1	1	1	1	6	1	1	1	1	2	1	1	1	1	3	1	1	1	1	1	1	1	1	1	1
	New.ReferenceOTU47569	1	1	1	1	10	1	1	1	1	1	1	1	1	1	1	1	1	1	1	1	1	1	1	1	1	1	1	1	1	1	1	1	1	1	1
	New.ReferenceOTU47560	1	1	1	1	1	1	1	1	1	1	1	1	1	1	2	1	1	1	1	5	1	1	1	1	1	1	1	1	1	2	1	1	1	1	14
	New.ReferenceOTU14260	1	1	1	1	68	1	1	1	1	2	1	1	1	1	2	1	1	1	1	1	1	1	1	1	5	1	1	1	1	10	1	1	1	1	2
	New.ReferenceOTU14263	1	1	1	1	2	1	1	1	1	1	1	1	1	1	9	1	1	1	1.75	1385	1	1	1	1	176	1	1	1	1.5	22	1	1	1	1	2
	New.ReferenceOTU800	1	1	1	1	1	1	1	1	1	1	1	1	1	1	1	1	1	1	1	1	1	1	1	1	24	1	1	1	1	1	1	1	1	1	1
	New.ReferenceOTU40938	1	1	1	1	2	1	1	1	1	1	1	1	1	1	8	1	1	1	1	116	1	1	1	1	1	1	1	1	1	2889	1	1	1	1	6
	New.ReferenceOTU40939	1	1	1	1	1	1	1	1	1	1	1	1	1	1	1	1	1	1	1	1	1	1	1	1	1	1	1	1	1	156	1	1	1	1	1
	New.ReferenceOTU19575	1	1	1	1	1	1	1	1	1	1	1	1	1	1	2	1	1	1	1	1	1	1	1	1	3	1	1	1	1	1	1	1	1	1	3
	New.ReferenceOTU55871	1	1	1	1	1	1	1	1	1	1	1	1	1	1	2	1	1	1	1	1	1	1	1	1	56	1	1	1	1	1	1	1	1	1	1
	New.ReferenceOTU26000	1	1	1	1	6	1	1	1	1	249	1	1	1	1	23	1	1	1	1	131	1	1	1	1	758	1	1	1	1	1	1	1	1	1	263
	New.ReferenceOTU15497	1	1	1	1	1	1	1	1	1	1	1	1	1	1	1	1	1	1	1	2	1	1	1	1	2	1	1	1	1	1	1	1	1	1	14
	New.ReferenceOTU40241	1	1	1	1	2	1	1	1	2	3	1	1	1	1	3	1	1	1	1	4	1	1	1	1	3	1	1	1	1.5	4	1	1	1	1	4
	New.ReferenceOTU4252	1	1	1	1	2	1	1	1	1	1	1	1	1	1	1	1	1	1	1	1	1	1	1	1	1	1	1	1	1	2	1	1	1	1	64
	New.ReferenceOTU4250	1	1	1	1	2	1	1	1	1	15	1	1	1	1	1	1	1	1	1	1	1	1	1	1	2	1	1	1	1	1	1	1	1	1	1
	New.ReferenceOTU12356	1	1	1	1	5	1	1	1	1	1	1	1	1	1	2	1	1	1	1	2	1	1	1	1	1	1	1	1	1	1	1	1	1	1	1
	New.ReferenceOTU29595	1	1	1	1	1	1	1	1	1	1	1	1	1	1	1	1	1	1	1	1	1	1	1	1	51	1	1	1	1	2	1	1	1	1	172
	New.ReferenceOTU29590	1	1	1	1	5	1	1	1	1	1	1	1	1	1	2	1	1	1	1	1	1	1	1	1	1	1	1	1	1	1	1	1	1	1	1
	New.ReferenceOTU10571	1	1	1	1	4	1	1	1	1	35	1	1	1	1	2	1	1	1	1	10	1	1	1	1	3	1	1	1	1	5	1	1	1	1	73
	New.ReferenceOTU40253	1	1	1	1	2	1	1	1	1	3	1	1	1	1	11	1	1	1	1	5	1	1	1	1	18	1	1	1	1	1	1	1	1	1	2
	New.ReferenceOTU10579	1	1	1	1	24	1	1	1	1	1	1	1	1	1	2	1	1	1	1	1	1	1	1	1	1	1	1	1	1	2	1	1	1	1	1
	New.ReferenceOTU33443	1	1	1	1	1	1	1	1	1	2	1	1	1	1	4	1	1	1	1	3	1	1	1	1	1	1	1	1	1	1	1	1	1	1	6
	New.ReferenceOTU33444	1	1	1	1	8	1	1	1	1	1	1	1	1	1	9	1	1	1	1	2	1	1	1	1	6	1	1	1	1	6	1	1	1	1	11
	New.ReferenceOTU473	1	1	1	1	1	1	1	1	1	1	1	1	1	1	2	1	1	1	1	1	1	1	1	1	1	1	1	1	1	1	1	1	1	1	6
	New.ReferenceOTU470	1	1	1	1	7	1	1	1	1	1	1	1	1	1	3	1	1	1	1	2	1	1	1	1	15	1	1	1	1	1	1	1	1	1	102
	New.ReferenceOTU2960	1	1	1	1	1	1	1	1	1	3	1	1	1	1	16	1	1	1	1	2	1	1	1	1	2	1	1	1	1	1	1	1	1	1	12
	New.ReferenceOTU39129	1	1	1	1	1	1	1	1	1	28	1	1	1	1	1	1	1	1	1	1	1	1	1	1	1	1	1	1	1	1	1	1	1	1	1
	New.ReferenceOTU39123	1	1	1	1	1	1	1	1	1	1	1	1	1	1	1	1	1	1	1	1	1	1	1	1	568	1	1	1	1	1	1	1	1	1	1
	New.ReferenceOTU39120	1	1	1	1	1	1	1	1	1	1	1	1	1	1	1	1	1	1	1	1	1	1	1	1	1	1	1	1	1	3	1	1	1	1	2
	New.ReferenceOTU28341	1	1	1	1	2	1	1	1	1	31	1	1	1	1	2	1	1	1	1	2	1	1	1	1	5	1	1	1	1	3	1	1	1	1	76
	New.ReferenceOTU28340	1	1	1	1	1	1	1	1	1	2	1	1	1	1	2	1	1	1	1	10	1	1	1	1	2	1	1	1	1	1	1	1	1	1	1
	New.ReferenceOTU28345	1	1	1	1	1	1	1	1	1	1	1	1	1	1	4	1	1	1	1	1	1	1	1	1	1	1	1	1	1	10	1	1	1	1	1
	New.ReferenceOTU30403	1	1	1	1	1	1	1	1	1	1	1	1	1	1	1	1	1	1	1	1	1	1	1	1	1	1	1	1	1	1	1	1	1	1	16
	New.ReferenceOTU38655	1	1	1	1	1	1	1	1	1	1	1	1	1	1	1	1	1	1	1	1	1	1	1	1	1	1	1	1	1	206	1	1	1	1	1
	New.ReferenceOTU38652	1	1	1	1	1	1	1	1	1	3	1	1	1	1	3	1	1	1	1	1	1	1	1	1	33	1	1	1	1	1	1	1	1	1	13
	New.ReferenceOTU2347	1	1	1	1	9	1	1	1	1	3	1	1	1	1	3	1	1	1	1	5	1	1	1	1	6	1	1	1	1	1	1	1	1	1	5
	New.ReferenceOTU23966	1	1	1	1	1	1	1	1	1	1	1	1	1	1	1	1	1	1	1	1	1	1	1	1	1	1	1	1	1	1	1	1	1	1	25
	New.ReferenceOTU2976	1	1	1	1	1	1	1	1	1	8	1	1	1	1	1	1	1	1	1	1	1	1	1	1	1	1	1	1	1	1	1	1	1	1	1
	New.ReferenceOTU3762	1	1	1	1	1	1	1	1	1	2	1	1	1	1	4	1	1	1	1	6	1	1	1	1	1	1	1	1	1	6	1	1	1	1	79
	New.ReferenceOTU28963	1	1	1	1	10	1	1	1	1	1	1	1	1	1	1	1	1	1	1	2	1	1	1	1	1	1	1	1	1	1	1	1	1	1	1
	New.ReferenceOTU22062	1	1	1	1.5	8	1	1	1	1	11	1	1	1	1	4	1	1	1	1	7	1	1	1	1	24	1	1	1	2	9	1	1	1	2	788
	New.ReferenceOTU22064	1	1	1	1	1	1	1	1	1	1	1	1	1	1	3	1	1	1	1	1	1	1	1	1	1	1	1	1	1	1	1	1	1	1	1557
	New.ReferenceOTU42491	1	1	1	1	1	1	1	1	1	1	1	1	1	1	557	1	1	1	1	1	1	1	1	1	3	1	1	1	1	1	1	1	1	1	2
	New.ReferenceOTU31438	1	1	1	1	19	1	1	1	1.5	29	1	1	1	1	8	1	1	1	1	18	1	1	1	1	3	1	1	1	1	17	1	1	1	1	19
	New.ReferenceOTU34405	1	1	1	1	2	1	1	1	1	1	1	1	1	1	11	1	1	1	1	2	1	1	1	1	7	1	1	1	1	2	1	1	1	1	23
	New.ReferenceOTU34400	1	1	1	1	2	1	1	1	1	1	1	1	1	1	1	1	1	1	1	1	1	1	1	1	2	1	1	1	1	1	1	1	1	1	3
	New.ReferenceOTU4937	1	1	1	1	1	1	1	1	1	2	1	1	1	1	5	1	1	1	1	1	1	1	1	1	1	1	1	1	1	1	1	1	1	1	1
	New.ReferenceOTU4930	1	1	1	1	25	1	1	1	1	100	1	1	1	1	26	1	1	1	1	197	1	1	1	1	142	1	1	1	1	45	1	1	1	1	2
	New.ReferenceOTU15339	1	1	1	1	1	1	1	1	1	1	1	1	1	1	1	1	1	1	1	2	1	1	1	1	1	1	1	1	1	15	1	1	1	1	1
	New.ReferenceOTU9517	1	1	1	1	1	1	1	1	1	2	1	1	1	1	1	1	1	1	1	1	1	1	1	1	2	1	1	1	1	2	1	1	1	1	2
	New.ReferenceOTU15333	1	1	1	1	2	1	1	1	1	1	1	1	1	1	1	1	1	1	1	1	1	1	1	1	1	1	1	1	1	1	1	1	1	1	200
	New.ReferenceOTU15335	1	1	1	1	3	1	1	1	1	8	1	1	1	1	3	1	1	1	1	1	1	1	1	1	4	1	1	1	1	1	1	1	1	1	10
	New.ReferenceOTU22939	1	1	1	1	1	1	1	1	1	3	1	1	1	1	4	1	1	1	1	4	1	1	1	1	1	1	1	1	1	1	1	1	1	1	2
	New.ReferenceOTU22935	1	1	1	1	1	1	1	1	1	8	1	1	1	1	17	1	1	1	1	2	1	1	1	1	1	1	1	1	1	1	1	1	1	1	1
	New.ReferenceOTU22936	1	1	1	1	11	1	1	1	1	12	1	1	1	1	8	1	1	1	1	6	1	1	1	1	27	1	1	1	1	30	1	1	1	1	7
	New.ReferenceOTU22931	1	1	1	1	1	1	1	1	1	1	1	1	1	1	1	1	1	1	1	1	1	1	1	1	8	1	1	1	1	1	1	1	1	1	1
	New.ReferenceOTU23088	1	1	1	1	1	1	1	1	1	1	1	1	1	1	1	1	1	1	1	55	1	1	1	1	1	1	1	1	1	7	1	1	1	1	1
	New.ReferenceOTU37174	1	1	1	1	1	1	1	1	1	1	1	1	1	1	4	1	1	1	1	1	1	1	1	1	1	1	1	1	1	1	1	1	1	1	3
	New.ReferenceOTU20573	1	1	1	1	2	1	1	1	1	3	1	1	1	1	1	1	1	1	1	3	1	1	1	1	2	1	1	1	1	1	1	1	1	1	2
	New.ReferenceOTU20570	1	1	1	1	1	1	1	1	1	1	1	1	1	1	5	1	1	1	1	34	1	1	1	1.25	34	1	1	1	1	2	1	1	1	1	1
	New.ReferenceOTU14066	1	1	1	1	2	1	1	1	1	1	1	1	1	1	1	1	1	1	1	1	1	1	1	1	1	1	1	1	1	2	1	1	1	1	10
	New.ReferenceOTU16510	1	1	1	1	1	1	1	1	1	1	1	1	1	1	34	1	1	1	1	1	1	1	1	1	1	1	1	1	1	1	1	1	1	1	1
	New.ReferenceOTU16513	1	1	1	1	1	1	1	1	1	4	1	1	1	1	1	1	1	1	1	1	1	1	1	1	1	1	1	1	1	219	1	1	1	1	23
	New.ReferenceOTU13599	1	1	1	1	2	1	1	1	1	16	1	1	1	1	4	1	1	1	1	8	1	1	1	1	2	1	1	1	1	2	1	1	1	1	4
	New.ReferenceOTU16514	1	1	1	1	5	1	1	1	1	3	1	1	1	1	5	1	1	1	1	4	1	1	1	1	3	1	1	1	1	2	1	1	1	1	22
	New.ReferenceOTU13597	1	1	1	1	1	1	1	1	1	1	1	1	1	1	4	1	1	1	1	5	1	1	1	1	551	1	1	1	1	3	1	1	1	1	1
	New.ReferenceOTU21622	1	1	1	1	2	1	1	1	1	1	1	1	1	1	1	1	1	1	1	1	1	1	1	1	1	1	1	1	1	1	1	1	1	1	7
	New.ReferenceOTU26714	1	1	1	1	1	1	1	1	1	1	1	1	1	1	1	1	1	1	1	2	1	1	1	1	1	1	1	1	1	15	1	1	1	1	1
	New.ReferenceOTU19772	1	1	1	1	12	1	1	1	1	9	1	1	1	1	1	1	1	1	1	52	1	1	1	1	5	1	1	1	1	123	1	1	1	1	4
	New.ReferenceOTU13041	1	1	1	1	3	1	1	1	1.25	3	1	1	1	1	3	1	1	1	1	4	1	1	1	1	4	1	1	1	2	3	1	1	1	1	3
	New.ReferenceOTU13047	1	1	1	1	16	1	1	1	1	20	1	1	1	1	6	1	1	1	1	11	1	1	1	1	3	1	1	1	1	14	1	1	1	1.25	9
	New.ReferenceOTU17748	1	1	1	1	6	1	1	1	1	3	1	1	1	1	2	1	1	1	1	3	1	1	1	1	1	1	1	1	1	1	1	1	1	1	14
	New.ReferenceOTU56678	1	1	1	1	1	1	1	1	1	1	1	1	1	1	2	1	1	1	1	2	1	1	1	1	3	1	1	1	1	3	1	1	1	1	2
	New.ReferenceOTU56679	1	1	1	1	115	1	1	1	1	2	1	1	1	1	4	1	1	1	1	15	1	1	1	1	2	1	1	1	1	4	1	1	1	1	1
	New.ReferenceOTU25012	1	1	1	1	1	1	1	1	1	1	1	1	1	1	1	1	1	1	1	15	1	1	1	1	1	1	1	1	1	1	1	1	1	1	1
	New.ReferenceOTU30418	1	1	1	1	4	1	1	1	1	3	1	1	1	1	23	1	1	1	1	3	1	1	1	1	1	1	1	1	1	2	1	1	1	1	1
	New.ReferenceOTU55091	1	1	1	1	1	1	1	1	1	1	1	1	1	1	168	1	1	1	1	2	1	1	1	1	1	1	1	1	1	1	1	1	1	1	1
	New.ReferenceOTU14801	1	1	1	1	1	1	1	1	1	1	1	1	1	1	1	1	1	1	1	1	1	1	1	1	1	1	1	1	1	1	1	1	1	1	6
	New.ReferenceOTU14806	1	1	1	1	9	1	1	1	1	2	1	1	1	1	4	1	1	1	1	1	1	1	1	1	2	1	1	1	1	3	1	1	1	1	11
	New.ReferenceOTU55323	1	1	1	1	40	1	1	1	1	17	1	1	1	1	2	1	1	1	1	14	1	1	1	1	4	1	1	1	1	7	1	1	1	1	6
	New.ReferenceOTU55322	1	1	1	1	1	1	1	1	1	1	1	1	1	1	1	1	1	1	1	2	1	1	1	1	2	1	1	1	1	6	1	1	1	1	2
	New.ReferenceOTU3246	1	1	1	1	2	1	1	1	1	21	1	1	1	1	6	1	1	1	1	4	1	1	1	1	9	1	1	1	1	1	1	1	1	1	42
	New.ReferenceOTU22547	1	1	1	1	1	1	1	1	1	1	1	1	1	1	1	1	1	1	1	1	1	1	1	1	1	1	1	1	1	1	1	1	1	1	16
	New.ReferenceOTU22541	1	1	1	1	1	1	1	1	1	3	1	1	1	1	2	1	1	1	1	1	1	1	1	1	1	1	1	1	1	1	1	1	1	1	3
	New.ReferenceOTU11353	1	1	1	1	2	1	1	1	1	1	1	1	1	1	3	1	1	1	1	6	1	1	1	1	9	1	1	1	1	4	1	1	1	1	2
	New.ReferenceOTU11351	1	1	1	1	2	1	1	1	1	2	1	1	1	1	3	1	1	1	1.75	3	1	1	1	1	2	1	1	1	2	4	1	1	1	1	3
	New.ReferenceOTU11354	1	1	1	1	1	1	1	1	1	7	1	1	1	1	1	1	1	1	1	1	1	1	1	1	1	1	1	1	1	1	1	1	1	1	3
	New.ReferenceOTU50310	1	1	1	1	1	1	1	1	1	1	1	1	1	1	1	1	1	1	1	1	1	1	1	1	1	1	1	1	1	1	1	1	1	1	12
	New.ReferenceOTU34366	1	1	1	1	2	1	1	1	1	5	1	1	1	1	1	1	1	1	1	1	1	1	1	1	1	1	1	1	1	2	1	1	1	1	2
	New.ReferenceOTU34368	1	1	1	1	1	1	1	1	1	1	1	1	1	1	2	1	1	1	1	2	1	1	1	1	18	1	1	1	1	2	1	1	1	1	1
	New.ReferenceOTU11977	1	1	1	1	67	1	1	1	1	6	1	1	1	1	1	1	1	1	1	4	1	1	1	1	10	1	1	1	1	3	1	1	1	1	26
	New.ReferenceOTU11975	1	1	1	1	2	1	1	1	1	1	1	1	1	1	1	1	1	1	1	1	1	1	1	1	1	1	1	1	1	16	1	1	1	1	1
	New.ReferenceOTU11972	1	1	1	1	2	1	1	1	1	16	1	1	1	1	3	1	1	1	1	1	1	1	1	1	1	1	1	1	1	2	1	1	1	1	1
	New.ReferenceOTU15073	1	1	1	1	1	1	1	1	1	19	1	1	1	1	12	1	1	1	1	4	1	1	1	1	5	1	1	1	1	3	1	1	1	1	4
	New.ReferenceOTU15072	1	1	1	1	1	1	1	1	1	1	1	1	1	1	6	1	1	1	1	1	1	1	1	1	1	1	1	1	1	1	1	1	1	1	1
	New.ReferenceOTU10009	1	1	1	1	2	1	1	1	1	1	1	1	1	1	6	1	1	1	1	1	1	1	1	1	2	1	1	1	1	1	1	1	1	1	2
	New.ReferenceOTU15075	1	1	1	1	35	1	1	1	1	9	1	1	1	1	24	1	1	1	1	2	1	1	1	1	23	1	1	1	1	163	1	1	1	1	7
	New.ReferenceOTU10005	1	1	1	1	1	1	1	1	1	1	1	1	1	1	3	1	1	1	1	2	1	1	1	1	1	1	1	1	1	1	1	1	1	1	46
	New.ReferenceOTU45575	1	1	1	1	8	1	1	1	1	1	1	1	1	1	11	1	1	1	1	1	1	1	1	1	2	1	1	1	1	1	1	1	1	1	47
	New.ReferenceOTU49603	1	1	1	1	1	1	1	1	1	4	1	1	1	1	2	1	1	1	1	1	1	1	1	1	1	1	1	1	1	9	1	1	1	1	15
	New.ReferenceOTU49602	1	1	1	1	3	1	1	1	1	1	1	1	1	1	4	1	1	1	1	1	1	1	1	1	3	1	1	1	1	4	1	1	1	1	2
	New.ReferenceOTU46007	1	1	1	1	2	1	1	1	1	3	1	1	1	1	2	1	1	1	1	2	1	1	1	1.25	3	1	1	1	1.5	2	1	1	1	1	3
	New.ReferenceOTU51953	1	1	1	1	1	1	1	1	1	6	1	1	1	1	1	1	1	1	1	1	1	1	1	1	1	1	1	1	1	1	1	1	1	1	1
	New.ReferenceOTU24278	1	1	1	1	39	1	1	1	1	8	1	1	1	1	1	1	1	1	1	53	1	1	1	1	13	1	1	1	1	4	1	1	1	1	132
	New.ReferenceOTU47067	1	1	1	1	3	1	1	1	1	2	1	1	1	1	2	1	1	1	1	1	1	1	1	1	1	1	1	1	1	2	1	1	1	1	3
	New.ReferenceOTU47061	1	1	1	1	1	1	1	1	1	1	1	1	1	1	19	1	1	1	1	1	1	1	1	1	227	1	1	1	1	1	1	1	1	1	1
	New.ReferenceOTU12093	1	1	1	1	1	1	1	1	1	1	1	1	1	1	2	1	1	1	1	1	1	1	1	1	2	1	1	1	1	1	1	1	1	1	3
	New.ReferenceOTU45964	1	1	1	1	1	1	1	1	1	2	1	1	1	1	1	1	1	1	1	23	1	1	1	1	8	1	1	1	1	1	1	1	1	1	4
	New.ReferenceOTU7931	1	1	1	1	4	1	1	1	1	2	1	1	1	1	2	1	1	1	1.75	3	1	1	1	1	3	1	1	1	1.5	4	1	1	1	1	3
	New.ReferenceOTU12549	1	1	1	1	1	1	1	1	1	17	1	1	1	1	5	1	1	1	1	3	1	1	1	1	2	1	1	1	1	22	1	1	1	1	22
	New.ReferenceOTU26632	1	1	1	1	3	1	1	1	1	1	1	1	1	1	2	1	1	1	1	1	1	1	1	1	1	1	1	1	1	2	1	1	1	1	1
	New.ReferenceOTU26631	1	1	1	1	1	1	1	1	1	2	1	1	1	1	1	1	1	1	1	2	1	1	1	1	2	1	1	1	1	4	1	1	1	1	1
	New.ReferenceOTU28972	1	1	1	1	54	1	1	1	1	1	1	1	1	1	1	1	1	1	1	1	1	1	1	1	1	1	1	1	1	1	1	1	1	1	1
	New.ReferenceOTU28568	1	1	1	1	4	1	1	1	1	2	1	1	1	1	10	1	1	1	1	1	1	1	1	1	1	1	1	1	1	1	1	1	1	1	2
	New.ReferenceOTU11019	1	1	1	1	4	1	1	1	1	8	1	1	1	1	1	1	1	1	1	6	1	1	1	1	1	1	1	1	1	2	1	1	1	1	18
	New.ReferenceOTU27277	1	1	1	1	3	1	1	1	1.25	7	1	1	1	1	105	1	1	1	1.75	29	1	1	1	1	19	1	1	1	1	10	1	1	1	2	34
	New.ReferenceOTU29386	1	1	1	1	1	1	1	1	1	2	1	1	1	1	4	1	1	1	1	2	1	1	1	1	1	1	1	1	1	15	1	1	1	1	3
	New.ReferenceOTU29385	1	1	1	1	3	1	1	1	1	2	1	1	1	1	2	1	1	1	1	3	1	1	1	1	2	1	1	1	1	4	1	1	1	1	3
	New.ReferenceOTU31250	1	1	1	1	1	1	1	1	1	1	1	1	1	1	1	1	1	1	1	1	1	1	1	1	26	1	1	1	1	1	1	1	1	1	1
	New.ReferenceOTU39080	1	1	1	1	1	1	1	1	1	1	1	1	1	1	6	1	1	1	1	1	1	1	1	1	1	1	1	1	1	1	1	1	1	1	1
	New.ReferenceOTU29005	1	1	1	1	9	1	1	1	1.25	23	1	1	1	1	7	1	1	1	1	7	1	1	1	1	2	1	1	1	1	3	1	1	1	1	36
	New.ReferenceOTU47402	1	1	1	1	1	1	1	1	1.25	4	1	1	1	1	1	1	1	1	1	3	1	1	1	1	2	1	1	1	1	1	1	1	1	1	3
	New.ReferenceOTU39085	1	1	1	1	49	1	1	1	1	9	1	1	1	1	1	1	1	1	1	5	1	1	1	1	6	1	1	1	1	21	1	1	1	1	4
	New.ReferenceOTU47405	1	1	1	1	6	1	1	1	1	2	1	1	1	1	1	1	1	1	1	1	1	1	1	1	1	1	1	1	1	1	1	1	1	1	1
	New.ReferenceOTU7454	1	1	1	1	5	1	1	1	1	11	1	1	1	1	2	1	1	1	1	12	1	1	1	1	24	1	1	1	1	65	1	1	1	1	1
	New.ReferenceOTU5422	1	1	1	1	11	1	1	1	1	1	1	1	1	1	1	1	1	1	1	2	1	1	1	1	1	1	1	1	1	1	1	1	1	1	1
	New.ReferenceOTU5427	1	1	1	1	1	1	1	1	1	4	1	1	1	1	2	1	1	1	1	1	1	1	1	1	2	1	1	1	1	1	1	1	1	1	2
	New.ReferenceOTU5425	1	1	1	1	1	1	1	1	1	1	1	1	1	1	1	1	1	1	1	2	1	1	1	1	1	1	1	1	1	5	1	1	1	1	1
	New.ReferenceOTU38838	1	1	1	1	18	1	1	1	1	1	1	1	1	1	1	1	1	1	1	1	1	1	1	1	1	1	1	1	1	1	1	1	1	1	1
	New.ReferenceOTU25659	1	1	1	1	6	1	1	1	1	33	1	1	1	1	18	1	1	1	1	31	1	1	1	1	2	1	1	1	1	6	1	1	1	1	28
	New.ReferenceOTU52171	1	1	1	1	1	1	1	1	1	1	1	1	1	1	6	1	1	1	1	1	1	1	1	1	1	1	1	1	1	2	1	1	1	1	1
	New.ReferenceOTU38020	1	1	1	1	1	1	1	1	1	1	1	1	1	1	5	1	1	1	1	4	1	1	1	1	1	1	1	1	1	1	1	1	1	1	2
	New.ReferenceOTU30616	1	1	1	1	2	1	1	1	1	1	1	1	1	1	1	1	1	1	1	1	1	1	1	1	1	1	1	1	1	1	1	1	1	1	47
	New.ReferenceOTU3485	1	1	1	1	2	1	1	1	1	3	1	1	1	1	1	1	1	1	1	1	1	1	1	1	2	1	1	1	1	1	1	1	1	1	4
	New.ReferenceOTU3482	1	1	1	1	16	1	1	1	1	1	1	1	1	1	1	1	1	1	1	1	1	1	1	1	1	1	1	1	1	1	1	1	1	1	1
	New.ReferenceOTU22385	1	1	1	1	6	1	1	1	1	3	1	1	1	1	1	1	1	1	1	1	1	1	1	1	7	1	1	1	1	1	1	1	1	1	1
	New.ReferenceOTU22382	1	1	1	1	3	1	1	1	2	4	1	1	1	1	3	1	1	1	1	3	1	1	1	1	4	1	1	1	1	2	1	1	1	1	3
	New.ReferenceOTU54431	1	1	1	1	2	1	1	1	1	2	1	1	1	1	2	1	1	1	2	4	1	1	1	1	3	1	1	1	2	4	1	1	1	2	4
	New.ReferenceOTU22389	1	1	1	1	2	1	1	1	1	4	1	1	1	1	2	1	1	1	1	1	1	1	1	1	1	1	1	1	1	2	1	1	1	1	2
	New.ReferenceOTU43822	1	1	1	1	2	1	1	1	1	18	1	1	1	1	3	1	1	1	1	1	1	1	1	1	1	1	1	1	1	1	1	1	1	1	17
	New.ReferenceOTU48719	1	1	1	1	1	1	1	1	1	1	1	1	1	1	104	1	1	1	1	1	1	1	1	1	1	1	1	1	1	1	1	1	1	1	3
	New.ReferenceOTU48715	1	1	1	1	1	1	1	1	1	1	1	1	1	1	1	1	1	1	1	1	1	1	1	1	1	1	1	1	1	1	1	1	1	1	50
	New.ReferenceOTU8078	1	1	1	1	8	1	1	1	1	1	1	1	1	1	4	1	1	1	1	1	1	1	1	1	1	1	1	1	1	5	1	1	1	1	10
	New.ReferenceOTU8077	1	1	1	1	1	1	1	1	1	1	1	1	1	1	1	1	1	1	1	11	1	1	1	1	1	1	1	1	1	1	1	1	1	1	6
	New.ReferenceOTU16893	1	1	1	1	1	1	1	1	1	1	1	1	1	1	1	1	1	1	1	1	1	1	1	1	2	1	1	1	1	7	1	1	1	1	1
	New.ReferenceOTU23169	1	1	1	1	2	1	1	1	1	8	1	1	1	1	1	1	1	1	1	1	1	1	1	1	1	1	1	1	1	2	1	1	1	1	3
	New.ReferenceOTU23167	1	1	1	1	2	1	1	1	1	1	1	1	1	1	8	1	1	1	1	11	1	1	1	1	2	1	1	1	1	5	1	1	1	1	6
	New.ReferenceOTU34617	1	1	1	1	1	1	1	1	1	1	1	1	1	1	1	1	1	1	1	1	1	1	1	1	1	1	1	1	1	1	1	1	1	1	20
	New.ReferenceOTU36614	1	1	1	1	7	1	1	1	1	1	1	1	1	1	1	1	1	1	1	1	1	1	1	1	1	1	1	1	1	1	1	1	1	1	1
	New.ReferenceOTU36618	1	1	1	1	1	1	1	1	1	1	1	1	1	1	6	1	1	1	1	1	1	1	1	1	1	1	1	1	1	1	1	1	1	1	1
	New.ReferenceOTU36619	1	1	1	1	1	1	1	1	1	10	1	1	1	1	15	1	1	1	1	1	1	1	1	1	1	1	1	1	1	1	1	1	1	1	1
	New.ReferenceOTU49045	1	1	1	1	1	1	1	1	1	1	1	1	1	1	1	1	1	1	1	18	1	1	1	1	1	1	1	1	1	1	1	1	1	1	2
	New.ReferenceOTU52744	1	1	1	1	2	1	1	1	1	3	1	1	1	1	1	1	1	1	1	18	1	1	1	1	1	1	1	1	1	1	1	1	1	1	13
	New.ReferenceOTU52999	1	1	1	1	3	1	1	1	1	3	1	1	1	1	2	1	1	1	1	3	1	1	1	1	2	1	1	1	2	3	1	1	1	1	2
	New.ReferenceOTU13946	1	1	1	1	21	1	1	1	1	2	1	1	1	1	7	1	1	1	1	2	1	1	1	1	2	1	1	1	1	1	1	1	1	1	6
	New.ReferenceOTU52994	1	1	1	1	1	1	1	1	1	2	1	1	1	1	10	1	1	1	1	1	1	1	1	1	1	1	1	1	1	1	1	1	1	1	1
	New.ReferenceOTU14639	1	1	1	1	1	1	1	1	1	2	1	1	1	1	7	1	1	1	1	1	1	1	1	1	1	1	1	1	1	1	1	1	1	1	5
	New.ReferenceOTU14632	1	1	1	1	33	1	1	1	1.75	33	1	1	1	1	38	1	1	1	1	19	1	1	1	1	39	1	1	1	1	21	1	1	1	1	13
	New.ReferenceOTU57310	1	1	1	1	5	1	1	1	1	3	1	1	1	1	8	1	1	1	1	1	1	1	1	1	2	1	1	1	1	1	1	1	1	1	3
	New.ReferenceOTU57311	1	1	1	1	1	1	1	1	1	16	1	1	1	1	1	1	1	1	1	1	1	1	1	1	1	1	1	1	1	1	1	1	1	1	2
	New.ReferenceOTU57316	1	1	1	1	2	1	1	1	1	71	1	1	1	1	5	1	1	1	1	1	1	1	1	1	1	1	1	1	1	3	1	1	1	1	10
	New.ReferenceOTU13539	1	1	1	1	13	1	1	1	1	1	1	1	1	1	1	1	1	1	1	1	1	1	1	1	1	1	1	1	1	1	1	1	1	1	1
	New.ReferenceOTU13365	1	1	1	1	2	1	1	1	1	2	1	1	1	1	1	1	1	1	1	3	1	1	1	1	3	1	1	1	1	3	1	1	1	1	15
	New.ReferenceOTU13369	1	1	1	1	1	1	1	1	1	6	1	1	1	1	1	1	1	1	1	1	1	1	1	1	1	1	1	1	1	1	1	1	1	1	3
	New.ReferenceOTU48873	1	1	1	1	1	1	1	1	1	36	1	1	1	1	1	1	1	1	1	1	1	1	1	1	1	1	1	1	1	1	1	1	1	1	2
	New.ReferenceOTU53347	1	1	1	1	1	1	1	1	1	3	1	1	1	1	1	1	1	1	1	1	1	1	1	1	1	1	1	1	1	4	1	1	1	1	29
	New.ReferenceOTU56190	1	1	1	1	1	1	1	1	1	1	1	1	1	1	130	1	1	1	1	70	1	1	1	1	1	1	1	1	1	1	1	1	1	1	1
	New.ReferenceOTU53343	1	1	1	1	1	1	1	1	1	2	1	1	1	1	3	1	1	1	1	1	1	1	1	1	2	1	1	1	1	1	1	1	1	1	2
	New.ReferenceOTU19103	1	1	1	1	5	1	1	1	1	2	1	1	1	1	1	1	1	1	1	2	1	1	1	1	1	1	1	1	1	1	1	1	1	1	3
	New.ReferenceOTU19102	1	1	1	1	1	1	1	1	1	1	1	1	1	1	4	1	1	1	1	1	1	1	1	1	1	1	1	1	1	2	1	1	1	1	1
	New.ReferenceOTU19108	1	1	1	1	1	1	1	1	1	1	1	1	1	1	9	1	1	1	1	1	1	1	1	1	1	1	1	1	1	1	1	1	1	1	1
	New.ReferenceOTU38926	1	1	1	1	1	1	1	1	1	2	1	1	1	1	1	1	1	1	1	1	1	1	1	1	1	1	1	1	1	1	1	1	1	1	6
	New.ReferenceOTU56734	1	1	1	1	55	1	1	1	1	50	1	1	1	1	1	1	1	1	1	1	1	1	1	1	22	1	1	1	1	1	1	1	1	1	5
	New.ReferenceOTU41243	1	1	1	1	1	1	1	1	1	1	1	1	1	1	1	1	1	1	1	1	1	1	1	1	1	1	1	1	1	1	1	1	1	1	40
	New.ReferenceOTU52436	1	1	1	1	2	1	1	1	1	1	1	1	1	1	1	1	1	1	1	6	1	1	1	1	1	1	1	1	1	1	1	1	1	1	1
	New.ReferenceOTU55421	1	1	1	1	1	1	1	1	1	133	1	1	1	1	8	1	1	1	1	1	1	1	1	1	1	1	1	1	1	1	1	1	1	1	1
	New.ReferenceOTU49836	1	1	1	1	1	1	1	1	1	2	1	1	1	1	3	1	1	1	1	43	1	1	1	1	9	1	1	1	1	1	1	1	1	1	1
	New.ReferenceOTU49835	1	1	1	1	1	1	1	1	1	1	1	1	1	1	1	1	1	1	1	1	1	1	1	1	1	1	1	1	1	1	1	1	1	1	8
	New.ReferenceOTU12700	1	1	1	1	3	1	1	1	1	4	1	1	1	1	1	1	1	1	1	12	1	1	1	1	3	1	1	1	1	3	1	1	1	1	32
	New.ReferenceOTU12702	1	1	1	1	1	1	1	1	1	1	1	1	1	1	3	1	1	1	1	28	1	1	1	1	2	1	1	1	1	2	1	1	1	1	1
	New.ReferenceOTU10709	1	1	1	1	1	1	1	1	1	3	1	1	1	1	1	1	1	1	1	2	1	1	1	1	1	1	1	1	1	1	1	1	1	1	5
	New.ReferenceOTU54777	1	1	1	1	1	1	1	1	1	38	1	1	1	1	1	1	1	1	1	1	1	1	1	1	1	1	1	1	1	1	1	1	1	1	1
[truncated: 5,457 more rows]
