# Supplementary material for: Normal milk microbiome is reestablished following experimental infection with Escherichia coli independent of intramammary antibiotic treatment with a third-generation cephalosporin in bovines
Source: Microbiome. 2017 Jul 12;5:74. doi: 10.1186/s40168-017-0291-5 (PMC5506599; doi:10.1186/s40168-017-0291-5)
Supplement: Supplementary file 3 — ANCOM results 8b. (XLSX 172 kb) [file 40168_2017_291_MOESM3_ESM.xlsx]

## Sheet: ancom (3).csv
ANCOM_results_8a
O.T.U.	Reject null hypothesis	W	Taxonomic classification
New.ReferenceOTU14389	TRUE	7409	Unassigned
New.ReferenceOTU10394	TRUE	7345	k__Bacteria; p__Proteobacteria; c__Gammaproteobacteria; o__Enterobacteriales; f__Enterobacteriaceae; g__; s__
New.ReferenceOTU45072	TRUE	7194	Unassigned
New.ReferenceOTU7731	TRUE	7179	Unassigned
New.ReferenceOTU11201	TRUE	7070	k__Bacteria; p__Proteobacteria; c__Gammaproteobacteria; o__Enterobacteriales; f__Enterobacteriaceae; g__; s__
New.ReferenceOTU15974	TRUE	7007	Unassigned
New.ReferenceOTU17717	TRUE	7004	Unassigned
New.ReferenceOTU11059	FALSE	6252
New.ReferenceOTU24812	FALSE	5999
New.ReferenceOTU30368	FALSE	5876
New.ReferenceOTU18064	FALSE	5425
New.ReferenceOTU42121	FALSE	5265
New.ReferenceOTU1650	FALSE	4205
New.ReferenceOTU20057	FALSE	3461
New.ReferenceOTU7436	FALSE	2921
New.ReferenceOTU16598	FALSE	2814
New.ReferenceOTU33261	FALSE	1697
New.ReferenceOTU56707	FALSE	694
New.ReferenceOTU36804	FALSE	446
New.ReferenceOTU11207	FALSE	299
New.ReferenceOTU44563	FALSE	274
New.ReferenceOTU42125	FALSE	175
New.ReferenceOTU45931	FALSE	134
New.ReferenceOTU8577	FALSE	133
New.ReferenceOTU1094	FALSE	77
New.ReferenceOTU10151	FALSE	41
New.ReferenceOTU12873	FALSE	39
New.ReferenceOTU26320	FALSE	29
New.ReferenceOTU29465	FALSE	29
New.ReferenceOTU41803	FALSE	28
New.ReferenceOTU4268	FALSE	28
New.ReferenceOTU44526	FALSE	28
New.ReferenceOTU11421	FALSE	26
New.ReferenceOTU30506	FALSE	26
New.ReferenceOTU36258	FALSE	26
New.ReferenceOTU13970	FALSE	25
New.ReferenceOTU2601	FALSE	24
New.ReferenceOTU25206	FALSE	24
New.ReferenceOTU13710	FALSE	24
New.ReferenceOTU22745	FALSE	24
New.ReferenceOTU22522	FALSE	23
New.ReferenceOTU2075	FALSE	23
New.ReferenceOTU27846	FALSE	23
New.ReferenceOTU29096	FALSE	23
New.ReferenceOTU3742	FALSE	23
New.ReferenceOTU21898	FALSE	23
New.ReferenceOTU12398	FALSE	23
New.ReferenceOTU54113	FALSE	23
New.ReferenceOTU24664	FALSE	23
New.ReferenceOTU57539	FALSE	23
New.ReferenceOTU10516	FALSE	22
New.ReferenceOTU22236	FALSE	22
New.ReferenceOTU20570	FALSE	22
New.ReferenceOTU1533	FALSE	22
New.ReferenceOTU10180	FALSE	22
New.ReferenceOTU10811	FALSE	22
New.ReferenceOTU19271	FALSE	22
New.ReferenceOTU43319	FALSE	22
New.ReferenceOTU14057	FALSE	22
New.ReferenceOTU13429	FALSE	22
New.ReferenceOTU40383	FALSE	22
New.ReferenceOTU38746	FALSE	22
New.ReferenceOTU30203	FALSE	22
New.ReferenceOTU48331	FALSE	21
New.ReferenceOTU51288	FALSE	21
New.ReferenceOTU41531	FALSE	21
New.ReferenceOTU44140	FALSE	21
New.ReferenceOTU5327	FALSE	21
New.ReferenceOTU17668	FALSE	21
New.ReferenceOTU10482	FALSE	21
New.ReferenceOTU333	FALSE	21
New.ReferenceOTU10185	FALSE	21
New.ReferenceOTU29800	FALSE	21
New.ReferenceOTU47241	FALSE	21
New.ReferenceOTU52475	FALSE	21
New.ReferenceOTU51758	FALSE	21
New.ReferenceOTU46913	FALSE	21
New.ReferenceOTU18775	FALSE	21
New.ReferenceOTU16682	FALSE	21
New.ReferenceOTU38859	FALSE	21
New.ReferenceOTU14200	FALSE	21
New.ReferenceOTU57189	FALSE	21
571178	FALSE	20
New.ReferenceOTU38046	FALSE	20
New.ReferenceOTU40517	FALSE	20
New.ReferenceOTU18403	FALSE	20
New.ReferenceOTU15627	FALSE	20
New.ReferenceOTU12179	FALSE	20
New.ReferenceOTU9060	FALSE	20
New.ReferenceOTU12754	FALSE	20
New.ReferenceOTU20314	FALSE	20
New.ReferenceOTU29548	FALSE	20
New.ReferenceOTU52779	FALSE	20
New.ReferenceOTU39858	FALSE	20
New.ReferenceOTU17886	FALSE	20
New.ReferenceOTU7418	FALSE	20
New.ReferenceOTU29943	FALSE	20
New.ReferenceOTU26661	FALSE	20
New.ReferenceOTU27531	FALSE	20
New.ReferenceOTU33109	FALSE	20
New.ReferenceOTU26655	FALSE	20
New.ReferenceOTU10182	FALSE	20
New.ReferenceOTU23444	FALSE	20
New.ReferenceOTU50368	FALSE	20
New.ReferenceOTU17677	FALSE	20
New.ReferenceOTU43228	FALSE	20
New.ReferenceOTU24026	FALSE	20
New.ReferenceOTU10221	FALSE	20
New.ReferenceOTU32043	FALSE	20
New.ReferenceOTU34919	FALSE	20
New.ReferenceOTU37078	FALSE	20
New.ReferenceOTU5906	FALSE	20
New.ReferenceOTU33404	FALSE	20
New.ReferenceOTU10947	FALSE	20
New.ReferenceOTU37721	FALSE	20
New.ReferenceOTU19028	FALSE	20
New.ReferenceOTU50489	FALSE	20
New.ReferenceOTU28842	FALSE	20
New.ReferenceOTU42731	FALSE	20
New.ReferenceOTU30037	FALSE	20
New.ReferenceOTU55305	FALSE	20
New.ReferenceOTU54412	FALSE	19
New.ReferenceOTU16358	FALSE	19
New.ReferenceOTU43193	FALSE	19
New.ReferenceOTU41789	FALSE	19
New.ReferenceOTU29506	FALSE	19
New.ReferenceOTU29674	FALSE	19
New.ReferenceOTU9251	FALSE	19
New.ReferenceOTU21298	FALSE	19
New.ReferenceOTU26657	FALSE	19
New.ReferenceOTU4516	FALSE	19
New.ReferenceOTU48741	FALSE	19
New.ReferenceOTU43978	FALSE	19
New.ReferenceOTU17024	FALSE	19
New.ReferenceOTU11024	FALSE	19
New.ReferenceOTU49036	FALSE	19
New.ReferenceOTU24480	FALSE	19
New.ReferenceOTU43082	FALSE	19
New.ReferenceOTU19063	FALSE	19
New.ReferenceOTU14959	FALSE	19
New.ReferenceOTU35717	FALSE	19
New.ReferenceOTU54802	FALSE	19
New.ReferenceOTU52304	FALSE	19
New.ReferenceOTU18442	FALSE	19
New.ReferenceOTU16098	FALSE	19
New.ReferenceOTU26654	FALSE	19
New.ReferenceOTU43390	FALSE	19
New.ReferenceOTU27642	FALSE	19
New.ReferenceOTU16107	FALSE	19
New.ReferenceOTU25911	FALSE	19
New.ReferenceOTU24017	FALSE	19
New.ReferenceOTU13329	FALSE	19
New.ReferenceOTU18124	FALSE	19
New.ReferenceOTU52299	FALSE	19
New.ReferenceOTU29473	FALSE	19
New.ReferenceOTU21057	FALSE	19
New.ReferenceOTU24174	FALSE	19
New.ReferenceOTU14161	FALSE	18
New.ReferenceOTU10490	FALSE	18
New.ReferenceOTU25138	FALSE	18
New.ReferenceOTU14943	FALSE	18
New.ReferenceOTU50051	FALSE	18
New.ReferenceOTU24803	FALSE	18
New.ReferenceOTU15930	FALSE	18
New.ReferenceOTU9373	FALSE	18
New.ReferenceOTU35186	FALSE	18
New.ReferenceOTU16060	FALSE	18
New.ReferenceOTU7068	FALSE	18
New.ReferenceOTU22435	FALSE	18
New.ReferenceOTU27122	FALSE	18
New.ReferenceOTU42415	FALSE	18
New.ReferenceOTU51048	FALSE	18
New.ReferenceOTU12129	FALSE	18
New.ReferenceOTU44853	FALSE	18
New.ReferenceOTU16514	FALSE	18
New.ReferenceOTU41561	FALSE	18
New.ReferenceOTU37260	FALSE	18
New.ReferenceOTU22780	FALSE	18
New.ReferenceOTU12884	FALSE	18
New.ReferenceOTU44887	FALSE	18
New.ReferenceOTU27895	FALSE	18
New.ReferenceOTU18670	FALSE	18
New.ReferenceOTU27672	FALSE	18
New.ReferenceOTU46885	FALSE	18
New.ReferenceOTU20248	FALSE	18
New.ReferenceOTU22289	FALSE	18
New.ReferenceOTU18608	FALSE	18
New.ReferenceOTU27902	FALSE	18
New.ReferenceOTU47122	FALSE	18
New.ReferenceOTU19863	FALSE	18
New.ReferenceOTU12489	FALSE	18
New.ReferenceOTU18764	FALSE	18
New.ReferenceOTU54623	FALSE	18
New.ReferenceOTU48319	FALSE	18
New.ReferenceOTU52077	FALSE	18
New.ReferenceOTU10589	FALSE	18
New.ReferenceOTU3107	FALSE	18
New.ReferenceOTU21890	FALSE	18
New.ReferenceOTU50259	FALSE	18
New.ReferenceOTU23201	FALSE	18
New.ReferenceOTU8260	FALSE	18
New.ReferenceOTU12050	FALSE	18
New.ReferenceOTU25606	FALSE	18
New.ReferenceOTU13854	FALSE	18
New.ReferenceOTU23020	FALSE	18
New.ReferenceOTU15461	FALSE	18
New.ReferenceOTU50088	FALSE	18
4343844	FALSE	17
New.ReferenceOTU15299	FALSE	17
New.ReferenceOTU54960	FALSE	17
New.ReferenceOTU10138	FALSE	17
New.ReferenceOTU46295	FALSE	17
New.ReferenceOTU43889	FALSE	17
New.ReferenceOTU50909	FALSE	17
New.ReferenceOTU53678	FALSE	17
New.ReferenceOTU22489	FALSE	17
New.ReferenceOTU7540	FALSE	17
New.ReferenceOTU19175	FALSE	17
New.ReferenceOTU35448	FALSE	17
New.ReferenceOTU12949	FALSE	17
New.ReferenceOTU51233	FALSE	17
New.ReferenceOTU20894	FALSE	17
New.ReferenceOTU35736	FALSE	17
New.ReferenceOTU31722	FALSE	17
New.ReferenceOTU51577	FALSE	17
New.ReferenceOTU25287	FALSE	17
New.ReferenceOTU33443	FALSE	17
New.ReferenceOTU22541	FALSE	17
New.ReferenceOTU48719	FALSE	17
New.ReferenceOTU27847	FALSE	17
New.ReferenceOTU36919	FALSE	17
New.ReferenceOTU12012	FALSE	17
New.ReferenceOTU14485	FALSE	17
New.ReferenceOTU20397	FALSE	17
New.ReferenceOTU35748	FALSE	17
New.ReferenceOTU3790	FALSE	17
New.ReferenceOTU16338	FALSE	17
New.ReferenceOTU28079	FALSE	17
New.ReferenceOTU54488	FALSE	17
New.ReferenceOTU9911	FALSE	17
New.ReferenceOTU38424	FALSE	17
New.ReferenceOTU349	FALSE	17
New.ReferenceOTU2932	FALSE	17
New.ReferenceOTU20834	FALSE	17
New.ReferenceOTU20979	FALSE	17
New.ReferenceOTU21734	FALSE	17
New.ReferenceOTU5896	FALSE	17
New.ReferenceOTU948	FALSE	17
New.ReferenceOTU32187	FALSE	17
New.ReferenceOTU47233	FALSE	17
New.ReferenceOTU39754	FALSE	17
New.ReferenceOTU36161	FALSE	17
New.ReferenceOTU23885	FALSE	17
New.ReferenceOTU36447	FALSE	17
New.ReferenceOTU29784	FALSE	17
New.ReferenceOTU18935	FALSE	17
New.ReferenceOTU21931	FALSE	17
New.ReferenceOTU14325	FALSE	17
New.ReferenceOTU17481	FALSE	17
New.ReferenceOTU26054	FALSE	17
New.ReferenceOTU15577	FALSE	17
New.ReferenceOTU21353	FALSE	17
New.ReferenceOTU29450	FALSE	17
New.ReferenceOTU1355	FALSE	17
New.ReferenceOTU10334	FALSE	17
New.ReferenceOTU4843	FALSE	17
New.ReferenceOTU3378	FALSE	17
New.ReferenceOTU15589	FALSE	17
New.ReferenceOTU48656	FALSE	17
New.ReferenceOTU28606	FALSE	17
New.ReferenceOTU24834	FALSE	17
New.ReferenceOTU39451	FALSE	17
New.ReferenceOTU17207	FALSE	17
New.ReferenceOTU57828	FALSE	17
New.ReferenceOTU55467	FALSE	17
New.ReferenceOTU40390	FALSE	17
New.ReferenceOTU53142	FALSE	17
New.ReferenceOTU37732	FALSE	17
New.ReferenceOTU43564	FALSE	17
New.ReferenceOTU16179	FALSE	17
New.ReferenceOTU30523	FALSE	17
New.ReferenceOTU22423	FALSE	17
New.ReferenceOTU30922	FALSE	17
New.ReferenceOTU39810	FALSE	17
New.ReferenceOTU46991	FALSE	17
New.ReferenceOTU18373	FALSE	17
New.ReferenceOTU469	FALSE	17
New.ReferenceOTU35160	FALSE	17
New.ReferenceOTU54685	FALSE	17
New.ReferenceOTU20875	FALSE	17
New.ReferenceOTU30375	FALSE	17
New.ReferenceOTU18773	FALSE	17
New.ReferenceOTU35597	FALSE	17
New.ReferenceOTU20429	FALSE	17
New.ReferenceOTU35654	FALSE	17
New.ReferenceOTU10416	FALSE	17
New.ReferenceOTU8971	FALSE	17
New.ReferenceOTU48583	FALSE	17
New.ReferenceOTU18159	FALSE	17
New.ReferenceOTU21482	FALSE	17
New.ReferenceOTU35412	FALSE	16
New.ReferenceOTU19236	FALSE	16
New.ReferenceOTU29157	FALSE	16
New.ReferenceOTU14753	FALSE	16
New.ReferenceOTU40753	FALSE	16
New.ReferenceOTU31974	FALSE	16
New.ReferenceOTU11409	FALSE	16
New.ReferenceOTU44410	FALSE	16
New.ReferenceOTU56861	FALSE	16
New.ReferenceOTU14013	FALSE	16
New.ReferenceOTU17735	FALSE	16
New.ReferenceOTU14190	FALSE	16
New.ReferenceOTU4606	FALSE	16
New.ReferenceOTU35276	FALSE	16
New.ReferenceOTU47364	FALSE	16
New.ReferenceOTU18719	FALSE	16
New.ReferenceOTU27415	FALSE	16
New.ReferenceOTU57399	FALSE	16
New.ReferenceOTU5207	FALSE	16
New.ReferenceOTU29229	FALSE	16
New.ReferenceOTU37771	FALSE	16
New.ReferenceOTU2960	FALSE	16
New.ReferenceOTU43822	FALSE	16
New.ReferenceOTU4637	FALSE	16
New.ReferenceOTU39002	FALSE	16
New.ReferenceOTU4120	FALSE	16
New.ReferenceOTU2271	FALSE	16
New.ReferenceOTU34716	FALSE	16
New.ReferenceOTU17593	FALSE	16
New.ReferenceOTU33749	FALSE	16
New.ReferenceOTU42975	FALSE	16
New.ReferenceOTU44689	FALSE	16
New.ReferenceOTU26237	FALSE	16
New.ReferenceOTU11117	FALSE	16
New.ReferenceOTU46643	FALSE	16
New.ReferenceOTU17234	FALSE	16
New.ReferenceOTU19745	FALSE	16
New.ReferenceOTU19293	FALSE	16
New.ReferenceOTU30855	FALSE	16
New.ReferenceOTU9788	FALSE	16
New.ReferenceOTU35215	FALSE	16
New.ReferenceOTU1136	FALSE	16
New.ReferenceOTU4439	FALSE	16
New.ReferenceOTU27135	FALSE	16
New.ReferenceOTU17524	FALSE	16
New.ReferenceOTU54880	FALSE	16
New.ReferenceOTU47817	FALSE	16
New.ReferenceOTU24628	FALSE	16
New.ReferenceOTU34394	FALSE	16
New.ReferenceOTU45592	FALSE	16
New.ReferenceOTU49925	FALSE	16
New.ReferenceOTU19798	FALSE	16
New.ReferenceOTU17836	FALSE	16
New.ReferenceOTU13593	FALSE	16
New.ReferenceOTU6652	FALSE	16
New.ReferenceOTU13150	FALSE	16
New.ReferenceOTU34066	FALSE	16
New.ReferenceOTU10424	FALSE	16
New.ReferenceOTU53460	FALSE	16
New.ReferenceOTU35142	FALSE	16
New.ReferenceOTU34373	FALSE	16
New.ReferenceOTU39097	FALSE	16
New.ReferenceOTU1687	FALSE	16
New.ReferenceOTU11883	FALSE	16
New.ReferenceOTU11889	FALSE	16
New.ReferenceOTU34895	FALSE	16
New.ReferenceOTU681	FALSE	16
New.ReferenceOTU12452	FALSE	16
New.ReferenceOTU25714	FALSE	16
New.ReferenceOTU29721	FALSE	16
New.ReferenceOTU21519	FALSE	16
New.ReferenceOTU55152	FALSE	16
New.ReferenceOTU21305	FALSE	16
New.ReferenceOTU33407	FALSE	16
New.ReferenceOTU3910	FALSE	16
New.ReferenceOTU19476	FALSE	16
New.ReferenceOTU44035	FALSE	16
New.ReferenceOTU20964	FALSE	16
New.ReferenceOTU27464	FALSE	16
New.ReferenceOTU33240	FALSE	16
New.ReferenceOTU5095	FALSE	16
New.ReferenceOTU19020	FALSE	16
New.ReferenceOTU54602	FALSE	16
New.ReferenceOTU38469	FALSE	16
New.ReferenceOTU110	FALSE	16
New.ReferenceOTU28576	FALSE	16
New.ReferenceOTU42368	FALSE	16
New.ReferenceOTU14602	FALSE	16
New.ReferenceOTU10683	FALSE	16
New.ReferenceOTU35599	FALSE	16
New.ReferenceOTU19016	FALSE	16
New.ReferenceOTU46848	FALSE	16
New.ReferenceOTU10250	FALSE	16
New.ReferenceOTU48913	FALSE	16
New.ReferenceOTU23222	FALSE	16
New.ReferenceOTU11880	FALSE	15
New.ReferenceOTU46503	FALSE	15
New.ReferenceOTU46507	FALSE	15
New.ReferenceOTU26151	FALSE	15
New.ReferenceOTU37421	FALSE	15
New.ReferenceOTU8712	FALSE	15
New.ReferenceOTU20642	FALSE	15
New.ReferenceOTU15625	FALSE	15
New.ReferenceOTU21598	FALSE	15
New.ReferenceOTU19947	FALSE	15
New.ReferenceOTU46584	FALSE	15
New.ReferenceOTU13381	FALSE	15
New.ReferenceOTU54173	FALSE	15
New.ReferenceOTU10858	FALSE	15
New.ReferenceOTU31525	FALSE	15
New.ReferenceOTU17473	FALSE	15
New.ReferenceOTU20042	FALSE	15
New.ReferenceOTU33411	FALSE	15
New.ReferenceOTU31304	FALSE	15
New.ReferenceOTU40755	FALSE	15
New.ReferenceOTU4720	FALSE	15
New.ReferenceOTU39724	FALSE	15
New.ReferenceOTU16759	FALSE	15
New.ReferenceOTU56329	FALSE	15
New.ReferenceOTU37492	FALSE	15
New.ReferenceOTU49467	FALSE	15
New.ReferenceOTU55887	FALSE	15
New.ReferenceOTU29024	FALSE	15
New.ReferenceOTU37866	FALSE	15
New.ReferenceOTU24763	FALSE	15
New.ReferenceOTU17322	FALSE	15
New.ReferenceOTU19344	FALSE	15
New.ReferenceOTU7873	FALSE	15
New.ReferenceOTU22649	FALSE	15
New.ReferenceOTU18714	FALSE	15
New.ReferenceOTU31725	FALSE	15
New.ReferenceOTU4115	FALSE	15
New.ReferenceOTU26127	FALSE	15
New.ReferenceOTU2027	FALSE	15
New.ReferenceOTU39322	FALSE	15
New.ReferenceOTU17427	FALSE	15
New.ReferenceOTU41318	FALSE	15
New.ReferenceOTU23009	FALSE	15
New.ReferenceOTU183	FALSE	15
New.ReferenceOTU46336	FALSE	15
New.ReferenceOTU33092	FALSE	15
New.ReferenceOTU53182	FALSE	15
New.ReferenceOTU2347	FALSE	15
New.ReferenceOTU5427	FALSE	15
New.ReferenceOTU38020	FALSE	15
New.ReferenceOTU13946	FALSE	15
New.ReferenceOTU39952	FALSE	15
New.ReferenceOTU28671	FALSE	15
New.ReferenceOTU16033	FALSE	15
New.ReferenceOTU54940	FALSE	15
New.ReferenceOTU51661	FALSE	15
New.ReferenceOTU9812	FALSE	15
New.ReferenceOTU20434	FALSE	15
New.ReferenceOTU30880	FALSE	15
New.ReferenceOTU21585	FALSE	15
New.ReferenceOTU14526	FALSE	15
New.ReferenceOTU10633	FALSE	15
New.ReferenceOTU737	FALSE	15
New.ReferenceOTU30022	FALSE	15
New.ReferenceOTU25194	FALSE	15
New.ReferenceOTU24827	FALSE	15
New.ReferenceOTU17066	FALSE	15
New.ReferenceOTU32151	FALSE	15
New.ReferenceOTU47754	FALSE	15
New.ReferenceOTU29276	FALSE	15
New.ReferenceOTU18330	FALSE	15
New.ReferenceOTU41690	FALSE	15
New.ReferenceOTU51715	FALSE	15
New.ReferenceOTU7885	FALSE	15
New.ReferenceOTU31369	FALSE	15
New.ReferenceOTU51969	FALSE	15
New.ReferenceOTU6245	FALSE	15
New.ReferenceOTU11427	FALSE	15
New.ReferenceOTU45790	FALSE	15
New.ReferenceOTU30857	FALSE	15
New.ReferenceOTU28701	FALSE	15
New.ReferenceOTU45185	FALSE	15
New.ReferenceOTU13899	FALSE	15
New.ReferenceOTU47510	FALSE	15
New.ReferenceOTU30450	FALSE	15
New.ReferenceOTU6549	FALSE	15
New.ReferenceOTU30558	FALSE	15
New.ReferenceOTU2293	FALSE	15
New.ReferenceOTU34501	FALSE	15
New.ReferenceOTU13107	FALSE	15
New.ReferenceOTU8487	FALSE	15
New.ReferenceOTU2988	FALSE	15
New.ReferenceOTU31625	FALSE	15
New.ReferenceOTU337	FALSE	15
New.ReferenceOTU57489	FALSE	15
New.ReferenceOTU44832	FALSE	15
New.ReferenceOTU32843	FALSE	15
New.ReferenceOTU32183	FALSE	15
New.ReferenceOTU15926	FALSE	15
New.ReferenceOTU54807	FALSE	15
New.ReferenceOTU49148	FALSE	15
New.ReferenceOTU40952	FALSE	15
New.ReferenceOTU38367	FALSE	15
New.ReferenceOTU57578	FALSE	15
New.ReferenceOTU31432	FALSE	15
New.ReferenceOTU53324	FALSE	15
New.ReferenceOTU19161	FALSE	15
New.ReferenceOTU32739	FALSE	15
New.ReferenceOTU21193	FALSE	15
New.ReferenceOTU33698	FALSE	15
New.ReferenceOTU3465	FALSE	15
New.ReferenceOTU36095	FALSE	15
New.ReferenceOTU10720	FALSE	15
New.ReferenceOTU4611	FALSE	15
New.ReferenceOTU1620	FALSE	15
New.ReferenceOTU22731	FALSE	15
New.ReferenceOTU13531	FALSE	15
New.ReferenceOTU21684	FALSE	15
New.ReferenceOTU17942	FALSE	15
New.ReferenceOTU51646	FALSE	15
New.ReferenceOTU29123	FALSE	15
New.ReferenceOTU19614	FALSE	15
New.ReferenceOTU56243	FALSE	15
New.ReferenceOTU52495	FALSE	15
New.ReferenceOTU51561	FALSE	15
New.ReferenceOTU28166	FALSE	15
New.ReferenceOTU30008	FALSE	15
New.ReferenceOTU52271	FALSE	15
New.ReferenceOTU48782	FALSE	15
New.ReferenceOTU24142	FALSE	15
New.ReferenceOTU52165	FALSE	15
New.ReferenceOTU3575	FALSE	15
New.ReferenceOTU46623	FALSE	15
New.ReferenceOTU10912	FALSE	15
New.ReferenceOTU2959	FALSE	15
New.ReferenceOTU34432	FALSE	15
New.ReferenceOTU48922	FALSE	15
New.ReferenceOTU46019	FALSE	15
New.ReferenceOTU20762	FALSE	15
New.ReferenceOTU52148	FALSE	15
New.ReferenceOTU36609	FALSE	15
New.ReferenceOTU46936	FALSE	15
New.ReferenceOTU44790	FALSE	15
New.ReferenceOTU17990	FALSE	15
New.ReferenceOTU235	FALSE	15
New.ReferenceOTU32047	FALSE	15
New.ReferenceOTU27971	FALSE	15
New.ReferenceOTU13441	FALSE	15
New.ReferenceOTU31640	FALSE	15
New.ReferenceOTU11576	FALSE	15
New.ReferenceOTU11577	FALSE	15
New.ReferenceOTU19227	FALSE	15
New.ReferenceOTU22889	FALSE	15
New.ReferenceOTU1811	FALSE	15
New.ReferenceOTU11661	FALSE	15
New.ReferenceOTU15379	FALSE	15
New.ReferenceOTU25364	FALSE	15
New.ReferenceOTU14678	FALSE	15
New.ReferenceOTU28923	FALSE	15
New.ReferenceOTU37130	FALSE	15
New.ReferenceOTU30566	FALSE	15
New.ReferenceOTU3201	FALSE	15
New.ReferenceOTU57661	FALSE	15
New.ReferenceOTU45922	FALSE	15
New.ReferenceOTU4409	FALSE	15
New.ReferenceOTU36450	FALSE	15
New.ReferenceOTU56772	FALSE	15
New.ReferenceOTU11214	FALSE	15
New.ReferenceOTU37401	FALSE	15
New.ReferenceOTU13821	FALSE	15
New.ReferenceOTU12462	FALSE	15
New.ReferenceOTU448	FALSE	15
New.ReferenceOTU22674	FALSE	15
New.ReferenceOTU7108	FALSE	15
New.ReferenceOTU18701	FALSE	15
New.ReferenceOTU11509	FALSE	15
New.ReferenceOTU18547	FALSE	15
New.ReferenceOTU44375	FALSE	15
New.ReferenceOTU39672	FALSE	15
New.ReferenceOTU39812	FALSE	15
New.ReferenceOTU18787	FALSE	15
New.ReferenceOTU7349	FALSE	15
New.ReferenceOTU29334	FALSE	15
New.ReferenceOTU50638	FALSE	15
New.ReferenceOTU22294	FALSE	15
New.ReferenceOTU17752	FALSE	15
New.ReferenceOTU25020	FALSE	15
New.ReferenceOTU54683	FALSE	15
New.ReferenceOTU11009	FALSE	15
New.ReferenceOTU32574	FALSE	15
New.ReferenceOTU38037	FALSE	15
New.ReferenceOTU46269	FALSE	15
New.ReferenceOTU29981	FALSE	15
New.ReferenceOTU27329	FALSE	15
New.ReferenceOTU12924	FALSE	15
New.ReferenceOTU42155	FALSE	15
New.ReferenceOTU30990	FALSE	15
New.ReferenceOTU20321	FALSE	15
New.ReferenceOTU24955	FALSE	15
New.ReferenceOTU6622	FALSE	15
New.ReferenceOTU40007	FALSE	15
New.ReferenceOTU903	FALSE	15
New.ReferenceOTU902	FALSE	15
New.ReferenceOTU30282	FALSE	15
New.ReferenceOTU42541	FALSE	15
New.ReferenceOTU38851	FALSE	15
New.ReferenceOTU38324	FALSE	15
New.ReferenceOTU12604	FALSE	15
New.ReferenceOTU35352	FALSE	15
New.ReferenceOTU30789	FALSE	15
New.ReferenceOTU17764	FALSE	15
New.ReferenceOTU18152	FALSE	15
New.ReferenceOTU32386	FALSE	15
219154	FALSE	14
4483990	FALSE	14
339064	FALSE	14
330846	FALSE	14
New.ReferenceOTU28283	FALSE	14
New.ReferenceOTU6181	FALSE	14
New.ReferenceOTU23142	FALSE	14
New.ReferenceOTU386	FALSE	14
New.ReferenceOTU9093	FALSE	14
New.ReferenceOTU18839	FALSE	14
New.ReferenceOTU57475	FALSE	14
New.ReferenceOTU5308	FALSE	14
New.ReferenceOTU28719	FALSE	14
New.ReferenceOTU41758	FALSE	14
New.ReferenceOTU15487	FALSE	14
New.ReferenceOTU13883	FALSE	14
New.ReferenceOTU26883	FALSE	14
New.ReferenceOTU26884	FALSE	14
New.ReferenceOTU41549	FALSE	14
New.ReferenceOTU35207	FALSE	14
New.ReferenceOTU57331	FALSE	14
New.ReferenceOTU23644	FALSE	14
New.ReferenceOTU3224	FALSE	14
New.ReferenceOTU11910	FALSE	14
New.ReferenceOTU49557	FALSE	14
New.ReferenceOTU40782	FALSE	14
New.ReferenceOTU8878	FALSE	14
New.ReferenceOTU14362	FALSE	14
New.ReferenceOTU12037	FALSE	14
New.ReferenceOTU38905	FALSE	14
New.ReferenceOTU13991	FALSE	14
New.ReferenceOTU45224	FALSE	14
New.ReferenceOTU3421	FALSE	14
New.ReferenceOTU13309	FALSE	14
New.ReferenceOTU56286	FALSE	14
New.ReferenceOTU52452	FALSE	14
New.ReferenceOTU10498	FALSE	14
New.ReferenceOTU8555	FALSE	14
New.ReferenceOTU4389	FALSE	14
New.ReferenceOTU26972	FALSE	14
New.ReferenceOTU3142	FALSE	14
New.ReferenceOTU38252	FALSE	14
New.ReferenceOTU49237	FALSE	14
New.ReferenceOTU24183	FALSE	14
New.ReferenceOTU45392	FALSE	14
New.ReferenceOTU507	FALSE	14
New.ReferenceOTU43255	FALSE	14
New.ReferenceOTU28984	FALSE	14
New.ReferenceOTU44708	FALSE	14
New.ReferenceOTU23532	FALSE	14
New.ReferenceOTU52799	FALSE	14
New.ReferenceOTU31657	FALSE	14
New.ReferenceOTU48425	FALSE	14
New.ReferenceOTU44989	FALSE	14
New.ReferenceOTU286	FALSE	14
New.ReferenceOTU50054	FALSE	14
New.ReferenceOTU29840	FALSE	14
New.ReferenceOTU23768	FALSE	14
New.ReferenceOTU37590	FALSE	14
New.ReferenceOTU50693	FALSE	14
New.ReferenceOTU27607	FALSE	14
New.ReferenceOTU44821	FALSE	14
New.ReferenceOTU2076	FALSE	14
New.ReferenceOTU3678	FALSE	14
New.ReferenceOTU16444	FALSE	14
New.ReferenceOTU17479	FALSE	14
New.ReferenceOTU11679	FALSE	14
New.ReferenceOTU3733	FALSE	14
New.ReferenceOTU20526	FALSE	14
New.ReferenceOTU11307	FALSE	14
New.ReferenceOTU11302	FALSE	14
New.ReferenceOTU17825	FALSE	14
New.ReferenceOTU50612	FALSE	14
New.ReferenceOTU17007	FALSE	14
New.ReferenceOTU14666	FALSE	14
New.ReferenceOTU57837	FALSE	14
New.ReferenceOTU19171	FALSE	14
New.ReferenceOTU43809	FALSE	14
New.ReferenceOTU49869	FALSE	14
New.ReferenceOTU50157	FALSE	14
New.ReferenceOTU6714	FALSE	14
New.ReferenceOTU56491	FALSE	14
New.ReferenceOTU1315	FALSE	14
New.ReferenceOTU27787	FALSE	14
New.ReferenceOTU28952	FALSE	14
New.ReferenceOTU37122	FALSE	14
New.ReferenceOTU57583	FALSE	14
New.ReferenceOTU43575	FALSE	14
New.ReferenceOTU12595	FALSE	14
New.ReferenceOTU21457	FALSE	14
New.ReferenceOTU33683	FALSE	14
New.ReferenceOTU25600	FALSE	14
New.ReferenceOTU42305	FALSE	14
New.ReferenceOTU17507	FALSE	14
New.ReferenceOTU23818	FALSE	14
New.ReferenceOTU1390	FALSE	14
New.ReferenceOTU53275	FALSE	14
New.ReferenceOTU50291	FALSE	14
New.ReferenceOTU46168	FALSE	14
New.ReferenceOTU27822	FALSE	14
New.ReferenceOTU7254	FALSE	14
New.ReferenceOTU1458	FALSE	14
New.ReferenceOTU36557	FALSE	14
New.ReferenceOTU12043	FALSE	14
New.ReferenceOTU12041	FALSE	14
New.ReferenceOTU30099	FALSE	14
New.ReferenceOTU4111	FALSE	14
New.ReferenceOTU22431	FALSE	14
New.ReferenceOTU46713	FALSE	14
New.ReferenceOTU37036	FALSE	14
New.ReferenceOTU10820	FALSE	14
New.ReferenceOTU26122	FALSE	14
New.ReferenceOTU42224	FALSE	14
New.ReferenceOTU3645	FALSE	14
New.ReferenceOTU37233	FALSE	14
New.ReferenceOTU39328	FALSE	14
New.ReferenceOTU52509	FALSE	14
New.ReferenceOTU11140	FALSE	14
New.ReferenceOTU12350	FALSE	14
New.ReferenceOTU16596	FALSE	14
New.ReferenceOTU18131	FALSE	14
New.ReferenceOTU48151	FALSE	14
New.ReferenceOTU50027	FALSE	14
New.ReferenceOTU31942	FALSE	14
New.ReferenceOTU26504	FALSE	14
New.ReferenceOTU36349	FALSE	14
New.ReferenceOTU15212	FALSE	14
New.ReferenceOTU45724	FALSE	14
New.ReferenceOTU29221	FALSE	14
New.ReferenceOTU1021	FALSE	14
New.ReferenceOTU56354	FALSE	14
New.ReferenceOTU36815	FALSE	14
New.ReferenceOTU52588	FALSE	14
New.ReferenceOTU22939	FALSE	14
New.ReferenceOTU10009	FALSE	14
New.ReferenceOTU12093	FALSE	14
New.ReferenceOTU28568	FALSE	14
New.ReferenceOTU11019	FALSE	14
New.ReferenceOTU49045	FALSE	14
New.ReferenceOTU52744	FALSE	14
New.ReferenceOTU57311	FALSE	14
New.ReferenceOTU13369	FALSE	14
New.ReferenceOTU48873	FALSE	14
New.ReferenceOTU53343	FALSE	14
New.ReferenceOTU49835	FALSE	14
New.ReferenceOTU18896	FALSE	14
New.ReferenceOTU600	FALSE	14
New.ReferenceOTU8530	FALSE	14
New.ReferenceOTU50102	FALSE	14
New.ReferenceOTU7753	FALSE	14
New.ReferenceOTU22199	FALSE	14
New.ReferenceOTU48529	FALSE	14
New.ReferenceOTU9178	FALSE	14
New.ReferenceOTU14409	FALSE	14
New.ReferenceOTU13	FALSE	14
New.ReferenceOTU19316	FALSE	14
New.ReferenceOTU21511	FALSE	14
New.ReferenceOTU9830	FALSE	14
New.ReferenceOTU6573	FALSE	14
New.ReferenceOTU16038	FALSE	14
New.ReferenceOTU1958	FALSE	14
New.ReferenceOTU12017	FALSE	14
New.ReferenceOTU53695	FALSE	14
New.ReferenceOTU55934	FALSE	14
New.ReferenceOTU3360	FALSE	14
New.ReferenceOTU10295	FALSE	14
New.ReferenceOTU46769	FALSE	14
New.ReferenceOTU9664	FALSE	14
New.ReferenceOTU52635	FALSE	14
New.ReferenceOTU41872	FALSE	14
New.ReferenceOTU57798	FALSE	14
New.ReferenceOTU47846	FALSE	14
New.ReferenceOTU4578	FALSE	14
New.ReferenceOTU10272	FALSE	14
New.ReferenceOTU43081	FALSE	14
New.ReferenceOTU12114	FALSE	14
New.ReferenceOTU27629	FALSE	14
New.ReferenceOTU28105	FALSE	14
New.ReferenceOTU35315	FALSE	14
New.ReferenceOTU52864	FALSE	14
New.ReferenceOTU17456	FALSE	14
New.ReferenceOTU49970	FALSE	14
New.ReferenceOTU6122	FALSE	14
New.ReferenceOTU13951	FALSE	14
New.ReferenceOTU34216	FALSE	14
New.ReferenceOTU46640	FALSE	14
New.ReferenceOTU35294	FALSE	14
New.ReferenceOTU23054	FALSE	14
New.ReferenceOTU25066	FALSE	14
New.ReferenceOTU54648	FALSE	14
New.ReferenceOTU50345	FALSE	14
New.ReferenceOTU50341	FALSE	14
New.ReferenceOTU12313	FALSE	14
New.ReferenceOTU31286	FALSE	14
New.ReferenceOTU32530	FALSE	14
New.ReferenceOTU7620	FALSE	14
New.ReferenceOTU41456	FALSE	14
New.ReferenceOTU35391	FALSE	14
New.ReferenceOTU30856	FALSE	14
New.ReferenceOTU56307	FALSE	14
New.ReferenceOTU47518	FALSE	14
New.ReferenceOTU38546	FALSE	14
New.ReferenceOTU43980	FALSE	14
New.ReferenceOTU27701	FALSE	14
New.ReferenceOTU2312	FALSE	14
New.ReferenceOTU30336	FALSE	14
New.ReferenceOTU30332	FALSE	14
New.ReferenceOTU14036	FALSE	14
New.ReferenceOTU15819	FALSE	14
New.ReferenceOTU24919	FALSE	14
New.ReferenceOTU10313	FALSE	14
New.ReferenceOTU40044	FALSE	14
New.ReferenceOTU51617	FALSE	14
New.ReferenceOTU14376	FALSE	14
New.ReferenceOTU25884	FALSE	14
New.ReferenceOTU14176	FALSE	14
New.ReferenceOTU19662	FALSE	14
New.ReferenceOTU56760	FALSE	14
New.ReferenceOTU22744	FALSE	14
New.ReferenceOTU31598	FALSE	14
New.ReferenceOTU7274	FALSE	14
New.ReferenceOTU17974	FALSE	14
New.ReferenceOTU17973	FALSE	14
New.ReferenceOTU39033	FALSE	14
New.ReferenceOTU56073	FALSE	14
New.ReferenceOTU10399	FALSE	14
New.ReferenceOTU36047	FALSE	14
New.ReferenceOTU22353	FALSE	14
New.ReferenceOTU32349	FALSE	14
New.ReferenceOTU53666	FALSE	14
New.ReferenceOTU54105	FALSE	14
New.ReferenceOTU33587	FALSE	14
New.ReferenceOTU38130	FALSE	14
New.ReferenceOTU38136	FALSE	14
New.ReferenceOTU5923	FALSE	14
New.ReferenceOTU52523	FALSE	14
New.ReferenceOTU44132	FALSE	14
New.ReferenceOTU50490	FALSE	14
New.ReferenceOTU42776	FALSE	14
New.ReferenceOTU45141	FALSE	14
New.ReferenceOTU31495	FALSE	14
New.ReferenceOTU19247	FALSE	14
New.ReferenceOTU29527	FALSE	14
New.ReferenceOTU20797	FALSE	14
New.ReferenceOTU26566	FALSE	14
New.ReferenceOTU53644	FALSE	14
New.ReferenceOTU29325	FALSE	14
New.ReferenceOTU34059	FALSE	14
New.ReferenceOTU7677	FALSE	14
New.ReferenceOTU1535	FALSE	14
New.ReferenceOTU36364	FALSE	14
New.ReferenceOTU4037	FALSE	14
New.ReferenceOTU27536	FALSE	14
New.ReferenceOTU44153	FALSE	14
New.ReferenceOTU21604	FALSE	14
New.ReferenceOTU24072	FALSE	14
New.ReferenceOTU19712	FALSE	14
New.ReferenceOTU24922	FALSE	14
New.ReferenceOTU56695	FALSE	14
New.ReferenceOTU3266	FALSE	14
New.ReferenceOTU49621	FALSE	14
New.ReferenceOTU129	FALSE	14
New.ReferenceOTU43501	FALSE	14
New.ReferenceOTU4793	FALSE	14
New.ReferenceOTU30588	FALSE	14
New.ReferenceOTU22361	FALSE	14
New.ReferenceOTU36097	FALSE	14
New.ReferenceOTU36098	FALSE	14
New.ReferenceOTU14615	FALSE	14
New.ReferenceOTU25170	FALSE	14
New.ReferenceOTU18258	FALSE	14
New.ReferenceOTU57439	FALSE	14
New.ReferenceOTU31841	FALSE	14
New.ReferenceOTU16482	FALSE	14
New.ReferenceOTU43218	FALSE	14
New.ReferenceOTU43219	FALSE	14
New.ReferenceOTU56569	FALSE	14
New.ReferenceOTU55032	FALSE	14
New.ReferenceOTU38538	FALSE	14
New.ReferenceOTU37616	FALSE	14
New.ReferenceOTU1446	FALSE	14
New.ReferenceOTU22317	FALSE	14
New.ReferenceOTU32075	FALSE	14
New.ReferenceOTU12475	FALSE	14
New.ReferenceOTU47634	FALSE	14
New.ReferenceOTU56798	FALSE	14
New.ReferenceOTU55266	FALSE	14
New.ReferenceOTU55265	FALSE	14
New.ReferenceOTU29776	FALSE	14
New.ReferenceOTU26936	FALSE	14
New.ReferenceOTU35379	FALSE	14
New.ReferenceOTU16386	FALSE	14
New.ReferenceOTU41588	FALSE	14
New.ReferenceOTU49131	FALSE	14
New.ReferenceOTU49880	FALSE	14
New.ReferenceOTU26094	FALSE	14
New.ReferenceOTU12362	FALSE	14
New.ReferenceOTU12361	FALSE	14
New.ReferenceOTU21066	FALSE	14
New.ReferenceOTU38821	FALSE	14
New.ReferenceOTU28820	FALSE	14
New.ReferenceOTU6112	FALSE	14
New.ReferenceOTU34060	FALSE	14
New.ReferenceOTU9392	FALSE	14
New.ReferenceOTU37082	FALSE	14
New.ReferenceOTU56169	FALSE	14
New.ReferenceOTU12794	FALSE	14
New.ReferenceOTU38160	FALSE	14
New.ReferenceOTU32914	FALSE	14
New.ReferenceOTU29928	FALSE	14
New.ReferenceOTU53461	FALSE	14
New.ReferenceOTU11636	FALSE	14
New.ReferenceOTU21355	FALSE	14
New.ReferenceOTU21357	FALSE	14
New.ReferenceOTU1730	FALSE	14
New.ReferenceOTU15323	FALSE	14
New.ReferenceOTU22922	FALSE	14
New.ReferenceOTU25008	FALSE	14
New.ReferenceOTU43530	FALSE	14
New.ReferenceOTU3923	FALSE	14
New.ReferenceOTU23178	FALSE	14
New.ReferenceOTU1010	FALSE	14
New.ReferenceOTU23379	FALSE	14
New.ReferenceOTU28720	FALSE	14
New.ReferenceOTU52596	FALSE	14
New.ReferenceOTU48517	FALSE	14
New.ReferenceOTU43227	FALSE	14
New.ReferenceOTU24682	FALSE	14
New.ReferenceOTU25373	FALSE	14
New.ReferenceOTU22537	FALSE	14
New.ReferenceOTU54042	FALSE	14
New.ReferenceOTU57633	FALSE	14
New.ReferenceOTU42902	FALSE	14
New.ReferenceOTU19408	FALSE	14
New.ReferenceOTU31229	FALSE	14
New.ReferenceOTU2852	FALSE	14
New.ReferenceOTU5499	FALSE	14
New.ReferenceOTU7393	FALSE	14
New.ReferenceOTU25124	FALSE	14
New.ReferenceOTU22478	FALSE	14
New.ReferenceOTU9611	FALSE	14
New.ReferenceOTU26166	FALSE	14
New.ReferenceOTU45145	FALSE	14
New.ReferenceOTU42718	FALSE	14
New.ReferenceOTU23527	FALSE	14
New.ReferenceOTU21034	FALSE	14
New.ReferenceOTU53810	FALSE	14
New.ReferenceOTU8347	FALSE	14
New.ReferenceOTU37070	FALSE	14
New.ReferenceOTU28138	FALSE	14
New.ReferenceOTU25982	FALSE	14
New.ReferenceOTU16452	FALSE	14
New.ReferenceOTU24114	FALSE	14
New.ReferenceOTU54829	FALSE	14
New.ReferenceOTU20079	FALSE	14
New.ReferenceOTU38342	FALSE	14
New.ReferenceOTU56633	FALSE	14
New.ReferenceOTU31907	FALSE	14
New.ReferenceOTU53140	FALSE	14
New.ReferenceOTU55664	FALSE	14
New.ReferenceOTU47889	FALSE	14
New.ReferenceOTU38619	FALSE	14
New.ReferenceOTU15860	FALSE	14
New.ReferenceOTU17700	FALSE	14
New.ReferenceOTU48268	FALSE	14
New.ReferenceOTU40055	FALSE	14
New.ReferenceOTU11932	FALSE	14
New.ReferenceOTU19477	FALSE	14
New.ReferenceOTU43563	FALSE	14
New.ReferenceOTU20732	FALSE	14
New.ReferenceOTU39045	FALSE	14
New.ReferenceOTU12466	FALSE	14
New.ReferenceOTU396	FALSE	14
New.ReferenceOTU43044	FALSE	14
New.ReferenceOTU19672	FALSE	14
New.ReferenceOTU8575	FALSE	14
New.ReferenceOTU34513	FALSE	14
New.ReferenceOTU23321	FALSE	14
New.ReferenceOTU12267	FALSE	14
New.ReferenceOTU23498	FALSE	14
New.ReferenceOTU33537	FALSE	14
New.ReferenceOTU55761	FALSE	14
New.ReferenceOTU24771	FALSE	14
New.ReferenceOTU50772	FALSE	14
New.ReferenceOTU50779	FALSE	14
New.ReferenceOTU44722	FALSE	14
New.ReferenceOTU33709	FALSE	14
New.ReferenceOTU3178	FALSE	14
New.ReferenceOTU23984	FALSE	14
New.ReferenceOTU7101	FALSE	14
New.ReferenceOTU49532	FALSE	14
New.ReferenceOTU3826	FALSE	14
New.ReferenceOTU1464	FALSE	14
New.ReferenceOTU15610	FALSE	14
New.ReferenceOTU19964	FALSE	14
New.ReferenceOTU1144	FALSE	14
New.ReferenceOTU45231	FALSE	14
New.ReferenceOTU35090	FALSE	14
New.ReferenceOTU1265	FALSE	14
New.ReferenceOTU23702	FALSE	14
New.ReferenceOTU10163	FALSE	14
New.ReferenceOTU47458	FALSE	14
New.ReferenceOTU33244	FALSE	14
New.ReferenceOTU5541	FALSE	14
New.ReferenceOTU28147	FALSE	14
New.ReferenceOTU35353	FALSE	14
New.ReferenceOTU26279	FALSE	14
New.ReferenceOTU1654	FALSE	14
New.ReferenceOTU25291	FALSE	14
New.ReferenceOTU18086	FALSE	14
New.ReferenceOTU46689	FALSE	14
New.ReferenceOTU35833	FALSE	14
New.ReferenceOTU30499	FALSE	14
New.ReferenceOTU54368	FALSE	14
New.ReferenceOTU49315	FALSE	14
New.ReferenceOTU15692	FALSE	14
New.ReferenceOTU12632	FALSE	14
New.ReferenceOTU50381	FALSE	14
New.ReferenceOTU50631	FALSE	14
New.ReferenceOTU46996	FALSE	14
New.ReferenceOTU22765	FALSE	14
New.ReferenceOTU35460	FALSE	14
New.ReferenceOTU53194	FALSE	14
New.ReferenceOTU53443	FALSE	14
New.ReferenceOTU5753	FALSE	14
New.ReferenceOTU49969	FALSE	14
New.ReferenceOTU2977	FALSE	14
New.ReferenceOTU20725	FALSE	14
New.ReferenceOTU43757	FALSE	14
New.ReferenceOTU10411	FALSE	14
New.ReferenceOTU39896	FALSE	14
New.ReferenceOTU56681	FALSE	14
New.ReferenceOTU42645	FALSE	14
New.ReferenceOTU29622	FALSE	14
New.ReferenceOTU46634	FALSE	14
New.ReferenceOTU27918	FALSE	14
New.ReferenceOTU15266	FALSE	14
New.ReferenceOTU52986	FALSE	14
New.ReferenceOTU13379	FALSE	14
New.ReferenceOTU47131	FALSE	14
New.ReferenceOTU31853	FALSE	14
New.ReferenceOTU27320	FALSE	14
New.ReferenceOTU4622	FALSE	14
New.ReferenceOTU2664	FALSE	14
New.ReferenceOTU38209	FALSE	14
New.ReferenceOTU36436	FALSE	14
New.ReferenceOTU5115	FALSE	14
New.ReferenceOTU20329	FALSE	14
New.ReferenceOTU8156	FALSE	14
New.ReferenceOTU4475	FALSE	14
New.ReferenceOTU38742	FALSE	14
New.ReferenceOTU4866	FALSE	14
New.ReferenceOTU19190	FALSE	14
New.ReferenceOTU18578	FALSE	14
New.ReferenceOTU12187	FALSE	14
New.ReferenceOTU6329	FALSE	14
New.ReferenceOTU11761	FALSE	14
New.ReferenceOTU11765	FALSE	14
New.ReferenceOTU33278	FALSE	14
New.ReferenceOTU35365	FALSE	14
New.ReferenceOTU24460	FALSE	14
New.ReferenceOTU26719	FALSE	14
New.ReferenceOTU22623	FALSE	14
New.ReferenceOTU35752	FALSE	14
New.ReferenceOTU17934	FALSE	14
New.ReferenceOTU49547	FALSE	14
New.ReferenceOTU1438	FALSE	14
New.ReferenceOTU15642	FALSE	14
New.ReferenceOTU29874	FALSE	14
New.ReferenceOTU7406	FALSE	14
New.ReferenceOTU47424	FALSE	14
New.ReferenceOTU41968	FALSE	14
New.ReferenceOTU15465	FALSE	14
New.ReferenceOTU10413	FALSE	14
New.ReferenceOTU38174	FALSE	14
New.ReferenceOTU38434	FALSE	14
New.ReferenceOTU54266	FALSE	14
New.ReferenceOTU37752	FALSE	14
New.ReferenceOTU39337	FALSE	14
New.ReferenceOTU30421	FALSE	14
New.ReferenceOTU20510	FALSE	14
New.ReferenceOTU15889	FALSE	14
New.ReferenceOTU41666	FALSE	14
New.ReferenceOTU51683	FALSE	14
New.ReferenceOTU45550	FALSE	14
New.ReferenceOTU57687	FALSE	14
New.ReferenceOTU44539	FALSE	14
New.ReferenceOTU33389	FALSE	14
New.ReferenceOTU20284	FALSE	14
302192	FALSE	13
287505	FALSE	13
4388430	FALSE	13
261182	FALSE	13
515476	FALSE	13
1084865	FALSE	13
293779	FALSE	13
824606	FALSE	13
New.ReferenceOTU38049	FALSE	13
New.ReferenceOTU30677	FALSE	13
New.ReferenceOTU54411	FALSE	13
New.ReferenceOTU48893	FALSE	13
New.ReferenceOTU16722	FALSE	13
New.ReferenceOTU16726	FALSE	13
New.ReferenceOTU44818	FALSE	13
New.ReferenceOTU55403	FALSE	13
New.ReferenceOTU12726	FALSE	13
New.ReferenceOTU49852	FALSE	13
New.ReferenceOTU40178	FALSE	13
New.ReferenceOTU669	FALSE	13
New.ReferenceOTU593	FALSE	13
New.ReferenceOTU40518	FALSE	13
New.ReferenceOTU40797	FALSE	13
New.ReferenceOTU57476	FALSE	13
New.ReferenceOTU57479	FALSE	13
New.ReferenceOTU27868	FALSE	13
New.ReferenceOTU11602	FALSE	13
New.ReferenceOTU31060	FALSE	13
New.ReferenceOTU54597	FALSE	13
New.ReferenceOTU54595	FALSE	13
New.ReferenceOTU54593	FALSE	13
New.ReferenceOTU41755	FALSE	13
New.ReferenceOTU15485	FALSE	13
New.ReferenceOTU41625	FALSE	13
New.ReferenceOTU56853	FALSE	13
New.ReferenceOTU19596	FALSE	13
New.ReferenceOTU5140	FALSE	13
New.ReferenceOTU45461	FALSE	13
New.ReferenceOTU32773	FALSE	13
New.ReferenceOTU50715	FALSE	13
New.ReferenceOTU53516	FALSE	13
New.ReferenceOTU28903	FALSE	13
New.ReferenceOTU43788	FALSE	13
New.ReferenceOTU37117	FALSE	13
New.ReferenceOTU1126	FALSE	13
New.ReferenceOTU1123	FALSE	13
New.ReferenceOTU15802	FALSE	13
New.ReferenceOTU15800	FALSE	13
New.ReferenceOTU18407	FALSE	13
New.ReferenceOTU24965	FALSE	13
New.ReferenceOTU3228	FALSE	13
New.ReferenceOTU48203	FALSE	13
New.ReferenceOTU54035	FALSE	13
New.ReferenceOTU41788	FALSE	13
New.ReferenceOTU46065	FALSE	13
New.ReferenceOTU10874	FALSE	13
New.ReferenceOTU3749	FALSE	13
New.ReferenceOTU38775	FALSE	13
New.ReferenceOTU40619	FALSE	13
New.ReferenceOTU38771	FALSE	13
New.ReferenceOTU35070	FALSE	13
New.ReferenceOTU42086	FALSE	13
New.ReferenceOTU3429	FALSE	13
New.ReferenceOTU22323	FALSE	13
New.ReferenceOTU31799	FALSE	13
New.ReferenceOTU43060	FALSE	13
New.ReferenceOTU22810	FALSE	13
New.ReferenceOTU32857	FALSE	13
New.ReferenceOTU32850	FALSE	13
New.ReferenceOTU5819	FALSE	13
New.ReferenceOTU13300	FALSE	13
New.ReferenceOTU17530	FALSE	13
New.ReferenceOTU55489	FALSE	13
New.ReferenceOTU6367	FALSE	13
New.ReferenceOTU49740	FALSE	13
New.ReferenceOTU49741	FALSE	13
New.ReferenceOTU41245	FALSE	13
New.ReferenceOTU28467	FALSE	13
New.ReferenceOTU20655	FALSE	13
New.ReferenceOTU4987	FALSE	13
New.ReferenceOTU32642	FALSE	13
New.ReferenceOTU5526	FALSE	13
New.ReferenceOTU26971	FALSE	13
New.ReferenceOTU54511	FALSE	13
New.ReferenceOTU16972	FALSE	13
New.ReferenceOTU34736	FALSE	13
New.ReferenceOTU15403	FALSE	13
New.ReferenceOTU36778	FALSE	13
New.ReferenceOTU17316	FALSE	13
New.ReferenceOTU49238	FALSE	13
New.ReferenceOTU13113	FALSE	13
New.ReferenceOTU12449	FALSE	13
New.ReferenceOTU52551	FALSE	13
New.ReferenceOTU21973	FALSE	13
New.ReferenceOTU21021	FALSE	13
New.ReferenceOTU20649	FALSE	13
New.ReferenceOTU24615	FALSE	13
New.ReferenceOTU53856	FALSE	13
New.ReferenceOTU35761	FALSE	13
New.ReferenceOTU3113	FALSE	13
New.ReferenceOTU34382	FALSE	13
New.ReferenceOTU8694	FALSE	13
New.ReferenceOTU1408	FALSE	13
New.ReferenceOTU17293	FALSE	13
New.ReferenceOTU39874	FALSE	13
New.ReferenceOTU56046	FALSE	13
New.ReferenceOTU5779	FALSE	13
New.ReferenceOTU45582	FALSE	13
New.ReferenceOTU9998	FALSE	13
New.ReferenceOTU29844	FALSE	13
New.ReferenceOTU22895	FALSE	13
New.ReferenceOTU50594	FALSE	13
New.ReferenceOTU23767	FALSE	13
New.ReferenceOTU37900	FALSE	13
New.ReferenceOTU28001	FALSE	13
New.ReferenceOTU32376	FALSE	13
New.ReferenceOTU56201	FALSE	13
New.ReferenceOTU56202	FALSE	13
New.ReferenceOTU56205	FALSE	13
New.ReferenceOTU34026	FALSE	13
New.ReferenceOTU34022	FALSE	13
New.ReferenceOTU54177	FALSE	13
New.ReferenceOTU16843	FALSE	13
New.ReferenceOTU8337	FALSE	13
New.ReferenceOTU41136	FALSE	13
New.ReferenceOTU12288	FALSE	13
New.ReferenceOTU18888	FALSE	13
New.ReferenceOTU11482	FALSE	13
New.ReferenceOTU41958	FALSE	13
New.ReferenceOTU11737	FALSE	13
New.ReferenceOTU29730	FALSE	13
New.ReferenceOTU31524	FALSE	13
New.ReferenceOTU26218	FALSE	13
New.ReferenceOTU32959	FALSE	13
New.ReferenceOTU14758	FALSE	13
New.ReferenceOTU53288	FALSE	13
New.ReferenceOTU19045	FALSE	13
New.ReferenceOTU13190	FALSE	13
New.ReferenceOTU52889	FALSE	13
New.ReferenceOTU39370	FALSE	13
New.ReferenceOTU13876	FALSE	13
New.ReferenceOTU25769	FALSE	13
New.ReferenceOTU55147	FALSE	13
New.ReferenceOTU1803	FALSE	13
New.ReferenceOTU1808	FALSE	13
New.ReferenceOTU41814	FALSE	13
New.ReferenceOTU10262	FALSE	13
New.ReferenceOTU17455	FALSE	13
New.ReferenceOTU40492	FALSE	13
New.ReferenceOTU15162	FALSE	13
New.ReferenceOTU40963	FALSE	13
New.ReferenceOTU55807	FALSE	13
New.ReferenceOTU20043	FALSE	13
New.ReferenceOTU25565	FALSE	13
New.ReferenceOTU38359	FALSE	13
New.ReferenceOTU22786	FALSE	13
New.ReferenceOTU8610	FALSE	13
New.ReferenceOTU3884	FALSE	13
New.ReferenceOTU34478	FALSE	13
New.ReferenceOTU31480	FALSE	13
New.ReferenceOTU33346	FALSE	13
New.ReferenceOTU57979	FALSE	13
New.ReferenceOTU47508	FALSE	13
New.ReferenceOTU12657	FALSE	13
New.ReferenceOTU48107	FALSE	13
New.ReferenceOTU31183	FALSE	13
New.ReferenceOTU23761	FALSE	13
New.ReferenceOTU9700	FALSE	13
New.ReferenceOTU31970	FALSE	13
New.ReferenceOTU23273	FALSE	13
New.ReferenceOTU27198	FALSE	13
New.ReferenceOTU26572	FALSE	13
New.ReferenceOTU27220	FALSE	13
New.ReferenceOTU29686	FALSE	13
New.ReferenceOTU35607	FALSE	13
New.ReferenceOTU25683	FALSE	13
New.ReferenceOTU52103	FALSE	13
New.ReferenceOTU54463	FALSE	13
New.ReferenceOTU54467	FALSE	13
New.ReferenceOTU48740	FALSE	13
New.ReferenceOTU8008	FALSE	13
New.ReferenceOTU17008	FALSE	13
New.ReferenceOTU52928	FALSE	13
New.ReferenceOTU56127	FALSE	13
New.ReferenceOTU55478	FALSE	13
New.ReferenceOTU19170	FALSE	13
New.ReferenceOTU40387	FALSE	13
New.ReferenceOTU47731	FALSE	13
New.ReferenceOTU30872	FALSE	13
New.ReferenceOTU36154	FALSE	13
New.ReferenceOTU47837	FALSE	13
New.ReferenceOTU52808	FALSE	13
New.ReferenceOTU52801	FALSE	13
New.ReferenceOTU36841	FALSE	13
New.ReferenceOTU36844	FALSE	13
New.ReferenceOTU39392	FALSE	13
New.ReferenceOTU10510	FALSE	13
New.ReferenceOTU56493	FALSE	13
New.ReferenceOTU38447	FALSE	13
New.ReferenceOTU34140	FALSE	13
New.ReferenceOTU37491	FALSE	13
New.ReferenceOTU37496	FALSE	13
New.ReferenceOTU50422	FALSE	13
New.ReferenceOTU13703	FALSE	13
New.ReferenceOTU13705	FALSE	13
New.ReferenceOTU47281	FALSE	13
New.ReferenceOTU55884	FALSE	13
New.ReferenceOTU4229	FALSE	13
New.ReferenceOTU44161	FALSE	13
New.ReferenceOTU58083	FALSE	13
New.ReferenceOTU40263	FALSE	13
New.ReferenceOTU51431	FALSE	13
New.ReferenceOTU38600	FALSE	13
New.ReferenceOTU13548	FALSE	13
New.ReferenceOTU18454	FALSE	13
New.ReferenceOTU14835	FALSE	13
New.ReferenceOTU3278	FALSE	13
New.ReferenceOTU48276	FALSE	13
New.ReferenceOTU11923	FALSE	13
New.ReferenceOTU10036	FALSE	13
New.ReferenceOTU14352	FALSE	13
New.ReferenceOTU56981	FALSE	13
New.ReferenceOTU4416	FALSE	13
New.ReferenceOTU41261	FALSE	13
New.ReferenceOTU33483	FALSE	13
New.ReferenceOTU32081	FALSE	13
New.ReferenceOTU39050	FALSE	13
New.ReferenceOTU35682	FALSE	13
New.ReferenceOTU32554	FALSE	13
New.ReferenceOTU28235	FALSE	13
New.ReferenceOTU28234	FALSE	13
New.ReferenceOTU25603	FALSE	13
New.ReferenceOTU35020	FALSE	13
New.ReferenceOTU2105	FALSE	13
New.ReferenceOTU22377	FALSE	13
New.ReferenceOTU4882	FALSE	13
New.ReferenceOTU36641	FALSE	13
New.ReferenceOTU5860	FALSE	13
New.ReferenceOTU20449	FALSE	13
New.ReferenceOTU26977	FALSE	13
New.ReferenceOTU54793	FALSE	13
New.ReferenceOTU48842	FALSE	13
New.ReferenceOTU19686	FALSE	13
New.ReferenceOTU10574	FALSE	13
New.ReferenceOTU52397	FALSE	13
New.ReferenceOTU33980	FALSE	13
New.ReferenceOTU38973	FALSE	13
New.ReferenceOTU46798	FALSE	13
New.ReferenceOTU49770	FALSE	13
New.ReferenceOTU46796	FALSE	13
New.ReferenceOTU41213	FALSE	13
New.ReferenceOTU57424	FALSE	13
New.ReferenceOTU6977	FALSE	13
New.ReferenceOTU6976	FALSE	13
New.ReferenceOTU44499	FALSE	13
New.ReferenceOTU44491	FALSE	13
New.ReferenceOTU31830	FALSE	13
New.ReferenceOTU23480	FALSE	13
New.ReferenceOTU37869	FALSE	13
New.ReferenceOTU4600	FALSE	13
New.ReferenceOTU47783	FALSE	13
New.ReferenceOTU53138	FALSE	13
New.ReferenceOTU49351	FALSE	13
New.ReferenceOTU25417	FALSE	13
New.ReferenceOTU25414	FALSE	13
New.ReferenceOTU20891	FALSE	13
New.ReferenceOTU9148	FALSE	13
New.ReferenceOTU42576	FALSE	13
New.ReferenceOTU49986	FALSE	13
New.ReferenceOTU18697	FALSE	13
New.ReferenceOTU19348	FALSE	13
New.ReferenceOTU20609	FALSE	13
New.ReferenceOTU2441	FALSE	13
New.ReferenceOTU41534	FALSE	13
New.ReferenceOTU50747	FALSE	13
New.ReferenceOTU43264	FALSE	13
New.ReferenceOTU43266	FALSE	13
New.ReferenceOTU45887	FALSE	13
New.ReferenceOTU33196	FALSE	13
New.ReferenceOTU33190	FALSE	13
New.ReferenceOTU36968	FALSE	13
New.ReferenceOTU25332	FALSE	13
New.ReferenceOTU3144	FALSE	13
New.ReferenceOTU6643	FALSE	13
New.ReferenceOTU8162	FALSE	13
New.ReferenceOTU53858	FALSE	13
New.ReferenceOTU50501	FALSE	13
New.ReferenceOTU40785	FALSE	13
New.ReferenceOTU44958	FALSE	13
New.ReferenceOTU38117	FALSE	13
New.ReferenceOTU32008	FALSE	13
New.ReferenceOTU42070	FALSE	13
New.ReferenceOTU33842	FALSE	13
New.ReferenceOTU38098	FALSE	13
New.ReferenceOTU43385	FALSE	13
New.ReferenceOTU42927	FALSE	13
New.ReferenceOTU43037	FALSE	13
New.ReferenceOTU32823	FALSE	13
New.ReferenceOTU22849	FALSE	13
New.ReferenceOTU1296	FALSE	13
New.ReferenceOTU42961	FALSE	13
New.ReferenceOTU23710	FALSE	13
New.ReferenceOTU19603	FALSE	13
New.ReferenceOTU24878	FALSE	13
New.ReferenceOTU55783	FALSE	13
New.ReferenceOTU56784	FALSE	13
New.ReferenceOTU16235	FALSE	13
New.ReferenceOTU3333	FALSE	13
New.ReferenceOTU55257	FALSE	13
New.ReferenceOTU28304	FALSE	13
New.ReferenceOTU22439	FALSE	13
New.ReferenceOTU54782	FALSE	13
New.ReferenceOTU54129	FALSE	13
New.ReferenceOTU34568	FALSE	13
New.ReferenceOTU43633	FALSE	13
New.ReferenceOTU43634	FALSE	13
New.ReferenceOTU44364	FALSE	13
New.ReferenceOTU20608	FALSE	13
New.ReferenceOTU20602	FALSE	13
New.ReferenceOTU52382	FALSE	13
New.ReferenceOTU46455	FALSE	13
New.ReferenceOTU46451	FALSE	13
New.ReferenceOTU31094	FALSE	13
New.ReferenceOTU39645	FALSE	13
New.ReferenceOTU5767	FALSE	13
New.ReferenceOTU22143	FALSE	13
New.ReferenceOTU34760	FALSE	13
New.ReferenceOTU36721	FALSE	13
New.ReferenceOTU17264	FALSE	13
New.ReferenceOTU8404	FALSE	13
New.ReferenceOTU15132	FALSE	13
New.ReferenceOTU44751	FALSE	13
New.ReferenceOTU26082	FALSE	13
New.ReferenceOTU43409	FALSE	13
New.ReferenceOTU12358	FALSE	13
New.ReferenceOTU45802	FALSE	13
New.ReferenceOTU20037	FALSE	13
New.ReferenceOTU31683	FALSE	13
New.ReferenceOTU32421	FALSE	13
New.ReferenceOTU6310	FALSE	13
New.ReferenceOTU49324	FALSE	13
New.ReferenceOTU49323	FALSE	13
New.ReferenceOTU14572	FALSE	13
New.ReferenceOTU18795	FALSE	13
New.ReferenceOTU18797	FALSE	13
New.ReferenceOTU20297	FALSE	13
New.ReferenceOTU760	FALSE	13
New.ReferenceOTU52440	FALSE	13
New.ReferenceOTU180	FALSE	13
New.ReferenceOTU2279	FALSE	13
New.ReferenceOTU46330	FALSE	13
New.ReferenceOTU47681	FALSE	13
New.ReferenceOTU47686	FALSE	13
New.ReferenceOTU44651	FALSE	13
New.ReferenceOTU1213	FALSE	13
New.ReferenceOTU2734	FALSE	13
New.ReferenceOTU29300	FALSE	13
New.ReferenceOTU39776	FALSE	13
New.ReferenceOTU20486	FALSE	13
New.ReferenceOTU39703	FALSE	13
New.ReferenceOTU34070	FALSE	13
New.ReferenceOTU9968	FALSE	13
New.ReferenceOTU50623	FALSE	13
New.ReferenceOTU50629	FALSE	13
New.ReferenceOTU36696	FALSE	13
New.ReferenceOTU12126	FALSE	13
New.ReferenceOTU56118	FALSE	13
New.ReferenceOTU34677	FALSE	13
New.ReferenceOTU8817	FALSE	13
New.ReferenceOTU41985	FALSE	13
New.ReferenceOTU689	FALSE	13
New.ReferenceOTU686	FALSE	13
New.ReferenceOTU45188	FALSE	13
New.ReferenceOTU41405	FALSE	13
New.ReferenceOTU44449	FALSE	13
New.ReferenceOTU1020	FALSE	13
New.ReferenceOTU36104	FALSE	13
New.ReferenceOTU52857	FALSE	13
New.ReferenceOTU15949	FALSE	13
New.ReferenceOTU25209	FALSE	13
New.ReferenceOTU55118	FALSE	13
New.ReferenceOTU40119	FALSE	13
New.ReferenceOTU47569	FALSE	13
New.ReferenceOTU4250	FALSE	13
New.ReferenceOTU12356	FALSE	13
New.ReferenceOTU29590	FALSE	13
New.ReferenceOTU473	FALSE	13
New.ReferenceOTU39129	FALSE	13
New.ReferenceOTU28340	FALSE	13
New.ReferenceOTU2976	FALSE	13
New.ReferenceOTU28963	FALSE	13
New.ReferenceOTU4937	FALSE	13
New.ReferenceOTU15335	FALSE	13
New.ReferenceOTU22935	FALSE	13
New.ReferenceOTU37174	FALSE	13
New.ReferenceOTU16510	FALSE	13
New.ReferenceOTU25012	FALSE	13
New.ReferenceOTU55091	FALSE	13
New.ReferenceOTU11354	FALSE	13
New.ReferenceOTU50310	FALSE	13
New.ReferenceOTU15072	FALSE	13
New.ReferenceOTU51953	FALSE	13
New.ReferenceOTU28972	FALSE	13
New.ReferenceOTU39080	FALSE	13
New.ReferenceOTU47405	FALSE	13
New.ReferenceOTU5422	FALSE	13
New.ReferenceOTU38838	FALSE	13
New.ReferenceOTU3482	FALSE	13
New.ReferenceOTU36614	FALSE	13
New.ReferenceOTU36618	FALSE	13
New.ReferenceOTU36619	FALSE	13
New.ReferenceOTU52994	FALSE	13
New.ReferenceOTU13539	FALSE	13
New.ReferenceOTU56190	FALSE	13
New.ReferenceOTU19103	FALSE	13
New.ReferenceOTU19108	FALSE	13
New.ReferenceOTU52436	FALSE	13
New.ReferenceOTU55421	FALSE	13
New.ReferenceOTU10709	FALSE	13
New.ReferenceOTU54777	FALSE	13
New.ReferenceOTU16288	FALSE	13
New.ReferenceOTU48053	FALSE	13
New.ReferenceOTU8535	FALSE	13
New.ReferenceOTU50108	FALSE	13
New.ReferenceOTU22771	FALSE	13
New.ReferenceOTU22775	FALSE	13
New.ReferenceOTU55620	FALSE	13
New.ReferenceOTU55039	FALSE	13
New.ReferenceOTU38492	FALSE	13
New.ReferenceOTU34133	FALSE	13
New.ReferenceOTU55033	FALSE	13
New.ReferenceOTU35727	FALSE	13
New.ReferenceOTU38534	FALSE	13
New.ReferenceOTU33036	FALSE	13
New.ReferenceOTU10980	FALSE	13
New.ReferenceOTU17249	FALSE	13
New.ReferenceOTU49320	FALSE	13
New.ReferenceOTU12937	FALSE	13
New.ReferenceOTU12934	FALSE	13
New.ReferenceOTU23306	FALSE	13
New.ReferenceOTU9832	FALSE	13
New.ReferenceOTU29079	FALSE	13
New.ReferenceOTU23665	FALSE	13
New.ReferenceOTU25360	FALSE	13
New.ReferenceOTU38518	FALSE	13
New.ReferenceOTU41747	FALSE	13
New.ReferenceOTU1952	FALSE	13
New.ReferenceOTU54941	FALSE	13
New.ReferenceOTU8145	FALSE	13
New.ReferenceOTU37631	FALSE	13
New.ReferenceOTU37632	FALSE	13
New.ReferenceOTU49680	FALSE	13
New.ReferenceOTU27141	FALSE	13
New.ReferenceOTU29653	FALSE	13
New.ReferenceOTU44920	FALSE	13
New.ReferenceOTU5712	FALSE	13
New.ReferenceOTU21427	FALSE	13
New.ReferenceOTU229	FALSE	13
New.ReferenceOTU32051	FALSE	13
New.ReferenceOTU28262	FALSE	13
New.ReferenceOTU32585	FALSE	13
New.ReferenceOTU5521	FALSE	13
New.ReferenceOTU3401	FALSE	13
New.ReferenceOTU7521	FALSE	13
New.ReferenceOTU29130	FALSE	13
New.ReferenceOTU22870	FALSE	13
New.ReferenceOTU46031	FALSE	13
New.ReferenceOTU16783	FALSE	13
New.ReferenceOTU13493	FALSE	13
New.ReferenceOTU55935	FALSE	13
New.ReferenceOTU51583	FALSE	13
New.ReferenceOTU10125	FALSE	13
New.ReferenceOTU49728	FALSE	13
New.ReferenceOTU39372	FALSE	13
New.ReferenceOTU12195	FALSE	13
New.ReferenceOTU12194	FALSE	13
New.ReferenceOTU20636	FALSE	13
New.ReferenceOTU44051	FALSE	13
New.ReferenceOTU4464	FALSE	13
New.ReferenceOTU13863	FALSE	13
New.ReferenceOTU13860	FALSE	13
New.ReferenceOTU9442	FALSE	13
New.ReferenceOTU53221	FALSE	13
New.ReferenceOTU15992	FALSE	13
New.ReferenceOTU19071	FALSE	13
New.ReferenceOTU25704	FALSE	13
New.ReferenceOTU25700	FALSE	13
New.ReferenceOTU50982	FALSE	13
New.ReferenceOTU51792	FALSE	13
New.ReferenceOTU46138	FALSE	13
New.ReferenceOTU26621	FALSE	13
New.ReferenceOTU7808	FALSE	13
New.ReferenceOTU23559	FALSE	13
New.ReferenceOTU15495	FALSE	13
New.ReferenceOTU39461	FALSE	13
New.ReferenceOTU35743	FALSE	13
New.ReferenceOTU38599	FALSE	13
New.ReferenceOTU38334	FALSE	13
New.ReferenceOTU3791	FALSE	13
New.ReferenceOTU48401	FALSE	13
New.ReferenceOTU9125	FALSE	13
New.ReferenceOTU36502	FALSE	13
New.ReferenceOTU14523	FALSE	13
New.ReferenceOTU11544	FALSE	13
New.ReferenceOTU55511	FALSE	13
New.ReferenceOTU45652	FALSE	13
New.ReferenceOTU42022	FALSE	13
New.ReferenceOTU42023	FALSE	13
New.ReferenceOTU33835	FALSE	13
New.ReferenceOTU43372	FALSE	13
New.ReferenceOTU23290	FALSE	13
New.ReferenceOTU1220	FALSE	13
New.ReferenceOTU29865	FALSE	13
New.ReferenceOTU23744	FALSE	13
New.ReferenceOTU13416	FALSE	13
New.ReferenceOTU36074	FALSE	13
New.ReferenceOTU56227	FALSE	13
New.ReferenceOTU54150	FALSE	13
New.ReferenceOTU8350	FALSE	13
New.ReferenceOTU20983	FALSE	13
New.ReferenceOTU17061	FALSE	13
New.ReferenceOTU4324	FALSE	13
New.ReferenceOTU46404	FALSE	13
New.ReferenceOTU47750	FALSE	13
New.ReferenceOTU34623	FALSE	13
New.ReferenceOTU32930	FALSE	13
New.ReferenceOTU37268	FALSE	13
New.ReferenceOTU23467	FALSE	13
New.ReferenceOTU27547	FALSE	13
New.ReferenceOTU27548	FALSE	13
New.ReferenceOTU37885	FALSE	13
New.ReferenceOTU24164	FALSE	13
New.ReferenceOTU24787	FALSE	13
New.ReferenceOTU25787	FALSE	13
New.ReferenceOTU22783	FALSE	13
New.ReferenceOTU37744	FALSE	13
New.ReferenceOTU21424	FALSE	13
New.ReferenceOTU55821	FALSE	13
New.ReferenceOTU2930	FALSE	13
New.ReferenceOTU35125	FALSE	13
New.ReferenceOTU34459	FALSE	13
New.ReferenceOTU22905	FALSE	13
New.ReferenceOTU13070	FALSE	13
New.ReferenceOTU15896	FALSE	13
New.ReferenceOTU17798	FALSE	13
New.ReferenceOTU55590	FALSE	13
New.ReferenceOTU14855	FALSE	13
New.ReferenceOTU18164	FALSE	13
New.ReferenceOTU48292	FALSE	13
New.ReferenceOTU48294	FALSE	13
New.ReferenceOTU51695	FALSE	13
New.ReferenceOTU46387	FALSE	13
New.ReferenceOTU46386	FALSE	13
New.ReferenceOTU44605	FALSE	13
New.ReferenceOTU12534	FALSE	13
New.ReferenceOTU33663	FALSE	13
New.ReferenceOTU24530	FALSE	13
New.ReferenceOTU31133	FALSE	13
New.ReferenceOTU31136	FALSE	13
New.ReferenceOTU32534	FALSE	13
New.ReferenceOTU25669	FALSE	13
New.ReferenceOTU25661	FALSE	13
New.ReferenceOTU38072	FALSE	13
New.ReferenceOTU37573	FALSE	13
New.ReferenceOTU35522	FALSE	13
New.ReferenceOTU49095	FALSE	13
New.ReferenceOTU49099	FALSE	13
New.ReferenceOTU15511	FALSE	13
New.ReferenceOTU9085	FALSE	13
New.ReferenceOTU20584	FALSE	13
New.ReferenceOTU45423	FALSE	13
New.ReferenceOTU45759	FALSE	13
New.ReferenceOTU50138	FALSE	13
New.ReferenceOTU35428	FALSE	13
New.ReferenceOTU46224	FALSE	13
New.ReferenceOTU6997	FALSE	13
New.ReferenceOTU28706	FALSE	13
New.ReferenceOTU55656	FALSE	13
New.ReferenceOTU24707	FALSE	13
New.ReferenceOTU53482	FALSE	13
New.ReferenceOTU39516	FALSE	13
New.ReferenceOTU687	FALSE	13
New.ReferenceOTU3009	FALSE	13
New.ReferenceOTU3006	FALSE	13
New.ReferenceOTU53722	FALSE	13
New.ReferenceOTU32224	FALSE	13
New.ReferenceOTU49445	FALSE	13
New.ReferenceOTU15726	FALSE	13
New.ReferenceOTU36472	FALSE	13
New.ReferenceOTU17385	FALSE	13
New.ReferenceOTU19583	FALSE	13
New.ReferenceOTU32622	FALSE	13
New.ReferenceOTU4203	FALSE	13
New.ReferenceOTU51187	FALSE	13
New.ReferenceOTU41701	FALSE	13
New.ReferenceOTU2315	FALSE	13
New.ReferenceOTU43796	FALSE	13
New.ReferenceOTU22982	FALSE	13
New.ReferenceOTU23584	FALSE	13
New.ReferenceOTU23583	FALSE	13
New.ReferenceOTU23639	FALSE	13
New.ReferenceOTU20588	FALSE	13
New.ReferenceOTU36271	FALSE	13
New.ReferenceOTU24008	FALSE	13
New.ReferenceOTU21678	FALSE	13
New.ReferenceOTU53726	FALSE	13
New.ReferenceOTU1904	FALSE	13
New.ReferenceOTU54028	FALSE	13
New.ReferenceOTU34250	FALSE	13
New.ReferenceOTU51619	FALSE	13
New.ReferenceOTU41793	FALSE	13
New.ReferenceOTU4083	FALSE	13
New.ReferenceOTU47301	FALSE	13
New.ReferenceOTU11598	FALSE	13
New.ReferenceOTU33375	FALSE	13
New.ReferenceOTU33372	FALSE	13
New.ReferenceOTU10316	FALSE	13
New.ReferenceOTU46535	FALSE	13
New.ReferenceOTU7517	FALSE	13
New.ReferenceOTU4013	FALSE	13
New.ReferenceOTU48825	FALSE	13
New.ReferenceOTU40724	FALSE	13
New.ReferenceOTU38994	FALSE	13
New.ReferenceOTU56766	FALSE	13
New.ReferenceOTU48006	FALSE	13
New.ReferenceOTU51806	FALSE	13
New.ReferenceOTU9634	FALSE	13
New.ReferenceOTU9632	FALSE	13
New.ReferenceOTU47177	FALSE	13
New.ReferenceOTU42525	FALSE	13
New.ReferenceOTU31815	FALSE	13
New.ReferenceOTU23318	FALSE	13
New.ReferenceOTU12276	FALSE	13
New.ReferenceOTU26141	FALSE	13
New.ReferenceOTU26142	FALSE	13
New.ReferenceOTU27366	FALSE	13
New.ReferenceOTU25435	FALSE	13
New.ReferenceOTU16949	FALSE	13
New.ReferenceOTU15416	FALSE	13
New.ReferenceOTU39926	FALSE	13
New.ReferenceOTU53218	FALSE	13
New.ReferenceOTU53212	FALSE	13
New.ReferenceOTU8743	FALSE	13
New.ReferenceOTU18908	FALSE	13
New.ReferenceOTU17489	FALSE	13
New.ReferenceOTU54889	FALSE	13
New.ReferenceOTU18017	FALSE	13
New.ReferenceOTU51108	FALSE	13
New.ReferenceOTU18019	FALSE	13
New.ReferenceOTU40422	FALSE	13
New.ReferenceOTU43247	FALSE	13
New.ReferenceOTU7272	FALSE	13
New.ReferenceOTU23509	FALSE	13
New.ReferenceOTU7857	FALSE	13
New.ReferenceOTU2989	FALSE	13
New.ReferenceOTU58085	FALSE	13
New.ReferenceOTU45047	FALSE	13
New.ReferenceOTU38894	FALSE	13
New.ReferenceOTU45040	FALSE	13
New.ReferenceOTU22666	FALSE	13
New.ReferenceOTU12501	FALSE	13
New.ReferenceOTU3839	FALSE	13
New.ReferenceOTU15606	FALSE	13
New.ReferenceOTU19977	FALSE	13
New.ReferenceOTU57035	FALSE	13
New.ReferenceOTU17113	FALSE	13
New.ReferenceOTU17117	FALSE	13
New.ReferenceOTU336	FALSE	13
New.ReferenceOTU5287	FALSE	13
New.ReferenceOTU16381	FALSE	13
New.ReferenceOTU42011	FALSE	13
New.ReferenceOTU42010	FALSE	13
New.ReferenceOTU42019	FALSE	13
New.ReferenceOTU31701	FALSE	13
New.ReferenceOTU25802	FALSE	13
New.ReferenceOTU7335	FALSE	13
New.ReferenceOTU32344	FALSE	13
New.ReferenceOTU56272	FALSE	13
New.ReferenceOTU16256	FALSE	13
New.ReferenceOTU52228	FALSE	13
New.ReferenceOTU22411	FALSE	13
New.ReferenceOTU51883	FALSE	13
New.ReferenceOTU5234	FALSE	13
New.ReferenceOTU44348	FALSE	13
New.ReferenceOTU41921	FALSE	13
New.ReferenceOTU8772	FALSE	13
New.ReferenceOTU27674	FALSE	13
New.ReferenceOTU26302	FALSE	13
New.ReferenceOTU33233	FALSE	13
New.ReferenceOTU45128	FALSE	13
New.ReferenceOTU35323	FALSE	13
New.ReferenceOTU7787	FALSE	13
New.ReferenceOTU34749	FALSE	13
New.ReferenceOTU9433	FALSE	13
New.ReferenceOTU45457	FALSE	13
New.ReferenceOTU13184	FALSE	13
New.ReferenceOTU53439	FALSE	13
New.ReferenceOTU22206	FALSE	13
New.ReferenceOTU15111	FALSE	13
New.ReferenceOTU57725	FALSE	13
New.ReferenceOTU4500	FALSE	13
New.ReferenceOTU12363	FALSE	13
New.ReferenceOTU46883	FALSE	13
New.ReferenceOTU38819	FALSE	13
New.ReferenceOTU52097	FALSE	13
New.ReferenceOTU13908	FALSE	13
New.ReferenceOTU4993	FALSE	13
New.ReferenceOTU15351	FALSE	13
New.ReferenceOTU17197	FALSE	13
New.ReferenceOTU14552	FALSE	13
New.ReferenceOTU39801	FALSE	13
New.ReferenceOTU13026	FALSE	13
New.ReferenceOTU57963	FALSE	13
New.ReferenceOTU56611	FALSE	13
New.ReferenceOTU12640	FALSE	13
New.ReferenceOTU40749	FALSE	13
New.ReferenceOTU45512	FALSE	13
New.ReferenceOTU35910	FALSE	13
New.ReferenceOTU21372	FALSE	13
New.ReferenceOTU47910	FALSE	13
New.ReferenceOTU43932	FALSE	13
New.ReferenceOTU21112	FALSE	13
New.ReferenceOTU2716	FALSE	13
New.ReferenceOTU24548	FALSE	13
New.ReferenceOTU29321	FALSE	13
New.ReferenceOTU55722	FALSE	13
New.ReferenceOTU17833	FALSE	13
New.ReferenceOTU54459	FALSE	13
New.ReferenceOTU43813	FALSE	13
New.ReferenceOTU43817	FALSE	13
New.ReferenceOTU54186	FALSE	13
New.ReferenceOTU9051	FALSE	13
New.ReferenceOTU8832	FALSE	13
New.ReferenceOTU12853	FALSE	13
New.ReferenceOTU41467	FALSE	13
New.ReferenceOTU47704	FALSE	13
New.ReferenceOTU47705	FALSE	13
New.ReferenceOTU6702	FALSE	13
New.ReferenceOTU30246	FALSE	13
New.ReferenceOTU1049	FALSE	13
New.ReferenceOTU5345	FALSE	13
New.ReferenceOTU13598	FALSE	13
New.ReferenceOTU52839	FALSE	13
New.ReferenceOTU18368	FALSE	13
New.ReferenceOTU25483	FALSE	13
New.ReferenceOTU3584	FALSE	13
New.ReferenceOTU22282	FALSE	13
New.ReferenceOTU23881	FALSE	13
New.ReferenceOTU10211	FALSE	13
New.ReferenceOTU10216	FALSE	13
New.ReferenceOTU8202	FALSE	13
New.ReferenceOTU56810	FALSE	13
New.ReferenceOTU47545	FALSE	13
New.ReferenceOTU13735	FALSE	13
New.ReferenceOTU19553	FALSE	13
New.ReferenceOTU18603	FALSE	13
New.ReferenceOTU18604	FALSE	13
New.ReferenceOTU11606	FALSE	13
New.ReferenceOTU51404	FALSE	13
New.ReferenceOTU12270	FALSE	13
New.ReferenceOTU565	FALSE	13
New.ReferenceOTU31414	FALSE	13
New.ReferenceOTU43741	FALSE	13
New.ReferenceOTU43744	FALSE	13
New.ReferenceOTU36287	FALSE	13
New.ReferenceOTU33102	FALSE	13
New.ReferenceOTU33107	FALSE	13
New.ReferenceOTU24079	FALSE	13
New.ReferenceOTU24070	FALSE	13
New.ReferenceOTU19710	FALSE	13
New.ReferenceOTU25380	FALSE	13
New.ReferenceOTU3265	FALSE	13
New.ReferenceOTU54694	FALSE	13
New.ReferenceOTU127	FALSE	13
New.ReferenceOTU47081	FALSE	13
New.ReferenceOTU40854	FALSE	13
New.ReferenceOTU40858	FALSE	13
New.ReferenceOTU24358	FALSE	13
New.ReferenceOTU45900	FALSE	13
New.ReferenceOTU12566	FALSE	13
New.ReferenceOTU26420	FALSE	13
New.ReferenceOTU21190	FALSE	13
New.ReferenceOTU30638	FALSE	13
New.ReferenceOTU35034	FALSE	13
New.ReferenceOTU6492	FALSE	13
New.ReferenceOTU4890	FALSE	13
New.ReferenceOTU48859	FALSE	13
New.ReferenceOTU19698	FALSE	13
New.ReferenceOTU10726	FALSE	13
New.ReferenceOTU8512	FALSE	13
New.ReferenceOTU19862	FALSE	13
New.ReferenceOTU37877	FALSE	13
New.ReferenceOTU21256	FALSE	13
New.ReferenceOTU24750	FALSE	13
New.ReferenceOTU52383	FALSE	13
New.ReferenceOTU1362	FALSE	13
New.ReferenceOTU14793	FALSE	13
New.ReferenceOTU17686	FALSE	13
New.ReferenceOTU17680	FALSE	13
New.ReferenceOTU14422	FALSE	13
New.ReferenceOTU41617	FALSE	13
New.ReferenceOTU18689	FALSE	13
New.ReferenceOTU24410	FALSE	13
New.ReferenceOTU24418	FALSE	13
New.ReferenceOTU12488	FALSE	13
New.ReferenceOTU19339	FALSE	13
New.ReferenceOTU26768	FALSE	13
New.ReferenceOTU53084	FALSE	13
New.ReferenceOTU32271	FALSE	13
New.ReferenceOTU35726	FALSE	13
New.ReferenceOTU31617	FALSE	13
New.ReferenceOTU31612	FALSE	13
New.ReferenceOTU41605	FALSE	13
New.ReferenceOTU15098	FALSE	13
New.ReferenceOTU54076	FALSE	13
New.ReferenceOTU51647	FALSE	13
New.ReferenceOTU9133	FALSE	13
New.ReferenceOTU19983	FALSE	13
New.ReferenceOTU25842	FALSE	13
New.ReferenceOTU22316	FALSE	13
New.ReferenceOTU27164	FALSE	13
New.ReferenceOTU4186	FALSE	13
New.ReferenceOTU51361	FALSE	13
New.ReferenceOTU793	FALSE	13
New.ReferenceOTU42043	FALSE	13
New.ReferenceOTU33859	FALSE	13
New.ReferenceOTU27983	FALSE	13
New.ReferenceOTU43020	FALSE	13
New.ReferenceOTU44559	FALSE	13
New.ReferenceOTU21762	FALSE	13
New.ReferenceOTU56245	FALSE	13
New.ReferenceOTU24844	FALSE	13
New.ReferenceOTU14900	FALSE	13
New.ReferenceOTU55264	FALSE	13
New.ReferenceOTU8599	FALSE	13
New.ReferenceOTU54137	FALSE	13
New.ReferenceOTU51563	FALSE	13
New.ReferenceOTU49702	FALSE	13
New.ReferenceOTU28424	FALSE	13
New.ReferenceOTU20618	FALSE	13
New.ReferenceOTU21566	FALSE	13
New.ReferenceOTU33268	FALSE	13
New.ReferenceOTU27395	FALSE	13
New.ReferenceOTU2691	FALSE	13
New.ReferenceOTU26933	FALSE	13
New.ReferenceOTU2037	FALSE	13
New.ReferenceOTU38291	FALSE	13
New.ReferenceOTU3635	FALSE	13
New.ReferenceOTU1673	FALSE	13
New.ReferenceOTU9406	FALSE	13
New.ReferenceOTU36195	FALSE	13
New.ReferenceOTU13158	FALSE	13
New.ReferenceOTU12408	FALSE	13
New.ReferenceOTU49910	FALSE	13
New.ReferenceOTU11172	FALSE	13
New.ReferenceOTU48661	FALSE	13
New.ReferenceOTU48666	FALSE	13
New.ReferenceOTU49139	FALSE	13
New.ReferenceOTU42746	FALSE	13
New.ReferenceOTU4557	FALSE	13
New.ReferenceOTU30793	FALSE	13
New.ReferenceOTU9391	FALSE	13
New.ReferenceOTU38314	FALSE	13
New.ReferenceOTU23968	FALSE	13
New.ReferenceOTU54348	FALSE	13
New.ReferenceOTU8655	FALSE	13
New.ReferenceOTU7165	FALSE	13
New.ReferenceOTU34929	FALSE	13
New.ReferenceOTU9212	FALSE	13
New.ReferenceOTU9217	FALSE	13
New.ReferenceOTU56084	FALSE	13
New.ReferenceOTU57386	FALSE	13
New.ReferenceOTU34544	FALSE	13
New.ReferenceOTU49838	FALSE	13
New.ReferenceOTU57541	FALSE	13
New.ReferenceOTU28826	FALSE	13
New.ReferenceOTU30001	FALSE	13
New.ReferenceOTU7368	FALSE	13
New.ReferenceOTU52710	FALSE	13
New.ReferenceOTU28594	FALSE	13
New.ReferenceOTU28596	FALSE	13
New.ReferenceOTU5278	FALSE	13
New.ReferenceOTU20270	FALSE	13
New.ReferenceOTU5276	FALSE	13
New.ReferenceOTU53638	FALSE	13
New.ReferenceOTU53637	FALSE	13
New.ReferenceOTU53634	FALSE	13
New.ReferenceOTU14984	FALSE	13
New.ReferenceOTU37010	FALSE	13
New.ReferenceOTU38353	FALSE	13
New.ReferenceOTU9971	FALSE	13
New.ReferenceOTU7641	FALSE	13
New.ReferenceOTU1569	FALSE	13
New.ReferenceOTU8375	FALSE	13
New.ReferenceOTU41170	FALSE	13
New.ReferenceOTU9021	FALSE	13
New.ReferenceOTU9027	FALSE	13
New.ReferenceOTU17043	FALSE	13
New.ReferenceOTU23326	FALSE	13
New.ReferenceOTU41993	FALSE	13
New.ReferenceOTU12865	FALSE	13
[truncated: 5,457 more rows]
